# Supplementary material for: N-3 Polyunsaturated Fatty Acids (PUFAs) Reverse the Impact of Early-Life Stress on the Gut Microbiota
Source: PLoS One. 2015 Oct 1;10(10):e0139721. doi: 10.1371/journal.pone.0139721 (PMC4591340; doi:10.1371/journal.pone.0139721)
Supplement: S1 File — NS.S, NS.LD, NS.HD stand for non-separated Saline, non-separated Low Dose, non-separated High Dose, respectively. MS.S, MS.LD, MS.HD stand for maternally separated Saline, maternally separated Low Dose, maternally separated High Dose, respectively. (ZIP) [file pone.0139721.s001.zip]

Archive with 165 entries (139 files):
- Matteo/alpha_div.txt
- Matteo/Family.txt
- Matteo/Genus.txt
- Matteo/Mapping file.xlsx
- Matteo/Phylum.txt
- Matteo/unweighted_unifrac_emperor/
- Matteo/unweighted_unifrac_emperor/emperor_required_resources/
- Matteo/unweighted_unifrac_emperor/emperor_required_resources/css/
- Matteo/unweighted_unifrac_emperor/emperor_required_resources/css/colorPicker.css
- Matteo/unweighted_unifrac_emperor/emperor_required_resources/css/d3.parcoords.css
- Matteo/unweighted_unifrac_emperor/emperor_required_resources/css/images/
- Matteo/unweighted_unifrac_emperor/emperor_required_resources/css/images/ui-bg_flat_0_aaaaaa_40x100.png
- Matteo/unweighted_unifrac_emperor/emperor_required_resources/css/images/ui-bg_flat_75_ffffff_40x100.png
- Matteo/unweighted_unifrac_emperor/emperor_required_resources/css/images/ui-bg_glass_55_fbf9ee_1x400.png
- Matteo/unweighted_unifrac_emperor/emperor_required_resources/css/images/ui-bg_glass_65_ffffff_1x400.png
- Matteo/unweighted_unifrac_emperor/emperor_required_resources/css/images/ui-bg_glass_75_dadada_1x400.png
- Matteo/unweighted_unifrac_emperor/emperor_required_resources/css/images/ui-bg_glass_75_e6e6e6_1x400.png
- Matteo/unweighted_unifrac_emperor/emperor_required_resources/css/images/ui-bg_glass_95_fef1ec_1x400.png
- Matteo/unweighted_unifrac_emperor/emperor_required_resources/css/images/ui-bg_highlight-soft_75_cccccc_1x100.png
- Matteo/unweighted_unifrac_emperor/emperor_required_resources/css/images/ui-icons_222222_256x240.png
- Matteo/unweighted_unifrac_emperor/emperor_required_resources/css/images/ui-icons_2e83ff_256x240.png
- Matteo/unweighted_unifrac_emperor/emperor_required_resources/css/images/ui-icons_454545_256x240.png
- Matteo/unweighted_unifrac_emperor/emperor_required_resources/css/images/ui-icons_888888_256x240.png
- Matteo/unweighted_unifrac_emperor/emperor_required_resources/css/images/ui-icons_cd0a0a_256x240.png
- Matteo/unweighted_unifrac_emperor/emperor_required_resources/css/jquery-ui-1.8.16.custom.css
- Matteo/unweighted_unifrac_emperor/emperor_required_resources/css/jquery-ui2.css
- Matteo/unweighted_unifrac_emperor/emperor_required_resources/css/spectrum.css
- Matteo/unweighted_unifrac_emperor/emperor_required_resources/emperor/
- Matteo/unweighted_unifrac_emperor/emperor_required_resources/emperor/css/
- Matteo/unweighted_unifrac_emperor/emperor_required_resources/emperor/css/emperor.css
- Matteo/unweighted_unifrac_emperor/emperor_required_resources/emperor/js/
- Matteo/unweighted_unifrac_emperor/emperor_required_resources/emperor/js/emperor.js
- Matteo/unweighted_unifrac_emperor/emperor_required_resources/img/
- Matteo/unweighted_unifrac_emperor/emperor_required_resources/img/emperor.png
- Matteo/unweighted_unifrac_emperor/emperor_required_resources/img/favicon.ico
- Matteo/unweighted_unifrac_emperor/emperor_required_resources/img/pause.png
- Matteo/unweighted_unifrac_emperor/emperor_required_resources/img/play.png
- Matteo/unweighted_unifrac_emperor/emperor_required_resources/img/reset.png
- Matteo/unweighted_unifrac_emperor/emperor_required_resources/js/
- Matteo/unweighted_unifrac_emperor/emperor_required_resources/js/d3.parcoords.js
- Matteo/unweighted_unifrac_emperor/emperor_required_resources/js/d3.v3.min.js
- Matteo/unweighted_unifrac_emperor/emperor_required_resources/js/FileSaver.min.js
- Matteo/unweighted_unifrac_emperor/emperor_required_resources/js/jquery.colorPicker.js
- Matteo/unweighted_unifrac_emperor/emperor_required_resources/js/jquery-1.6.2.min.js
- Matteo/unweighted_unifrac_emperor/emperor_required_resources/js/jquery-1.7.1.min.js
- Matteo/unweighted_unifrac_emperor/emperor_required_resources/js/jquery-ui-1.8.17.custom.min.js
- Matteo/unweighted_unifrac_emperor/emperor_required_resources/js/js/
- Matteo/unweighted_unifrac_emperor/emperor_required_resources/js/js/AudioObject.js
- Matteo/unweighted_unifrac_emperor/emperor_required_resources/js/js/Car.js
- Matteo/unweighted_unifrac_emperor/emperor_required_resources/js/js/ctm/
- Matteo/unweighted_unifrac_emperor/emperor_required_resources/js/js/ctm/ctm.js
- Matteo/unweighted_unifrac_emperor/emperor_required_resources/js/js/ctm/CTMLoader.js
- Matteo/unweighted_unifrac_emperor/emperor_required_resources/js/js/ctm/CTMWorker.js
- Matteo/unweighted_unifrac_emperor/emperor_required_resources/js/js/ctm/license/
- Matteo/unweighted_unifrac_emperor/emperor_required_resources/js/js/ctm/license/js-lzma.txt
- Matteo/unweighted_unifrac_emperor/emperor_required_resources/js/js/ctm/license/js-openctm.txt
- Matteo/unweighted_unifrac_emperor/emperor_required_resources/js/js/ctm/license/OpenCTM.txt
- Matteo/unweighted_unifrac_emperor/emperor_required_resources/js/js/ctm/lzma.js
- Matteo/unweighted_unifrac_emperor/emperor_required_resources/js/js/DAT.GUI.min.js
- Matteo/unweighted_unifrac_emperor/emperor_required_resources/js/js/Detector.js
- Matteo/unweighted_unifrac_emperor/emperor_required_resources/js/js/ImprovedNoise.js
- Matteo/unweighted_unifrac_emperor/emperor_required_resources/js/js/postprocessing/
- Matteo/unweighted_unifrac_emperor/emperor_required_resources/js/js/postprocessing/BloomPass.js
- Matteo/unweighted_unifrac_emperor/emperor_required_resources/js/js/postprocessing/DotScreenPass.js
- Matteo/unweighted_unifrac_emperor/emperor_required_resources/js/js/postprocessing/EffectComposer.js
- Matteo/unweighted_unifrac_emperor/emperor_required_resources/js/js/postprocessing/FilmPass.js
- Matteo/unweighted_unifrac_emperor/emperor_required_resources/js/js/postprocessing/MaskPass.js
- Matteo/unweighted_unifrac_emperor/emperor_required_resources/js/js/postprocessing/RenderPass.js
- Matteo/unweighted_unifrac_emperor/emperor_required_resources/js/js/postprocessing/SavePass.js
- Matteo/unweighted_unifrac_emperor/emperor_required_resources/js/js/postprocessing/ShaderPass.js
- Matteo/unweighted_unifrac_emperor/emperor_required_resources/js/js/postprocessing/TexturePass.js
- Matteo/unweighted_unifrac_emperor/emperor_required_resources/js/js/PRNG.js
- Matteo/unweighted_unifrac_emperor/emperor_required_resources/js/js/RequestAnimationFrame.js
- Matteo/unweighted_unifrac_emperor/emperor_required_resources/js/js/ShaderExtras.js
- Matteo/unweighted_unifrac_emperor/emperor_required_resources/js/js/ShaderSkin.js
- Matteo/unweighted_unifrac_emperor/emperor_required_resources/js/js/ShaderTerrain.js
- Matteo/unweighted_unifrac_emperor/emperor_required_resources/js/js/SimplexNoise.js
- Matteo/unweighted_unifrac_emperor/emperor_required_resources/js/js/Sparks.js
- Matteo/unweighted_unifrac_emperor/emperor_required_resources/js/js/Stats.js
- Matteo/unweighted_unifrac_emperor/emperor_required_resources/js/js/Tween.js
- Matteo/unweighted_unifrac_emperor/emperor_required_resources/js/specifications.txt
- Matteo/unweighted_unifrac_emperor/emperor_required_resources/js/spectrum.js
- Matteo/unweighted_unifrac_emperor/emperor_required_resources/js/Three.js
- Matteo/unweighted_unifrac_emperor/emperor_required_resources/js/THREEx.screenshot.js
- Matteo/unweighted_unifrac_emperor/index.html
- Matteo/weighted_unifrac_emperor/
- Matteo/weighted_unifrac_emperor/emperor_required_resources/
- Matteo/weighted_unifrac_emperor/emperor_required_resources/css/
- Matteo/weighted_unifrac_emperor/emperor_required_resources/css/colorPicker.css
- Matteo/weighted_unifrac_emperor/emperor_required_resources/css/d3.parcoords.css
- Matteo/weighted_unifrac_emperor/emperor_required_resources/css/images/
- Matteo/weighted_unifrac_emperor/emperor_required_resources/css/images/ui-bg_flat_0_aaaaaa_40x100.png
- Matteo/weighted_unifrac_emperor/emperor_required_resources/css/images/ui-bg_flat_75_ffffff_40x100.png
- Matteo/weighted_unifrac_emperor/emperor_required_resources/css/images/ui-bg_glass_55_fbf9ee_1x400.png
- Matteo/weighted_unifrac_emperor/emperor_required_resources/css/images/ui-bg_glass_65_ffffff_1x400.png
- Matteo/weighted_unifrac_emperor/emperor_required_resources/css/images/ui-bg_glass_75_dadada_1x400.png
- Matteo/weighted_unifrac_emperor/emperor_required_resources/css/images/ui-bg_glass_75_e6e6e6_1x400.png
- Matteo/weighted_unifrac_emperor/emperor_required_resources/css/images/ui-bg_glass_95_fef1ec_1x400.png
- Matteo/weighted_unifrac_emperor/emperor_required_resources/css/images/ui-bg_highlight-soft_75_cccccc_1x100.png
- Matteo/weighted_unifrac_emperor/emperor_required_resources/css/images/ui-icons_222222_256x240.png
- Matteo/weighted_unifrac_emperor/emperor_required_resources/css/images/ui-icons_2e83ff_256x240.png
- Matteo/weighted_unifrac_emperor/emperor_required_resources/css/images/ui-icons_454545_256x240.png
- Matteo/weighted_unifrac_emperor/emperor_required_resources/css/images/ui-icons_888888_256x240.png
- Matteo/weighted_unifrac_emperor/emperor_required_resources/css/images/ui-icons_cd0a0a_256x240.png
- Matteo/weighted_unifrac_emperor/emperor_required_resources/css/jquery-ui-1.8.16.custom.css
- Matteo/weighted_unifrac_emperor/emperor_required_resources/css/jquery-ui2.css
- Matteo/weighted_unifrac_emperor/emperor_required_resources/css/spectrum.css
- Matteo/weighted_unifrac_emperor/emperor_required_resources/emperor/
- Matteo/weighted_unifrac_emperor/emperor_required_resources/emperor/css/
- Matteo/weighted_unifrac_emperor/emperor_required_resources/emperor/css/emperor.css
- Matteo/weighted_unifrac_emperor/emperor_required_resources/emperor/js/
- Matteo/weighted_unifrac_emperor/emperor_required_resources/emperor/js/emperor.js
- Matteo/weighted_unifrac_emperor/emperor_required_resources/img/
- Matteo/weighted_unifrac_emperor/emperor_required_resources/img/emperor.png
- Matteo/weighted_unifrac_emperor/emperor_required_resources/img/favicon.ico
- Matteo/weighted_unifrac_emperor/emperor_required_resources/img/pause.png
- Matteo/weighted_unifrac_emperor/emperor_required_resources/img/play.png
- Matteo/weighted_unifrac_emperor/emperor_required_resources/img/reset.png
- Matteo/weighted_unifrac_emperor/emperor_required_resources/js/
- Matteo/weighted_unifrac_emperor/emperor_required_resources/js/d3.parcoords.js
- Matteo/weighted_unifrac_emperor/emperor_required_resources/js/d3.v3.min.js
- Matteo/weighted_unifrac_emperor/emperor_required_resources/js/FileSaver.min.js
- Matteo/weighted_unifrac_emperor/emperor_required_resources/js/jquery.colorPicker.js
- Matteo/weighted_unifrac_emperor/emperor_required_resources/js/jquery-1.6.2.min.js
- Matteo/weighted_unifrac_emperor/emperor_required_resources/js/jquery-1.7.1.min.js
- Matteo/weighted_unifrac_emperor/emperor_required_resources/js/jquery-ui-1.8.17.custom.min.js
- Matteo/weighted_unifrac_emperor/emperor_required_resources/js/js/
- Matteo/weighted_unifrac_emperor/emperor_required_resources/js/js/AudioObject.js
- Matteo/weighted_unifrac_emperor/emperor_required_resources/js/js/Car.js
- Matteo/weighted_unifrac_emperor/emperor_required_resources/js/js/ctm/
- Matteo/weighted_unifrac_emperor/emperor_required_resources/js/js/ctm/ctm.js
- Matteo/weighted_unifrac_emperor/emperor_required_resources/js/js/ctm/CTMLoader.js
- Matteo/weighted_unifrac_emperor/emperor_required_resources/js/js/ctm/CTMWorker.js
- Matteo/weighted_unifrac_emperor/emperor_required_resources/js/js/ctm/license/
- Matteo/weighted_unifrac_emperor/emperor_required_resources/js/js/ctm/license/js-lzma.txt
- Matteo/weighted_unifrac_emperor/emperor_required_resources/js/js/ctm/license/js-openctm.txt
- Matteo/weighted_unifrac_emperor/emperor_required_resources/js/js/ctm/license/OpenCTM.txt
- Matteo/weighted_unifrac_emperor/emperor_required_resources/js/js/ctm/lzma.js
- Matteo/weighted_unifrac_emperor/emperor_required_resources/js/js/DAT.GUI.min.js
- Matteo/weighted_unifrac_emperor/emperor_required_resources/js/js/Detector.js
- Matteo/weighted_unifrac_emperor/emperor_required_resources/js/js/ImprovedNoise.js
- Matteo/weighted_unifrac_emperor/emperor_required_resources/js/js/postprocessing/
- Matteo/weighted_unifrac_emperor/emperor_required_resources/js/js/postprocessing/BloomPass.js
- Matteo/weighted_unifrac_emperor/emperor_required_resources/js/js/postprocessing/DotScreenPass.js
- Matteo/weighted_unifrac_emperor/emperor_required_resources/js/js/postprocessing/EffectComposer.js
- Matteo/weighted_unifrac_emperor/emperor_required_resources/js/js/postprocessing/FilmPass.js
- Matteo/weighted_unifrac_emperor/emperor_required_resources/js/js/postprocessing/MaskPass.js
- Matteo/weighted_unifrac_emperor/emperor_required_resources/js/js/postprocessing/RenderPass.js
- Matteo/weighted_unifrac_emperor/emperor_required_resources/js/js/postprocessing/SavePass.js
- Matteo/weighted_unifrac_emperor/emperor_required_resources/js/js/postprocessing/ShaderPass.js
- Matteo/weighted_unifrac_emperor/emperor_required_resources/js/js/postprocessing/TexturePass.js
- Matteo/weighted_unifrac_emperor/emperor_required_resources/js/js/PRNG.js
- Matteo/weighted_unifrac_emperor/emperor_required_resources/js/js/RequestAnimationFrame.js
- Matteo/weighted_unifrac_emperor/emperor_required_resources/js/js/ShaderExtras.js
- Matteo/weighted_unifrac_emperor/emperor_required_resources/js/js/ShaderSkin.js
- Matteo/weighted_unifrac_emperor/emperor_required_resources/js/js/ShaderTerrain.js
- Matteo/weighted_unifrac_emperor/emperor_required_resources/js/js/SimplexNoise.js
- Matteo/weighted_unifrac_emperor/emperor_required_resources/js/js/Sparks.js
- Matteo/weighted_unifrac_emperor/emperor_required_resources/js/js/Stats.js
- Matteo/weighted_unifrac_emperor/emperor_required_resources/js/js/Tween.js
- Matteo/weighted_unifrac_emperor/emperor_required_resources/js/specifications.txt
- Matteo/weighted_unifrac_emperor/emperor_required_resources/js/spectrum.js
- Matteo/weighted_unifrac_emperor/emperor_required_resources/js/Three.js
- Matteo/weighted_unifrac_emperor/emperor_required_resources/js/THREEx.screenshot.js
- Matteo/weighted_unifrac_emperor/index.html
