# Supplementary material for: N-3 Polyunsaturated Fatty Acids (PUFAs) Reverse the Impact of Early-Life Stress on the Gut Microbiota
Source: PLoS One. 2015 Oct 1;10(10):e0139721. doi: 10.1371/journal.pone.0139721 (PMC4591340; doi:10.1371/journal.pone.0139721)
Supplement: S1 File — NS.S, NS.LD, NS.HD stand for non-separated Saline, non-separated Low Dose, non-separated High Dose, respectively. MS.S, MS.LD, MS.HD stand for maternally separated Saline, maternally separated Low Dose, maternally separated High Dose, respectively. (ZIP) [file pone.0139721.s001.zip › Matteo/alpha_div.txt]

	chao1	simpson	shannon	PD_whole_tree	observed_species
10.S10	833.313432836	0.959559268449	6.37585694521	34.91316	806.0
11.S11	746.693548387	0.975129699303	6.96097430116	31.34395	730.0
12.S12	1128.60240964	0.986317976572	7.31858049017	42.5368	1112.0
13.S13	913.261363636	0.984597460071	7.10181985582	35.17315	897.0
14.S14	963.8875	0.980676130896	6.94004477928	36.95632	946.0
15.S15	1107.2247191	0.97947470358	6.99210628609	42.02145	1088.0
16.S16	897.554054054	0.981339994017	7.05344917838	36.38375	872.0
17.S17	1010.91304348	0.983386263698	7.1531997406	37.04986	989.0
18.S18	936.0	0.973523068196	6.76131206888	37.77637	908.0
19.S19	979.683544304	0.978510669128	6.9097969254	38.75574	966.0
1.S1	1150.78571429	0.962936667762	6.38204034329	46.07991	1135.0
21.S20	872.408450704	0.98327445727	6.8940363399	36.44916	853.0
22.S21	614.018518519	0.964056726218	6.41116927285	28.08625	601.0
23.S22	975.01369863	0.984218097847	7.05490886298	38.02734	937.0
24.S23	1105.31111111	0.989059618463	7.54495932894	39.93995	1080.0
25.S24	1048.2247191	0.981450687707	7.09785137627	40.30325	1029.0
26.S25	906.076923077	0.983252899835	7.07148095997	38.27999	857.0
27.S26	748.576923077	0.985842554133	7.14097348712	31.17887	706.0
29.S27	782.0	0.98160243626	6.99434904678	36.41467	739.0
2.S2	983.129411765	0.969046679062	6.61588302731	40.52642	963.0
30.S28	658.194805195	0.96475737146	6.62177533425	30.33119	625.0
31.S29	1221.38461538	0.978095344422	7.10005637038	64.14787	1194.0
32.S30	801.5	0.967178153353	6.37834718515	34.78715	764.0
33.S31	897.508196721	0.967531259964	6.49057169608	40.33491	847.0
34.S32	809.045454545	0.972750679498	6.66518912308	36.09621	780.0
35.S33	503.515151515	0.966206344981	6.41717148425	25.99923	469.0
36.S34	738.077922078	0.973430651883	6.73097251195	32.75649	696.0
37.S35	807.708333333	0.970942895629	6.45343752241	39.1184	766.0
38.S36	739.0	0.964536439291	6.56697993389	32.24917	694.0
39.S37	849.0	0.968683210065	6.67638453062	36.59387	834.0
3.S3	1156.69014085	0.976247638968	6.70519979999	41.14934	1135.0
40.S38	824.466666667	0.957531381463	6.22665073666	40.8331	795.0
41.S39	834.25	0.958655585612	6.17241053232	47.18932	811.0
42.S40	938.046153846	0.986872586922	7.19144190088	45.99863	903.0
43.S41	810.714285714	0.982846089853	7.05077403776	40.61396	795.0
44.S42	889.25	0.979938763589	6.97185641826	39.60585	881.0
45.S43	1101.76470588	0.986476002803	7.16981604922	44.18625	1076.0
46.S44	982.392156863	0.978685069524	6.83398591451	48.03574	962.0
47.S45	833.029411765	0.980333772726	6.83123255809	35.5769	807.0
48.S46	1017.59459459	0.954743723162	6.15047571641	49.92738	1007.0
49.S47	851.067567568	0.950606452404	6.09514152954	40.0998	831.0
4.S4	1021.8	0.976313559453	6.71463513724	39.68269	1002.0
50.S48	961.012345679	0.975356442879	6.85677472759	39.68043	944.0
51.S49	1047.43103448	0.947153315458	6.09601183504	54.09056	1036.0
52.S50	835.896551724	0.965946439257	6.4737220305	41.1204	824.0
53.S51	947.5	0.953620158988	6.10065713894	47.93242	913.0
54.S52	991.095890411	0.97940967711	6.84003357189	40.6848	970.0
55.S53	900.0	0.939497435834	6.02782192641	48.50143	881.0
56.S54	974.636363636	0.970909508198	6.69515190747	38.88619	951.0
57.S55	941.118421053	0.953720663441	6.18017649986	42.88965	925.0
58.S56	661.982758621	0.960310371504	6.34972504764	30.73059	640.0
5.S5	901.693548387	0.944104450529	5.73019480782	36.27612	885.0
6.S6	1129.875	0.977055008731	6.93359705954	41.47833	1110.0
7.S7	1063.39215686	0.970028258414	6.69080558294	37.04736	1043.0
8.S8	788.818181818	0.965052144964	6.32092620963	37.08611	770.0
9.S9	716.223684211	0.976248043209	6.83456354086	33.44535	702.0
