# Supplementary material for: N-3 Polyunsaturated Fatty Acids (PUFAs) Reverse the Impact of Early-Life Stress on the Gut Microbiota
Source: PLoS One. 2015 Oct 1;10(10):e0139721. doi: 10.1371/journal.pone.0139721 (PMC4591340; doi:10.1371/journal.pone.0139721)
Supplement: S1 File — NS.S, NS.LD, NS.HD stand for non-separated Saline, non-separated Low Dose, non-separated High Dose, respectively. MS.S, MS.LD, MS.HD stand for maternally separated Saline, maternally separated Low Dose, maternally separated High Dose, respectively. (ZIP) [file pone.0139721.s001.zip › Matteo/Family.txt]

Taxon	10.S10	11.S11	12.S12	13.S13	14.S14	15.S15	16.S16	17.S17	18.S18	19.S19	1.S1	21.S20	22.S21	23.S22	24.S23	25.S24	26.S25	27.S26	29.S27	2.S2	30.S28	31.S29	32.S30	33.S31	34.S32	35.S33	36.S34	37.S35	38.S36	39.S37	3.S3	40.S38	41.S39	42.S40	43.S41	44.S42	45.S43	46.S44	47.S45	48.S46	49.S47	4.S4	50.S48	51.S49	52.S50	53.S51	54.S52	55.S53	56.S54
Bacteria;__Acidobacteria;__Acidobacteriales;__Acidobacteriaceae	0	0	0	0	0	3.15E-06	2.67E-05	0	0	0	0	0	0	0	0	0	0	0	0.000131234	0	0	0.000280531	0	0	0	0	0	9.61E-05	0	0	0	5.77E-05	3.17E-05	5.82E-05	0	0	9.43E-06	0.000178001	0	1.45E-05	1.56E-05	0	0	0.000176238	0.000108727	4.98E-05	1.32E-05	0.000262644	1.40E-05
Bacteria;__Acidobacteria;__Holophagae;__Holophagales;__Holophagaceae	0	0	0	0	0	0	0	0	0	0	5.37E-06	0	0	0	0	0	0	0	0	0	0	1.70E-05	0	0	0	0	0	1.75E-05	0	0	0	0	0.000118979	2.33E-05	0	1.23E-05	0	0	0	1.81E-05	9.34E-05	0	0	0	0	0	0	0	4.19E-05
Bacteria;__Acidobacteria;__Order_Incertae_Sedis;__Family_Incertae_Sedis	0	0	0	0	0	0	0	0	0	3.91E-05	0	0	0	0	0	0	0	0	0	0	0	5.95E-05	0	0	0	0	0	0	0	0	0	0.000178299	2.38E-05	0	0	0	0	5.48E-05	0	1.81E-05	0	0	0	0	3.35E-05	1.49E-05	0	6.13E-05	0
Bacteria;__Actinobacteria;__Acidimicrobiia;__Acidimicrobiales;__Acidimicrobiaceae	0	0	0	0	0	0	0	0	0	0	0	0	0	0	0	0	0	0	0	0	0	2.55E-05	0	0	0	0	0	0	0	0	0	0	0	0	0	0	0	0	0	0	0	0	0	0	0	0	0	0	0
Bacteria;__Actinobacteria;__Acidimicrobiia;__Acidimicrobiales;__Candidatus_Microthrix	0	0	0	0	0	0	0	0	0	0	0	0	0	0	0	0	0	0	0	0	0	0	0	0	0	0	0	0	0	0	0	0	0	0	0	0	0	0	0	0	0	0	0	0	0	0	0	2.63E-05	0
Bacteria;__Actinobacteria;__Acidimicrobiia;__Acidimicrobiales;__TM214	0	0	0	0	0	0	0	0	0	0	0	0	0	0	0	0	0	0	1.64E-05	0	0	4.25E-05	0	0	0	0	0	0	0	0	0	0	3.17E-05	0	0	0	0	0	0	0	1.56E-05	0	0	0	0	0	0	4.38E-05	0
Bacteria;__Actinobacteria;__Acidimicrobiia;__Acidimicrobiales;__uncultured	0	0	0	0	0	0	0	0	0	0	0	0	0	0	0	0	0	0	0	0	0	0	0	0	0	0	0	0	0	0	0	0	0	0	0	0	0	2.74E-05	0	0	0	0	0	9.28E-06	0	0	0	0	0
Bacteria;__Actinobacteria;__Bifidobacteriales;__Bifidobacteriaceae	0.002795264	0	0.001931308	4.24E-05	0.000200609	0.002092142	0.00091462	0.000172002	0.000595151	0.000263853	0.003586192	0.005712393	0	0.000381503	0.002206249	0.001123455	0.005325656	0.000448585	0.00214895	0.001273025	0.00103146	0.000484554	0.000213083	0.00014816	9.29E-05	0.002213131	0.000747025	0.005191128	0.004121315	0.000947522	1.24E-05	8.39E-05	0.001221515	0.001059402	0.000853971	0.000419248	0.000131955	0	0.000598283	3.27E-05	0	0.000407251	7.97E-05	0.000593645	0.000735995	0.00223688	0.002446121	0.001050577	0.000460776
Bacteria;__Actinobacteria;__Coriobacteriia;__Coriobacteriales;__Coriobacteriaceae	0.000272709	0.000554	0.000760386	0.000315108	0.000111449	0.000682699	0.001068169	0.000190431	0.000146083	0.000123783	0.000520749	0.000555743	0.000461447	0.000462572	0.000569203	0.00054711	0.001883961	8.63E-05	0.000442913	0.0001299	5.73E-05	0.000476053	0.00017899	0.001008897	0.000213657	0.000402387	0.000462444	0.001162323	0.000196253	0.00015792	0.000134055	0.000445747	0.000142774	0.00045985	0.000127697	0.000131529	0.000119388	6.85E-05	0.000390185	0.000370055	0.00013493	0.000162288	0.000488655	0.000343201	0.000108727	0.000149457	0.0002296	0.000280154	0.001708129
Bacteria;__Actinobacteria;__Corynebacteriales;__Corynebacteriaceae	0	0	0	0	0	0	0	0	0	0	5.37E-06	0	0	0	0	0	0	0	0	0	0	0	0	0	0	0	0	0	0	0	0	0	0	0	0	0	0	0	0	0	0	0	0	9.28E-06	0	9.96E-06	0	0	0
Bacteria;__Actinobacteria;__Corynebacteriales;__Mycobacteriaceae	0	0	0	0	0	0	0	0	0	0	0	0	0	0	0	0	0	0	0	0	0	0.000144516	0	0	0	0	0	0	0	0	0	0	0	0	0	0	0	2.05E-05	0	0	0	0	0	1.39E-05	0	0	0	2.63E-05	0
Bacteria;__Actinobacteria;__Frankiales;__Acidothermaceae	0	0	0	0	0	0	0	0.000116716	0	0	0	0	0	0	0	0	0	0	0	0	0	0.000161518	0	0	0	0	0	0	0	0	0	2.62E-05	0	0	0	0	0	4.79E-05	0	0	0	0	0	5.10E-05	2.51E-05	0	0	3.50E-05	0
Bacteria;__Actinobacteria;__Frankiales;__Nakamurellaceae	0	0	0	0	0	0	0	0	0	0	0	0	0	0	0	0	0	0	0	0	0	0	0	0	0	0	0	0	0	0	0	0	0	0	0	0	0	0	0	0	0	0	0	9.28E-06	0	0	0	0	0
Bacteria;__Actinobacteria;__Frankiales;__Sporichthyaceae	0	0	0	0	0	0	0	0	0	0	0	0	0	0	0	0	0	0	0	0	0	0	0	0	0	0	0	0	0	0	0	0	0	0	0	0	0	0	8.67E-06	0	0	0	0	0	0	1.49E-05	0	0	0
Bacteria;__Actinobacteria;__Kineosporiales;__Kineosporiaceae	0	0	0	0	0	0	0	0	0	0	0	0	0	0	0	0	0	0	0	0	0	0	0	0	0	0	0	0	0	0	0	0	0	0	0	0	0	0	0	0	0	0	0	0	0	1.99E-05	0	0	0
Bacteria;__Actinobacteria;__MB-A2-108;__uncultured_bacterium	0	0	0	0	0	0	0	0	0	0	0	0	0	0	0	0	0	0	0	0	0	0	0	0	0	0	0	0	0	0	0	0	0	0	0	0	0	0	0	0	0	0	0	0	3.35E-05	0	0	0	0
Bacteria;__Actinobacteria;__Micrococcales;__Dermatophilaceae	0	0	0	0	0	0	0	0	0	0	0	0	0	0	0	0	0	0	0	0	0	0	0	0	0	0	0	0	0	0	0	0	3.17E-05	0	0	0	0	0	0	0	0	0	0	0	0	0	0	0	0
Bacteria;__Actinobacteria;__Micrococcales;__Microbacteriaceae	0	0	0	0	0	0	0	0	0	0	0	0	0	0	0	0	0	0	0	0	0	0	0	0	0	0	0	0	0	0	0	0	0	0	0	0	0	4.79E-05	0	0	0	0	0	0	0	0	0	0	0
Bacteria;__Actinobacteria;__Micrococcales;__Micrococcaceae	0	6.16E-05	1.78E-05	0	5.57E-06	6.29E-06	1.34E-05	0	2.16E-05	9.77E-06	1.21E-05	1.07E-05	0	9.54E-06	1.41E-05	3.34E-05	0	0	0	1.11E-05	0	5.95E-05	0	4.23E-05	0	0	1.78E-05	0	0.000181157	9.11E-05	2.06E-05	4.20E-05	3.97E-05	2.33E-05	0	1.23E-05	0	0	0	2.18E-05	2.59E-05	2.14E-05	2.12E-05	1.86E-05	0	2.99E-05	0	2.63E-05	4.65E-06
Bacteria;__Actinobacteria;__Micromonosporales;__Micromonosporaceae	0	0	0	0	0	0	0	0	0	0	0	0	0	0	0	0	0	0	0	0	0	2.55E-05	1.70E-05	0	0	0	0	0	0	0	0	0	3.17E-05	5.24E-05	4.79E-05	4.11E-06	0	0	0	7.26E-06	8.82E-05	0	0	1.86E-05	0	1.49E-05	0	2.63E-05	0
Bacteria;__Actinobacteria;__PeM15;__uncultured_bacterium	0	0	0	0	0	0	0	0	0	0	0	0	0	0	0	0	0	0	0	0	0	0	0	0	0	0	0	0	0	0	0	0	0	0	0	0	0	0	0	0	0	0	0	2.32E-05	0	0	0	0	0
Bacteria;__Actinobacteria;__Propionibacteriales;__Nocardioidaceae	0	0	0	0	0	0	0	0	0	0	0	0	0	0	0	0	0	0	0	0	0	0	0	0	0	0	0	0	0	0	0	0	3.17E-05	0	0	8.22E-06	0	0	0	0	3.11E-05	0	0	0	0	5.48E-05	0	0	0
Bacteria;__Actinobacteria;__Propionibacteriales;__Propionibacteriaceae	0	0	0	0	0	0	0	1.23E-05	0	0	0	0	0	0	0	0	0	0	0	0	0	0	0	0	0	0	0	0	0	0	8.25E-06	0	0	0	0	0	0	0	0	0	0	0	0	0	0	0	0	0	0
Bacteria;__Actinobacteria;__Pseudonocardiales;__Pseudonocardiaceae	0	0	0	0	0	0	0	0	0	0	0	0	0	0	0	0	0	0	0	0	0	0	0	0	0	0	0	0	0	0	0	0	1.59E-05	0	0	0	0	0	0	1.09E-05	0	0	0	0	0	1.49E-05	0	1.75E-05	0
Bacteria;__Actinobacteria;__Rubrobacteria;__Rubrobacterales;__Rubrobacteriaceae	0	0	0	0	0	0	0	0	0	0	0	0	0	0	0	0	0	0	0	0	0	0	0	0	0	0	0	0	0	0	0	0	0	0	0	0	0	0	0	0	0	0	0	1.86E-05	0	0	0	0	0
Bacteria;__Actinobacteria;__Thermoleophilia;__Gaiellales;__Gaiellaceae	0	0	0	0	0	0	0	0	0	0	0	0	0	0	0	0	0	0	0	0	0	0	0	0	0	0	0	0	0	0	0	0	0	0	0	0	0	0	0	0	0	0	0	1.86E-05	0	0	0	0	0
Bacteria;__Actinobacteria;__Thermoleophilia;__Gaiellales;__uncultured	0	0	0	0	0	0	0	0	0	0	0	0	0	0	0	0	0	0	0	0	0	1.70E-05	0	4.94E-05	0	0	0	0	0	0	0	0	0	0	3.19E-05	0	0	4.11E-05	0	0	5.19E-06	0	0	4.64E-05	3.35E-05	0	8.83E-06	3.50E-05	0
Bacteria;__Actinobacteria;__Thermoleophilia;__Solirubrobacterales;__0319-6M6	0	0	0	0	0	0	0	0	0	0	0	0	0	0	0	0	0	0	0.000246063	0	0	0	0	0	0	0	0	0	0	0	0	0	0	0	0	0	0	0	0	0	0	0	0	0	0	0	0	0	0
Bacteria;__Actinobacteria;__Thermoleophilia;__Solirubrobacterales;__480-2	0	0	0	0	0	0	0	0	0	0	0	0	0	0	0	0	0	0	0	0	0	5.95E-05	0	0	0	0	0	0	0	0	0	0	0	0	0	0	0	0	0	2.18E-05	0	0	0	1.39E-05	0	0	0	2.63E-05	0
Bacteria;__Actinobacteria;__Thermoleophilia;__Solirubrobacterales;__Patulibacteraceae	0	0	0	0	0	0	0	0	0	0	0	0	0	0	0	0	0	0	0	0	0	2.55E-05	0	0	0	0	0	0	0	0	0	0	0	0	0	0	0	2.05E-05	0	0	0	0	0	0	0	0	0	0	1.86E-05
Bacteria;__Actinobacteria;__Thermoleophilia;__Solirubrobacterales;__Solirubrobacteraceae	0	0	0	0	0	0	0	0	0	0	0	0	0	0	0	0	0	0	0	0	0	0	0	0	0	0	0	0	0	0	0	0	0	0	0	0	0	0	0	0	0	0	0	9.28E-06	0	0	0	0	0
Bacteria;__Actinobacteria;__Thermoleophilia;__Solirubrobacterales;__uncultured_bacterium	0	0	0	0	0	0	0	0	0	0	0	0	0	0	0	0	0	0	0	0	0	0	0	0	0	0	0	0	0	0	0	0	0	0	0	0	0	0	0	0	0	0	0	1.86E-05	0	0	0	0	0
Bacteria;__Armatimonadetes;__Armatimonadia;__Armatimonadales;__uncultured_bacterium	0	0	0	0	0	0	0	0	0	0	0	0	0	0	0	2.09E-05	0	0	0	0	0	1.70E-05	0	0	0	0	0	0	0	0	0	0	0	0	0	0	0	0	0	0	0	0	0	0	0	0	0	0	0
Bacteria;__Armatimonadetes;__Chthonomonadetes;__Chthonomonadales;__Chthonomonadaceae	0	0	0	0	0	0	0	0	0	0	0	0	0	0	0	0	0	0	0	0	0	0	0	0	0	0	0	0	0	0	0	0	0	5.24E-05	0	0	0	0	0	0	0	0	0	0	0	2.49E-05	0	2.63E-05	0
Bacteria;__Armatimonadetes;__Chthonomonadetes;__Chthonomonadales;__uncultured_bacterium	0	0	0	0	0	0	0	0	0	0	0	0	0	0	0	0	0	0	0	0	0	0	0	0	0	0	0	0	0	0	0	3.15E-05	0	0	0	0	0	0	0	0	0	0	0	0	0	0	0	0	0
Bacteria;__Armatimonadetes;__uncultured_Armatimonadetes_bacterium;Other;Other	0	0	0	0	0	0	0	0	0	0	0	0	0	0	0	0	0	0	0	0	0	0	0	0	0	0	0	0	0	0	0	0	2.38E-05	0	0	0	0	0	0	0	0	0	0	0	0	0	0	0	0
Bacteria;__Armatimonadetes;__uncultured_bacterium;Other;Other	0	0	0	0	0	0	0	0	0	0	0	0	0	0	0	0	0	0	0	0	0	2.55E-05	0	0	0	0	0	0	0	0	0	0	6.35E-05	0	0	0	0	0	0	0	0	0	0	1.39E-05	0	0	0	0	0
Bacteria;__BHI80-139;__uncultured_bacterium;Other;Other	0	0	0	0	0	0	0	0	0	0	0	0	0	0	0	0	0	0	0	0	0	0	0	0	0	0	0	0	0	0	0	0	0	0	0	0	0	0	0	0	0	0	0	0	0	1.49E-05	0	0	0
Bacteria;__Bacteroidetes;__BSV13;__uncultured_bacterium;Other	0	0	0	0	0	0	0	0	0	0	0	0	0	0	0	0	0	0	0	0	0	0	0	0	0	0	0	0	0	0	0	0	0	0	0	0	0	0	0	3.63E-05	0	0	0	0	0	0	0	1.75E-05	0
Bacteria;__Bacteroidetes;__Bacteroidia;__Bacteroidales;__Bacteroidaceae	0.077744699	0.064848727	0.052398785	0.038115899	0.043894257	0.092837637	0.082662946	0.096646579	0.083613325	0.080243918	0.117671928	0.188829574	0.108352194	0.095165882	0.047718955	0.088260107	0.082380479	0.042322291	0.097326115	0.074095243	0.056386453	0.103498988	0.176015342	0.065987484	0.058700034	0.104352491	0.080091777	0.131849405	0.082758412	0.038234937	0.038329466	0.100817553	0.111824102	0.055612794	0.083385875	0.03968877	0.079556379	0.078867917	0.061215642	0.090888312	0.156981089	0.062205279	0.040707062	0.088912284	0.06603884	0.081778145	0.082439587	0.103910771	0.108203207
Bacteria;__Bacteroidetes;__Bacteroidia;__Bacteroidales;__Porphyromonadaceae	0.013021839	0.003585608	0.008310694	0.00431455	0.004636286	0.009979362	0.021343356	0.015658306	0.01257392	0.007697344	0.012685886	0.014358465	0.005163814	0.016218639	0.012705924	0.019282492	0.011866508	0.005037957	0.01609252	0.007285562	0.005271904	0.01585426	0.010969529	0.002300002	0.008629899	0.017906244	0.017323871	0.022966808	0.011820474	0.010580661	0.002316061	0.005244086	0.010795333	0.010722082	0.007151009	0.007657434	0.009299695	0.015896814	0.016387757	0.004201208	0.005506196	0.009216731	0.026132404	0.013403396	0.016451165	0.009879139	0.018694725	0.011512568	0.005738754
Bacteria;__Bacteroidetes;__Bacteroidia;__Bacteroidales;__Prevotellaceae	0.190365808	0.119740851	0.119876768	0.107088103	0.148416864	0.207081194	0.177636542	0.126335317	0.226860794	0.197254625	0.189589037	0.070210594	0.308092905	0.138967176	0.075261786	0.152347143	0.092615851	0.102553485	0.16855315	0.241280893	0.23379749	0.210457861	0.250389942	0.249260966	0.132699793	0.239085239	0.163723032	0.185517278	0.224317266	0.148159621	0.186670791	0.295976213	0.257937861	0.105154399	0.1239056	0.126053771	0.066027836	0.146672417	0.137709182	0.3132875	0.306151786	0.215775614	0.184472465	0.331342148	0.26868006	0.306103843	0.16298939	0.278849269	0.2555584
Bacteria;__Bacteroidetes;__Bacteroidia;__Bacteroidales;__RF16	0	0	0	0	0	0	0	0	0	0	0	0	0	0	0	0	0	0	0	0	0	7.65E-05	0	0	0	0	0	0	0	0	0	0	0	0	0	0	0	0	0	0	0	0	0	0	0	0	0	0	0
Bacteria;__Bacteroidetes;__Bacteroidia;__Bacteroidales;__Rikenellaceae	0.018983554	0.013219045	0.019477297	0.019948734	0.01382527	0.030960561	0.045697615	0.030475032	0.0199051	0.027228989	0.022462018	0.040211182	0.007251313	0.032122539	0.045696168	0.041191948	0.079371034	0.025	0.031118766	0.017169134	0.020743797	0.026709965	0.035823567	0.032623343	0.025304462	0.023070217	0.024989773	0.060571898	0.021768995	0.023396501	0.009270431	0.012391775	0.029356008	0.029855351	0.022195264	0.023708039	0.042916837	0.032635708	0.025205931	0.016978976	0.011219978	0.024330945	0.028421645	0.027989444	0.016827526	0.03282086	0.03802968	0.044754559	0.027930465
Bacteria;__Bacteroidetes;__Bacteroidia;__Bacteroidales;__S24-7	0.064662258	0.089947986	0.107346468	0.10842731	0.074197287	0.100108225	0.076961593	0.130549361	0.135634945	0.139415419	0.121080958	0.128900217	0.117075743	0.136186975	0.089708248	0.124966589	0.082649616	0.084075224	0.102837927	0.133496884	0.135293106	0.10243637	0.102305561	0.06856264	0.061570474	0.091073704	0.064617683	0.113662979	0.096964116	0.092735666	0.091431812	0.143399531	0.206554932	0.190162694	0.094774815	0.083405606	0.122253291	0.098386357	0.099462412	0.112322455	0.059052789	0.176667279	0.085296805	0.080012244	0.084723082	0.16111017	0.168623417	0.081997496	0.173949873
Bacteria;__Bacteroidetes;__Bacteroidia;__Bacteroidales;__ratAN060301C	0	0	0	2.42E-05	0	0	0	0	0	0	4.03E-06	0	0	0	0	0	0	0	0	0	0	0	2.56E-05	0	0	0	0	0	0	0	0	0	0	0	0	0	0	0	0	0	0	0	0	0	0	0	0	0	0
Bacteria;__Bacteroidetes;__Bacteroidia;__Bacteroidales;__uncultured	0	0	0	0	0	0	0	0	0	0	0	0	0	0	0	0	0	0	0	0	0	0.000110512	0	0	0	0	0	0	0	0	0	0	0	0	0	0	0	0	0	0	0	0	0	0	0	0	0	0	0
Bacteria;__Bacteroidetes;__Cytophagia;__Cytophagales;__Cytophagaceae	0	0	0	0	0	0	0	0	0	0	0	0	0	0	0	0	0	0	0	0	0	2.55E-05	0	0	0	0	0	0	0	0	0	0	0.000103115	2.33E-05	5.59E-05	0	0	0.000136923	0	3.63E-06	0	0	0	4.17E-05	5.02E-05	3.49E-05	0	0	0
Bacteria;__Bacteroidetes;__Flavobacteria;__Flavobacteriales;__Flavobacteriaceae	4.55E-05	0	0	1.21E-05	0	0	0	0	0	0	2.68E-06	0	0	0	0	0	0	0	0	3.71E-06	0	5.10E-05	1.70E-05	0	0	0	0	0	0	0	1.03E-05	0	8.73E-05	0	0	0	0	0	0	0	2.08E-05	6.12E-06	0	0	0	9.96E-06	0	0	0
Bacteria;__Bacteroidetes;__Sphingobacteriia;__Sphingobacteriales;__AKYH767	0	0	0	0	0	0	0	0	0	0	0	0	0	0	0	0	0	0	0	0	0	1.70E-05	0	0	0	0	0	0	0	0	0	0	0	0	0	0	0	0	0	0	0	0	0	1.86E-05	0	0	0	0	0
Bacteria;__Bacteroidetes;__Sphingobacteriia;__Sphingobacteriales;__Chitinophagaceae	0	0	7.14E-06	1.21E-05	0	6.29E-06	0	0	0	3.26E-06	0	0	0	0	0	0	0	0	0	0	0	0.000314535	0	0	3.72E-05	0	0	0	0	0	0	1.57E-05	0	0	0	0	0	0.000184847	3.47E-05	5.44E-05	1.56E-05	0	1.06E-05	0	0	0	1.77E-05	0.000148832	0
Bacteria;__Bacteroidetes;__Sphingobacteriia;__Sphingobacteriales;__KD3-93	0	0	0	0	0	0	0	0	0	0	0	0	0	0	0	0	0	0	0	0	0	5.95E-05	0	0	0	0	0	0	0	0	0	0	0	0	0	0	0	0	0	0	0	0	0	0	0	0	0	0	0
Bacteria;__Bacteroidetes;__Sphingobacteriia;__Sphingobacteriales;__NS11-12_marine_group	0	0	0	0	0	0	0	0	0	0	0	0	0	0	0	0	0	0	0	0	0	0	0	0	0	0	0	0	0	0	0	0	0	0	0	0	0	2.74E-05	0	0	0	0	0	0	0	0	0	0	0
Bacteria;__Bacteroidetes;__Sphingobacteriia;__Sphingobacteriales;__PHOS-HE51	0	0	0	0	0	0	0	0	0	0	0	0	0	0	0	0	0	0	0	0	0	0	0	0	0	0	0	0	0	0	0	0	0	0	0	0	0	0	0	0	1.04E-05	0	0	0	0	0	0	3.50E-05	0
Bacteria;__Bacteroidetes;__Sphingobacteriia;__Sphingobacteriales;__Sphingobacteriaceae	0	0	0	0	0	0	0	0	0	0	0	0	0	0	0	0	0	0	0	0	0	1.70E-05	0	0	0	0	0	0	0	0	0	0	0	0	0	0	0	0	0	0	0	0	0	0	0	0	0	0	0
Bacteria;__Bacteroidetes;__Sphingobacteriia;__Sphingobacteriales;__env.OPS_17	0	0	0	0	0	0	0	0	0	0	0	0	0	0	0	0	0	0	0.000147638	0	0	2.55E-05	0	0	0	0	0	0	0	0	0	0	0	0	0	0	0	0	0	0	0	0	0	0	1.67E-05	0	0	0	0
Bacteria;__Bacteroidetes;__Sphingobacteriia;__Sphingobacteriales;__uncultured_bacterium	0	0	0	0	0	0	0	0	0	0	0	0	0	0	0	0	0	0	0	0	0	0	0	0	0	0	0	0	0	0	0	0	0	0	0	0	0	0	0	0	0	0	0	1.86E-05	0	0	0	0	0
Bacteria;__Bacteroidetes;__VC2.1_Bac22;__uncultured_bacterium;Other	6.06E-05	6.16E-05	0.000182064	3.64E-05	0.000100304	0.000283147	0.00022031	0.000479148	0.000194777	6.19E-05	0.000174478	0.000512993	4.39E-05	0.000162139	0.000108196	0.000342466	0.000676921	0.000517598	0.000295276	4.82E-05	0	0.000153017	8.52E-05	0.000134049	0.000195078	0.000201194	8.89E-05	9.61E-05	0.000196253	1.21E-05	3.51E-05	0.000430015	0.000111047	0.00019791	5.59E-05	9.04E-05	0.000172798	7.53E-05	0.000130062	0.000152375	0.000570859	0.000208219	0.000111541	0.000148411	0.00023418	0.000797107	0.000339984	0.000192606	0.000102395
Bacteria;__Bacteroidetes;__WCHB1-32;__uncultured_Bacteroidetes_bacterium;Other	0	0	0	0	0	0	0	0	0	0	0	0	0	0	0	0	0	0	0	0	0	0	0	0	0	0	0	0	0	0	0	0	0	0	0	0	0	0	0	7.26E-06	0	0	0	0	0	0	0	0	0
Bacteria;__Bacteroidetes;__vadinHA17;__uncultured_bacterium;Other	0	0	0	0	0	0	0	0	0	0	0	0	0	0	0	0	0	0	0	0	0	0	0	0	0	0	0	0	0	0	0	0	0	0	0	0	0	0	0	1.09E-05	0	0	0	0	0	0	0	3.50E-05	0
Bacteria;__Bacteroidetes;__vadinHA17;__uncultured_soil_bacterium;Other	0	0	0	0	0	0	0	0	0	0	0	0	0	0	0	0	0	0	0	0	0	2.55E-05	0	0	0	0	0	0	0	0	0	0	0	0	7.18E-05	0	6.28E-06	0	0	3.63E-05	2.59E-05	0	0	0	0	0	0	0	0
Bacteria;__Candidate_division_BRC1;__uncultured_bacterium;Other;Other	0	0	0	0	0	0	0	0	0	0	0	0	0	0	0	0	0	0	0	0	0	1.70E-05	0	0	0	0	0	0	0	0	0	0	6.35E-05	3.49E-05	0	0	0	0	0	0	0	0	0	0	0	0	0	0	0
Bacteria;__Candidate_division_OD1;__uncultured_bacterium;Other;Other	2.27E-05	0	0	0	0	0	0	0	0	0	0	0	0	0	0	0	0	0	0	1.86E-05	0	4.25E-05	8.52E-06	0	0	0	1.78E-05	0	0	0	0	1.57E-05	0.000198298	1.75E-05	1.60E-05	0	9.43E-06	0	0	2.54E-05	0	0	0	0	0	0	0	0	0
Bacteria;__Candidate_division_OD1;__uncultured_candidate_division_OD1_bacterium;Other;Other	0	0	0	0	0	0	0	0	0	0	0	0	0	0	0	0	0	0	0	0	0	1.70E-05	0	0	0	0	0	0	0	2.43E-05	0	0	0	0	0	0	0	0	0	0	0	0	0	0	0	0	0	0	0
Bacteria;__Candidate_division_TM7;__uncultured_bacterium;Other;Other	0.000901454	0.000569388	0.000449806	0.000175733	0.0003845	0.000289439	0.000968028	0.001081154	0.000324628	0.00057331	0.000601278	0.00010153	0.001010789	0.000400578	0.000747961	0.000471935	0.002267278	0.000586611	0.001181102	7.79E-05	0.001346628	0.000459051	0.0002557	0.000705522	0.000213657	0.000134129	0.000533589	0.000568053	0.000845398	0.000315841	0.000156741	0.000587338	0.000737668	0.00012806	0.00023145	6.17E-05	0.000424142	0.000403924	0.000537588	0.000424474	0.000384033	9.80E-05	0.001083539	0.000477699	0.00020909	0.000204259	0.000313492	0.000166341	0.001694166
Bacteria;__Candidate_division_TM7;__uncultured_candidate_division_TM7_bacterium;Other;Other	0	0	0	0	0	0	0	0	0	0	0	0	0	0	0	0	0	0	0	0	0	0	0	0	0	0	0	0	0	0	0	0	0	0	0	0	0	6.85E-06	0	0	0	0	0	0	0	9.96E-06	0	0	0
Bacteria;__Candidate_division_WS3;__uncultured_bacterium;Other;Other	0	0	0	0	0	0	0	0	0	0	0	0	0	0	0	0	0	0	0	0	0	0.000153017	0	0	0	0	0	0	0	0	0	0	0	2.91E-05	0	0	0	0	0	0	0	0	0	1.86E-05	3.35E-05	0	0	7.00E-05	0
Bacteria;__Candidate_division_WS3;__uncultured_prokaryote;Other;Other	0	0	0	0	0	0	0	0	0	0	0	0	0	0	0	0	0	0	0	0	0	4.25E-05	0	0	0	0	0	0	0	0	0	0	0	0	0	0	0	0	0	0	0	0	0	0	0	0	0	0	0
Bacteria;__Chlamydiae;__Chlamydiales;__Parachlamydiaceae	0	0	0	0	0	0	0	0	0	0	0	0	0	0	0	0	0	0	0	0	0	0	0	0	0	0	0	0	0	0	0	0	0	0	0	0	0	0	0	1.81E-05	0	0	0	0	0	0	0	0	0
Bacteria;__Chlamydiae;__Chlamydiales;__Simkaniaceae	0	0	0	0	0	0	0	0	0	0	0	0	0	0	0	0	0	0	0	0	0	9.35E-05	0	0	0	0	0	0	0	0	0	0	3.17E-05	0	0	0	0	0	0	7.26E-06	0	0	0	0	0	0	0	0	0
Bacteria;__Chlamydiae;__Chlamydiales;__cvE6	0	0	0	0	0	0	0	0	0	0	0	0	0	0	0	0	0	0	0	0	0	3.40E-05	0	0	0	0	0	0	0	0	0	0	0	0	0	0	0	0	0	0	0	0	0	0	0	0	0	0	0
Bacteria;__Chlorobi;__Chlorobia;__Chlorobiales;__OPB56	0	0	0	0	0	0	0	0	0	0	0	0	0	0	0	0	0	0	0	0	0	0	0	0	0	0	0	0	0	0	0	0	0	0	0	0	0	2.05E-05	0	0	0	0	0	9.28E-06	0	0	0	0	0
Bacteria;__Chlorobi;__Chlorobia;__Chlorobiales;__SJA-28	0	0	0	0	0	0	0	0	0	0	0	0	0	0	0	0	0	0	0	0	0	3.40E-05	0	0	0	0	0	0	0	0	0	0	0	0	0	0	0	0	0	0	0	0	0	0	0	0	0	0	0
Bacteria;__Chloroflexi;__Anaerolineae;__Anaerolineales;__Anaerolineaceae	0	0	0	0	0	0	0	0	0	0	0	0	0	0	0	0	0	0	0	0	0	0	0	0	0	0	0	0	0	0	0	2.62E-05	0	0	0	8.63E-05	0	0	0	1.09E-05	0	0	0	0	0	0	0	5.25E-05	0
Bacteria;__Chloroflexi;__Caldilineae;__Caldilineales;__Caldilineaceae	0	0	0	0	0	0	0	0	0	0	0	0	0	0	0	0	0	0	8.20E-05	0	0	0	0	0	0	0	0	0	0	0	0	0	0	7.57E-05	0	0	0	0	0	0	0	0	0	0	3.35E-05	0	0	0	0
Bacteria;__Chloroflexi;__Chloroflexales;__Chloroflexaceae;__Roseiflexus	0	0	0	0	0	0	0	0	0	0	0	0	0	0	0	0	0	0	0	0	0	4.25E-05	0	0	0	0	0	0	0	0	0	0	0	0	0	0	9.43E-06	2.05E-05	0	0	0	0	0	0	0	0	0	0	0
Bacteria;__Chloroflexi;__JG30-KF-CM66;__uncultured_Chloroflexi_bacterium;Other	0	0	0	0	0	0	0	0	0	0	0	0	0	0	0	0	0	0	0	0	0	0	0	0	0	0	0	0	0	0	0	0	0	0	0	0	0	3.42E-05	0	0	0	0	0	0	0	0	0	0	0
Bacteria;__Chloroflexi;__JG30-KF-CM66;__uncultured_bacterium;Other	0	0	0	0	0	0	0	0	0	0	0	0	0	0	0	0	0	0	0	0	0	0	0	0	0	0	0	0	0	0	0	0	0	0	0	0	0	0	0	0	0	0	0	1.86E-05	0	0	0	0	0
Bacteria;__Chloroflexi;__JG37-AG-4;__uncultured_bacterium;Other	0	0	0	0	0	0	0	0	0	0	0	0	0	0	0	0	0	0	0	0	0	0	0	0	0	0	0	0	0	0	0	0	0	0	0	0	0	0	0	0	0	0	0	0	0	0	0	1.75E-05	0
Bacteria;__Chloroflexi;__KD4-96;__bacterium_Ellin6529;Other	0	0	0	0	0	0	0	0	0	0	0	0	0	0	0	0	0	0	0	0	0	0	0	0	0	0	0	0	0	0	0	0	0	0	0	0	0	0	0	0	0	0	0	0	0	0	0	2.63E-05	0
Bacteria;__Chloroflexi;__KD4-96;__uncultured_Anaerolineae_bacterium;Other	0	0	0	0	0	0	0	0	0	0	0	0	0	0	0	0	0	0	0	0	0	8.50E-06	0	0	0	0	0	0	0	0	0	0	0	0	0	0	0	0	0	0	0	0	0	0	0	2.49E-05	0	0	0
Bacteria;__Chloroflexi;__KD4-96;__uncultured_bacterium;Other	0	0	0	0	0	6.29E-06	3.34E-05	0	0	0	0	0	0	0	0	0	0	0	0	0	0	0.000221025	0	7.06E-06	0	0	0	0	0	0	0	5.24E-05	0	0	0	0	0	0	0	0	0	0	0	0	0.00011709	4.48E-05	1.77E-05	7.88E-05	0
Bacteria;__Chloroflexi;__Ktedonobacteria;__C0119;__uncultured_candidate_division_SAM_bacterium	0	0	0	0	0	0	0	0	0	0	0	0	0	0	0	0	0	0	0	0	0	0	0	0	0	0	0	0	0	0	0	0	0	0	0	0	0	2.05E-05	0	0	0	0	0	0	0	0	0	0	0
Bacteria;__Chloroflexi;__Ktedonobacteria;__JG30-KF-AS9;__uncultured_bacterium	0	0	0	0	0	0	0	0	0	0	0	0	0	0	0	0	0	0	0	0	0	8.50E-06	0	0	0	0	0	0	0	0	0	0	0	0	0	0	0	0	0	0	0	0	1.06E-05	0	0	0	0	0	0
Bacteria;__Chloroflexi;__Ktedonobacteria;__Ktedonobacterales;__1959-1	0	0	0	0	0	0	0	0	0	0	0	0	0	0	0	0	0	0	0	0	0	3.40E-05	0	0	0	0	0	0	0	0	0	0	0	0	0	0	0	4.11E-05	0	0	0	0	0	0	0	0	0	0	0
Bacteria;__Chloroflexi;__Ktedonobacteria;__Ktedonobacterales;__Ktedonobacteraceae	0	0	0	0	0	0	0	0	0	0	0	0	0	0	0	0	0	0	6.56E-05	0	0	0.000195522	0	0	0	0	0	0	0	0	0	0	7.14E-05	0	0	0	0	0	0	0	0	0	0	0	0	0	0	0	0
Bacteria;__Chloroflexi;__S085;__uncultured_bacterium;Other	0	0	0	0	0	0	0	0	0	0	0	0	0	0	0	0	0	0	0	0	0	1.70E-05	0	0	0	0	0	0	0	0	0	0	0	0	0	0	0	0	0	0	0	0	0	9.28E-06	0	0	0	0	0
Bacteria;__Chloroflexi;__SHA-26;__uncultured_bacterium;Other	0	0	0	0	0	0	0	0	0	0	0	0	0	0	0	0	0	0	0	0	0	0	0	0	0	0	0	0	0	0	0	0	2.38E-05	0	0	0	0	0	0	0	0	0	0	0	0	0	0	0	0
Bacteria;__Chloroflexi;__TK10;__uncultured_Chloroflexi_bacterium;Other	0	0	0	0	0	0	0	0	0	0	0	0	0	0	0	0	0	0	0	0	5.73E-05	0	0	0	9.29E-06	0	0	0	0	0	0	0	0	0	0	0	0	0	0	0	0	0	0	0	0	0	0	0	0
Bacteria;__Chloroflexi;__Thermomicrobia;__JG30-KF-CM45;__uncultured_Chloroflexi_bacterium	0	0	0	0	0	0	0	0	0	0	0	0	0	0	0	0	0	0	0	0	0	0	0	0	0	0	0	0	0	0	0	0	0	0	0	0	0	0	0	7.26E-06	0	0	0	0	0	0	0	0	0
Bacteria;__Cyanobacteria;__4C0d-2;__uncultured_bacterium;Other	0.010650789	0.001277277	0.009852885	0.005156857	0.002747222	0.017356916	0.010688368	0.009933104	0.004831545	0.005785224	0.011511516	0.027375666	0.021797886	0.025017048	0.009789348	0.011961243	0.015789388	0.007746722	0.033612205	0.006309453	0.008165721	0.032082561	0.019850842	0.005340802	0.00726435	0.006907652	0.003984135	0.02487197	0.006385773	0.005648688	0.001507605	0.013508765	0.006686602	0.008486859	0.005594707	0.001816739	0.001636872	0.016451355	0.002878696	0.007183413	0.005028751	0.002275093	0.006634019	0.008960332	0.01155847	0.006551219	0.005837134	0.003641999	0.010151032
Bacteria;__Cyanobacteria;__4C0d-2;__uncultured_organism;Other	0.001204463	0.00081561	0.001178062	0.000836247	0.000378927	0.000588317	0.000520732	0.003716467	0.000156903	0.000990263	0.001296505	0.00149623	0.000725131	0.005436415	0.000559795	0.000810224	0.000334383	0.001811594	0.001066273	0.00038599	0.002177526	0.00080759	0.000630727	0.002899696	0.000873208	0.001475421	0.002152144	0.001503155	0.002777736	0.000886783	0.000928074	0.004221489	0.001975046	0.00071597	0.005794233	0.000920701	0.001731126	0.001821082	0.000719674	0.000921509	0.000581238	0.00052667	0.003431206	0.00058437	0.000577087	0.000418481	0.000110385	0.000350192	0.000972749
Bacteria;__Cyanobacteria;__Chloroplast;__Phaseolus;__Phaseolus_acutifolius_(tepary_bean)	0	0	2.86E-05	1.21E-05	0	0	6.68E-06	6.14E-05	0	0	0	0	0	1.43E-05	9.41E-06	0	0	0	0	0	0	0	0	0	0	0	0	0	0	0	0	0	0	1.75E-05	0	0	0	1.37E-05	0	0	0	3.06E-06	0	0	0	5.98E-05	0	0	0
Bacteria;__Cyanobacteria;__Chloroplast;__uncultured_bacterium;Other	0	0	0	0	0	0	0	3.69E-05	0	9.77E-06	2.15E-05	0	0	0	0	0	2.45E-05	0	1.64E-05	0	0	0	2.56E-05	2.12E-05	0	0	5.34E-05	0	0	0	0	0	0.001792612	0	0	8.22E-06	0	0	0	0	0	0	0	0	0	9.96E-06	0	0	9.31E-06
Bacteria;__Cyanobacteria;__ML635J-21;__uncultured_soil_bacterium;Other	0	0	0	0	0	0	0	0	0	1.63E-05	0	0	0	0	0	0	0	0	0	0	0	0	0	0	0	0	0	0	0	0	0	0	0	0	0	0	0	0	0	0	0	0	0	0	0	0	0	0	0
Bacteria;__Cyanobacteria;__MLE1-12;__uncultured_Clostridia_bacterium;Other	0	0	0	0	0	0	0	0	0	0	0	0	0	0	0	0	0	0	0	0	0	0	0	0	0	0	0	0	0	0	0	0	0	0	0	0	0	0	0	0	0	0	0	0	0	0.000109602	0	0	0
Bacteria;__Cyanobacteria;__SubsectionII;__FamilyII;__Chroococcidiopsis	0	0	0	0	0	0	0	0	0	0	0	0	0	0	0	0	0	0	0	0	0	0	0	0	0	0	0	0	0	0	0	0	0	0	0	0	0	0	0	0	0	0	0	0	0	0	0	0	0
Bacteria;__Cyanobacteria;__SubsectionIII;__FamilyI;__uncultured_bacterium	0	0	0	0	0	0	0	0	0	0	0	0	0	0	0	0	0	0	0	0	0	0	0	0	0	0	0	0	0	0	0	0	0	0	0	0	0	0	0	0	0	0	0	0	0	0	0	0	0
Bacteria;__Cyanobacteria;__WD272;__uncultured_bacterium;Other	0	0	0	0	0	0	0	0	0	0	0	0	0	0	0	0	0	0	0	0	0	0	0	0	0	0	0	0	0	0	0	0	0	0	0	0	0	0	0	0	0	0	0	0	0	0	0	0	0
Bacteria;__Deferribacteres;__Deferribacterales;__Deferribacteraceae	0.007188904	0.002985442	0.002980855	0.00024845	0.004998495	0.001110566	0.001622282	0.004158758	0.001109145	0.001713416	0.000610673	0.001977161	0.001626052	0.002699133	0.004897026	0.001110925	0.000856346	0.00510697	0.000738189	0.000905592	0.000916853	0.001224136	0.001338163	0.000888958	0.011426023	0.005767554	0.009071021	0.000349571	0.005434701	0.003632167	0.002452178	0.00025696	0.000515574	0.000663582	0.002490084	0.002536037	0.01447108	0.002800085	0.008540709	0.000391823	0.000233533	0.00084206	0.003521501	0.000500888	0.000510178	0.000408517	0.001774983	0.000464005	0.000628331
Bacteria;__Elusimicrobia;__Lineage_IIa;__uncultured_Elusimicrobia_bacterium;Other	0	0	0	0	0	0	0	0	0	0	0	0	0	0	0	1.67E-05	0	0	0	0	0	0	0	0	0	0	0	0	0	0	0	0	0	0	0	0	0	0	0	0	0	0	0	0	0	0	0	0	0
Bacteria;__Elusimicrobia;__Lineage_IIa;__uncultured_bacterium;Other	0	0	0	0	0	0	0	0	0	0	0	0	0	0	0	0	0	0	0	0	0	2.55E-05	0	0	0	0	0	0	0	0	0	0	0	0	0	0	0	0	0	0	0	0	0	1.86E-05	0	0	0	2.63E-05	0
Bacteria;__Elusimicrobia;__Lineage_IIa;__uncultured_soil_bacterium;Other	0	0	0	0	0	0	0	0	0	0	0	0	0	0	0	0	0	0	0	0	0	0	0	0	0	0	0	0	0	0	0	0	0	0	0	0	0	0	1.73E-05	0	0	0	0	0	0	0	0	0	0
Bacteria;__Elusimicrobia;__Lineage_IV;__uncultured_Termite_group_1_bacterium;Other	0	0	0	0	0	0	0	0	0	0	0	0	0	0	0	0	0	0	0	0	0	0	0	0	0	0	0	0	0	0	0	0	0	0	0	0	0	0	0	0	1.04E-05	0	0	0	0	0	0	0	0
Bacteria;__Elusimicrobia;__MVP-88;__uncultured_bacterium;Other	0	0	0	0	0	0	0	0	0	0	0	0	0	0	0	0	0	0	0	0	0	0	0	0	0	0	0	0	0	0	0	0	0	0	0	0	0	2.74E-05	0	0	0	0	0	0	0	0	0	0	0
Bacteria;__Fibrobacteres;__Fibrobacteria;__Fibrobacterales;__Fibrobacteraceae	0	0	0	0	0	0	0	0	0	0	0	0	0	0	0	0	0	0	0	0	0	5.95E-05	0	2.12E-05	0	0	0	0	0	0	0	0	0	0	0	0	0	0	0	0	0	0	0	0	0	0	0	3.50E-05	0
Bacteria;__Firmicutes;__Bacilli;__Bacillales;__Alicyclobacillaceae	0	0	0	0	0	0	0	0	0	0	0	0	0	0	0	0	0	0	0	0	0	0	0	0	0	0	0	0	0	0	0	0	0	0	0	0	1.26E-05	0	0	1.45E-05	0	0	0	0	0	0	0	0	0
Bacteria;__Firmicutes;__Bacilli;__Bacillales;__Bacillaceae	0	0	0	0	0	0	0	0	0	0	0	0	0	0	0	0	0	0	0	0	0	0.000102011	0	3.53E-05	0	0	0	0	0	0	0	0.000104882	7.93E-06	0	0	0	0	3.42E-05	0	0.000148747	0	0	0	4.64E-05	0	4.98E-06	0	8.75E-06	2.33E-05
Bacteria;__Firmicutes;__Bacilli;__Bacillales;__Family_XII_Incertae_Sedis	0	0	0	0	0	0	0	0	0	0	0	0	0	0	0	0	0	0	0	0	0	9.35E-05	0	0	0	0	0	0	0	0	0	0	0	0	0	0	0	0	0	0	0	0	0	0	0	0	0	0	0
Bacteria;__Firmicutes;__Bacilli;__Bacillales;__Family_XI_Incertae_Sedis	0	0	0	0	0	0	0	0	0	0	0	0	0	0	0	2.92E-05	0	0	0	0	0	0	0	0	0	0	0	0	3.02E-05	0	0	0	3.17E-05	0	0	0	0	0	0	0	0	3.06E-06	0	0	0	0	0	0	0
Bacteria;__Firmicutes;__Bacilli;__Bacillales;__Paenibacillaceae	0	0	0	0	0	0	0	0	0	0	0	0	0	0	0	0	0	0	0	0	0	0	0	0	0	0	0	0	0	0	0	0	0	0	0	0	0	0	0	7.26E-06	0	0	0	0	0	0	0	0	0
Bacteria;__Firmicutes;__Bacilli;__Bacillales;__Planococcaceae	0	0	0	0	0	0	0	0	0	0	0	0	0	0	0	0	0	0	0	0	0	2.55E-05	0	0	0	0	0	0	0	0	0	0	0	0	3.19E-05	0	0	0	0	0	0	0	0	0	0	0	0	0	0
Bacteria;__Firmicutes;__Bacilli;__Bacillales;__Staphylococcaceae	0	0	0	0	0	0	0	0	5.41E-06	0	5.37E-06	0	0	9.54E-05	0	1.25E-05	0	0	0	1.48E-05	0	8.50E-06	0	0.000176381	0	0	0	0	0	0	0	0	0	0	0	3.70E-05	1.26E-05	4.11E-05	0	0.000388195	0.000186827	0	0.000987932	0.000371028	9.20E-05	0	3.53E-05	2.63E-05	0
Bacteria;__Firmicutes;__Bacilli;__Lactobacillales;__Aerococcaceae	0	0	0	0	0	0	0	0	0	0	0	0	0	0	0	0	0	0	0	0	0	0	0	0	0	0	0	0	0	0	0	2.62E-05	0	0	0	3.29E-05	0	1.37E-05	0	3.63E-06	5.19E-06	0	0.000159344	0.000282909	8.36E-05	0	4.42E-06	5.25E-05	0
Bacteria;__Firmicutes;__Bacilli;__Lactobacillales;__Carnobacteriaceae	0	0	0	0	0	0	0	1.23E-05	0	2.28E-05	0	1.60E-05	0	0	0	0	0	0	0	7.42E-06	0	0	0	7.06E-06	0	0	0	0	0	0	0	4.20E-05	0	0	0	0	0	0	0	0	0	0	0	0	0	0	0	2.63E-05	1.40E-05
Bacteria;__Firmicutes;__Bacilli;__Lactobacillales;__Enterococcaceae	0	0	0	0	0	9.44E-06	0	0	0	0	9.39E-06	0	0	0	0	0	0	0	0	0	0	0	0	0	0	0	0	0	0	0	1.03E-05	1.05E-05	0	1.75E-05	0	0	0	0	0	0	0	0	5.31E-06	0	4.18E-05	0	0	0	0
Bacteria;__Firmicutes;__Bacilli;__Lactobacillales;__Lactobacillaceae	0.027732958	0.047859407	0.034353012	0.002581458	0.00267478	0.016781184	0.015508482	0.003882326	0.032359991	0.011984143	0.031721426	0.027092451	0.001691973	0.008984392	0.038583485	0.011639659	0.016123771	0.001552795	0.01085958	0.008324766	0.006876397	0.020929323	0.014898785	0.055101278	0.003056229	0.054389377	0.005175818	0.033287889	0.017391042	0.003456025	0.004920856	0.012968625	0.010351146	0.027689979	0.007430345	0.004019844	0.00377643	0.005305784	0.010439608	0.085566057	0.009258298	0.044445465	0.025941191	0.015782615	0.019144238	0.028989767	0.009020624	0.016555335	0.034995695
Bacteria;__Firmicutes;__Bacilli;__Lactobacillales;__Leuconostocaceae	0	0	0	0	0	0	0	0	0	0	0	0	0	0	0	0	0	0	0	0	0	0	0	0	0	0	0	0	0	0	0	0	0	0	0	0	0	0	0	0	0	0	0	0	2.51E-05	0	0	0	0
Bacteria;__Firmicutes;__Bacilli;__Lactobacillales;__Streptococcaceae	7.58E-05	0	2.50E-05	7.88E-05	4.46E-05	2.52E-05	0	2.46E-05	0.000216419	0.000104238	0.000107371	4.27E-05	0.000109868	2.86E-05	2.35E-05	5.01E-05	0.000163114	3.45E-05	8.20E-05	7.79E-05	0.000114607	0.000119013	5.11E-05	8.47E-05	9.29E-06	6.71E-05	0	8.74E-05	0	0.000103256	2.06E-05	0.000277937	0.000182434	0.000104776	0	3.70E-05	2.20E-05	5.48E-05	2.60E-05	9.07E-05	0.000108982	8.27E-05	5.84E-05	2.32E-05	3.35E-05	2.99E-05	4.42E-05	0.000113812	0.000297875
Bacteria;__Firmicutes;__Clostridia;__Clostridiales;__Caldicoprobacteraceae	3.03E-05	6.16E-05	0.000232043	0.000103016	5.02E-05	0.000298877	0.000721014	3.69E-05	4.87E-05	1.30E-05	0.000279165	0.000277871	0	0.000481647	0.000296362	0.001528567	0.000163114	0.000362319	0.000672572	0.000237532	0	0.000136015	0.000161943	0	3.72E-05	0	7.11E-05	0.000113611	0	4.25E-05	1.24E-05	0.000351354	6.35E-05	7.57E-05	3.19E-05	9.45E-05	0	2.74E-05	0.000199428	1.09E-05	0	9.49E-05	1.59E-05	2.32E-05	0.000133817	5.48E-05	6.62E-05	3.50E-05	6.52E-05
Bacteria;__Firmicutes;__Clostridia;__Clostridiales;__Christensenellaceae	0.00063632	0.000907944	0.001292299	0.002351187	0.000729992	0.00592092	0.000821155	0.001296156	0.0009306	0.000495132	0.000705964	0.001303858	0.006020787	0.006695375	0.015368477	0.001232041	0.028300194	0.030693582	0.014255249	0.000682905	0.001002808	0.005100566	0.006972086	0.001044173	0.000269394	0.002548454	0.000693666	0.000970059	0.001162422	0.000388727	0.001012632	0.001478832	0.000809055	0.001606566	0.000989649	0.000702856	0.002912438	0.001122772	0.001621434	0.001632594	0.001162477	0.000597097	0.000839211	0.000524077	0.000485088	0.000976455	0.000644646	0.000499024	0.002043238
Bacteria;__Firmicutes;__Clostridia;__Clostridiales;__Clostridiaceae	0.014605065	0.004585885	0.011452194	0.001078638	0.003527366	0.023891322	0.001722423	0.00065115	0.004858597	0.005739619	0.026162291	0.030501718	0.003471841	0.008164161	0.020985238	0.009680922	0.04292332	0.004451346	0.031889764	0.001532826	0.0043264	0.003808423	0.001900703	0.003689881	0.003260597	0.005432231	0.004144211	0.012811774	0.010793919	0.0038569	0.000668213	0.001148455	0.010850856	0.006507756	0.003024813	0.003892426	0.004200572	0.001937467	0.002575219	0.00156729	0.000295809	0.003864291	0.004334155	0.00347839	0.002450529	0.004299393	0.003951766	0.011118601	0.002019967
Bacteria;__Firmicutes;__Clostridia;__Clostridiales;__Eubacteriaceae	2.27E-05	0	1.43E-05	0	0	0	0	0	5.41E-06	0	5.23E-05	4.81E-05	0	4.77E-06	1.41E-05	0	0	1.73E-05	3.28E-05	0	0	0	0	0	0	0	0	0	0	0	0	0	0	0	0	1.23E-05	0	0	0	0	0	0	0	1.86E-05	0	0	0	0	9.31E-06
Bacteria;__Firmicutes;__Clostridia;__Clostridiales;__Family_XIII_Incertae_Sedis	0.000333311	0.001477332	0.001074536	0.000878665	0.00070213	0.000556856	0.000647578	0.000565149	0.001482467	0.000700351	0.000397273	0.000716053	0.00065921	0.000844075	0.001622934	0.001194454	0.000782945	0.000845411	0.000541339	0.000868478	0.000888201	0.000892599	0.000630727	0.00128405	0.000352999	0.000670646	0.000515803	0.00023596	0.001207711	0.000443392	0.000445476	0.000634534	0.000126911	0.000395821	0.000295298	0.000538445	0.001259857	0.000746233	0.000884419	0.000859833	0.000648704	0.001426909	0.000881703	0.000779159	0.000459997	0.00049321	0.001019953	0.000936764	0.000642294
Bacteria;__Firmicutes;__Clostridia;__Clostridiales;__Family_XVIII_Incertae_Sedis	0	0	0	0	0	0	0	0	0	0	0	0	0	0	0	0	0	0	0	0	0	0	0	0	0	0	0	0	0	0	0	0	0	0	2.39E-05	0	0	0	0	0	0	0	0	0	0	0	0	0	0
Bacteria;__Firmicutes;__Clostridia;__Clostridiales;__Gracilibacteraceae	0	0	0	0	0	0	0	0	0	0	0	0	0	0	0	0	0	0	0	0	0	0	0	0	0	0	0	0	0	0	0	0	0	0	0	0	0	0	0	7.26E-06	0	0	0	0	0	0	0	0	0
Bacteria;__Firmicutes;__Clostridia;__Clostridiales;__Lachnospiraceae	0.185532805	0.290111108	0.295297389	0.334862413	0.356258428	0.162655416	0.248756584	0.308460645	0.189474482	0.252100238	0.148384066	0.137487509	0.170120196	0.180579598	0.22327334	0.1795857	0.179090479	0.33121118	0.121817585	0.263508724	0.236232881	0.189698557	0.138282548	0.23088917	0.346115616	0.164710616	0.35661562	0.120383479	0.179496082	0.377593537	0.353585976	0.189862133	0.090320687	0.274297855	0.362905736	0.392855528	0.255135254	0.257648887	0.230278332	0.145210151	0.205410707	0.226973483	0.241379493	0.150516889	0.22041383	0.114050995	0.237362075	0.158496975	0.137222778
Bacteria;__Firmicutes;__Clostridia;__Clostridiales;__OPB54	0	0	0	0	0	0	0	0	0	0	0	0	0	0	0	0	0	0	0	0	0	0	0	0	0	0	0	0	0	0	0	0	7.14E-05	0	0	0	0	0	0	7.26E-06	0	0	0	0	0	0	0	0	0
Bacteria;__Firmicutes;__Clostridia;__Clostridiales;__Peptococcaceae	0.00377247	0.005262996	0.003248596	0.006671797	0.006157567	0.004266083	0.002062902	0.003034603	0.002580792	0.003791667	0.002151447	0.004985652	0.002900525	0.006132658	0.006345906	0.003825593	0.002218344	0.002191166	0.003920604	0.002275114	0.002549997	0.002822313	0.007960793	0.004190801	0.003028361	0.004023875	0.002792451	0.001450719	0.002279555	0.003680758	0.005479763	0.002863271	0.003085514	0.004551937	0.003040775	0.004176035	0.006054227	0.004189858	0.003572358	0.003181744	0.002148506	0.004057199	0.005821365	0.002305013	0.001731261	0.004912169	0.006848257	0.003186749	0.005622396
Bacteria;__Firmicutes;__Clostridia;__Clostridiales;__Peptostreptococcaceae	0.144308343	0.005632329	0.021565681	0.004193355	0.008620594	0.027550211	0.017090708	0.001812162	0.057188614	0.014388138	0.129374027	0.021396089	0.00986618	0.007954334	0.01922118	0.045568827	0.027810854	0.013233264	0.032414698	0.042091472	0.031144347	0.011637792	0.012000852	0.022738978	0.011426023	0.083629535	0.027301994	0.083993148	0.076855724	0.027192663	0.027928848	0.034920369	0.066310788	0.030809977	0.031596926	0.040375185	0.015463885	0.034929176	0.064692621	0.038997225	0.02644116	0.038973605	0.046581542	0.080137466	0.064784303	0.073159431	0.046065674	0.114040079	0.028507598
Bacteria;__Firmicutes;__Clostridia;__Clostridiales;__Ruminococcaceae	0.144505299	0.267274014	0.208085078	0.326942305	0.275340756	0.176347151	0.156259805	0.21270479	0.150914098	0.19571711	0.104729693	0.195813762	0.196224923	0.214128004	0.250284601	0.199031073	0.142308382	0.25936853	0.195324803	0.151924197	0.186923385	0.181614159	0.110701044	0.147207191	0.279380208	0.128227483	0.194439998	0.107528009	0.194834015	0.221871963	0.249041506	0.118406217	0.133811363	0.182176431	0.174649034	0.204909307	0.303682177	0.260928204	0.279042747	0.145072288	0.190158387	0.143229836	0.232445611	0.148531888	0.161015673	0.122435559	0.179869393	0.110415591	0.161723023
Bacteria;__Firmicutes;__Clostridia;__Clostridiales;__Veillonellaceae	0	0	0	0	0	0	0	7.99E-05	5.41E-05	6.51E-06	8.59E-05	0	0	3.34E-05	4.23E-05	0	0	0	3.28E-05	1.48E-05	0	0.001130625	0	3.53E-05	0	0	0	0	0	0	1.44E-05	5.24E-05	3.17E-05	0.000110597	1.60E-05	1.23E-05	0.000116246	0	3.47E-05	9.07E-05	9.86E-05	6.43E-05	0	3.71E-05	4.18E-05	0.000114584	1.32E-05	0.000105058	0.000153592
Bacteria;__Firmicutes;__Clostridia;__Clostridiales;__uncultured	0.01163557	0.065464282	0.057339507	0.02642056	0.014884037	0.044708925	0.112912163	0.022280375	0.035443956	0.010492233	0.014719225	0.036438545	0.013469863	0.06627658	0.070722276	0.035081858	0.090707423	0.054244306	0.046850394	0.014515453	0.018107845	0.038594284	0.051719582	0.015267499	0.014175701	0.01857689	0.013695463	0.018693304	0.006446159	0.010617104	0.009078629	0.009580945	0.012849698	0.009872231	0.043289145	0.019786841	0.039611675	0.018881746	0.020350299	0.005920874	0.001043115	0.012514545	0.02212756	0.012656701	0.040663734	0.00722876	0.009877208	0.017308248	0.014330595
Bacteria;__Firmicutes;__Clostridia;__D8A-2;__uncultured_Symbiobacterium_sp.	0	0	0	0	0	0	0	0	0	0	0	0	0	0	0	0	0	0	0	0	0	0	0	0	0	0	0	0	0	0	0	0	2.38E-05	1.75E-05	7.18E-05	0	0	0	0	0	0	0	0	0	0	0	0	0	0
Bacteria;__Firmicutes;__Erysipelotrichi;__Erysipelotrichales;__Erysipelotrichaceae	0.051390436	0.002262165	0.022647356	0.00329651	0.005856654	0.042616782	0.013312059	0.006634355	0.018227856	0.013215457	0.04690503	0.043556325	0.008240128	0.015465171	0.046938065	0.045322419	0.062138092	0.012146308	0.052673885	0.01414802	0.012520772	0.007336314	0.008438099	0.007210436	0.00591738	0.015156596	0.016914786	0.04241169	0.022991803	0.010853984	0.002518175	0.003314262	0.012429307	0.019849239	0.016768159	0.018714061	0.009305979	0.006894097	0.013899246	0.005006621	0.002906192	0.020638128	0.023673196	0.017141506	0.006431594	0.008887738	0.009554885	0.022000823	0.007051267
Bacteria;__Fusobacteria;__Fusobacteriales;__Fusobacteriaceae;__Fusobacterium	0	0	0	0	0	0	0	0	0	0	0	0	0	0	0	0	0	0	0	0	0	0	0	0	0	0	0	0	0	0	0	0	0	0	0	0	0	0	0	0	0	0	0	0	0.000100363	0	0	0	0
Bacteria;__Fusobacteria;__Fusobacteriales;__Leptotrichiaceae;__Leptotrichia	0	0	0	0	0	0	0	0	0	0	0	0	0	0	0	0	1.63E-05	0	0	0	0	0	0	0	0	0	0	0	0	0	0	0	0	0	0	0	0	0	0	0	0	0	0	0	0	0	0	0	0
Bacteria;__Gemmatimonadetes;__Gemmatimonadales;__Gemmatimonadaceae;__Gemmatimonas	0	0	2.14E-05	0	1.11E-05	6.29E-06	0	0	0	0	0	0	0	0	0	0	0	0	0	0	0	2.55E-05	0	1.41E-05	0	0	0	0	0	0	0	0	1.59E-05	0	0	8.22E-06	1.57E-05	2.05E-05	0	3.27E-05	0	0	0	0	0	5.48E-05	0	1.75E-05	0
Bacteria;__Gemmatimonadetes;__Gemmatimonadales;__Gemmatimonadaceae;__uncultured	0	0	0	0	0	0	0	0	0	0	0	0	0	0	0	0	0	0	0	0	0	8.50E-06	0	0	0	0	0	0	0	0	0	5.77E-05	0	0	0	0	0	0	0	0	0	0	0	3.71E-05	0	0	0	1.75E-05	0
Bacteria;__Lentisphaerae;__Lentisphaeria;__PBS-III-20;__uncultured_bacterium	0	0	0	0	0	0	0	0	0	0	0	0	0	0	0	0	0	0	0	0	0	0	0	0	0	0	0	0	0	0	0	0	0	0	0	0	0	0	0	0	0	0	0	1.86E-05	0	0	0	0	0
Bacteria;__Nitrospirae;__Nitrospira;__Nitrospirales;__0319-6A21	0	0	0	0	0	0	0	0	0	0	0	0	0	0	0	0	0	0	0	0	0	2.55E-05	0	0	0	0	0	0	0	0	0	0	0	0	0	0	0	0	0	0	0	0	0	2.32E-05	1.67E-05	0	8.83E-06	0	0
Bacteria;__Nitrospirae;__Nitrospira;__Nitrospirales;__4-29	0	0	0	0	0	0	0	0	0	0	0	0	0	0	0	0	0	0	0	0	0	0	0	0	0	0	0	0	0	0	0	0	0	0	0	0	0	0	0	0	0	0	0	0	0	0	0	2.63E-05	0
Bacteria;__Nitrospirae;__Nitrospira;__Nitrospirales;__Nitrospiraceae	0	0	0	0	0	0	0	0	0	0	0	0	0	0	0	0	0	0	0	0	0	0	0	0	0	0	0	0	0	0	0	0	0	0	0	0	0	0	0	0	0	0	0	0	0	0	0	0	0
Bacteria;__Planctomycetes;__OM190;__uncultured_bacterium;Other	0	0	0	0	0	0	0	0	0	0	0	0	0	0	0	0	0	0	0	0	0	8.50E-06	0	8.47E-05	0	0	0	0	0	0	0	0	0	0	0	0	0	0	0	0	0	0	0	9.28E-06	0	6.48E-05	0	0	0
Bacteria;__Planctomycetes;__Phycisphaerae;__CPla-3_termite_group;__uncultured_planctomycete	0	0	0	0	0	0	1.34E-05	0	0	3.26E-06	0	0	0	0	0	0	0	0	0	0	0	3.40E-05	0	8.47E-05	0	0	0	0	0	0	0	0	0.000245889	1.75E-05	6.38E-05	0	1.89E-05	0	0	3.63E-05	0	0	0	0	0	0	0	0	0
Bacteria;__Planctomycetes;__Phycisphaerae;__CPla-3_termite_group;__uncultured_soil_bacterium_PBS-22	0	0	0	0	0	0	0	0	0	0	0	0	0	0	0	0	0	0	0	0	0	0.000136015	8.52E-06	0	0	0	0	0	0	0	0	0	1.59E-05	1.16E-05	0	0	0	0	0	0	0	0	0	0	0	0	0	0	0
Bacteria;__Planctomycetes;__Phycisphaerae;__Phycisphaerales;__AKAU3564_sediment_group	0	0	0	0	0	0	0	0	0	0	0	0	0	0	0	0	0	0	0	0	0	0	0	0	0	0	0	0	0	0	0	0	0	0	0	0	0	0	0	1.09E-05	0	0	0	0	0	0	0	0	0
Bacteria;__Planctomycetes;__Phycisphaerae;__Phycisphaerales;__Phycisphaeraceae	0	0	0	0	0	0	0	0	0	0	0	0	0	0	0	0	0	0	0	0	0	0	0	0	0	0	0	2.62E-05	0	0	0	0	2.38E-05	1.16E-05	0	0	0	0	0	7.26E-06	0	0	0	1.86E-05	0	0	0	0	0
Bacteria;__Planctomycetes;__Phycisphaerae;__Pla1_lineage;__uncultured_bacterium	0	0	0	0	0	0	0	0	4.33E-05	0	0	0	0	0	0	0	0	0	0	0	0	4.25E-05	0	0	0	0	0	0	0	0	0	0	0	0	0	0	0	0	4.34E-05	0	0	0	0	0	0	0	0	0	0
Bacteria;__Planctomycetes;__Phycisphaerae;__WD2101_soil_group;__uncultured_Planctomycetales_bacterium	0	0	0	0	0	0	0	0	0	0	0	0	0	0	0	0	0	0	0	0	0	0.000102011	0	0	0	0	0	0	0	1.21E-05	0	0	0	0	8.78E-05	0	0	0	2.60E-05	7.26E-06	0	0	0	0	0	0	0	0	0
Bacteria;__Planctomycetes;__Phycisphaerae;__WD2101_soil_group;__uncultured_bacterium	0	0	0	0	0	0	1.34E-05	0	0	0	0	0	0	3.34E-05	0	2.51E-05	0	0	0	0	0	0.000765085	0	4.23E-05	4.64E-05	0.000134129	0	0.00012235	0	0	0	0.000120614	0.000356936	0.000104776	0.000295298	0.000106867	0.000279619	4.11E-05	0	0.000790901	0.000290619	0	0	5.57E-05	2.51E-05	3.99E-05	8.83E-06	3.50E-05	0
Bacteria;__Planctomycetes;__Phycisphaerae;__WD2101_soil_group;__uncultured_planctomycete	0	0	0	0	0	0	0	0	0	0	0	0	0	0	0	0	0	0	0	0	0	0.000195522	0	0	0	0	0	0	0	0	0	0	0	0	0	0	0	0	0	2.54E-05	0	0	0	0	0	0	0	0	0
Bacteria;__Planctomycetes;__Phycisphaerae;__WD2101_soil_group;__uncultured_soil_bacterium	0	0	0	0	0	0	0	0	0	0	0	0	0	0	0	0	0	0	0	0	0	0	0	0	0	0	0	0	0	0	0	6.29E-05	1.59E-05	0	1.60E-05	0	1.26E-05	0	0	3.27E-05	2.08E-05	0	0	0	0	0	0	0	0
Bacteria;__Planctomycetes;__Pla3_lineage;__uncultured_planctomycete;Other	0	0	0	0	0	0	0	0	0	0	0	0	0	0	0	0	0	0	0	0	0	0	0	0	0	0	0	0	0	0	0	0	0	0	0	0	0	0	0	0	0	0	0	0	1.67E-05	0	0	0	0
Bacteria;__Planctomycetes;__Planctomycetacia;__Planctomycetales;__Planctomycetaceae	0	0	1.78E-05	0	3.34E-05	0	0	0	0	0	0	2.14E-05	0	2.38E-05	0	2.09E-05	0	0	9.84E-05	0	0	0.000875597	1.70E-05	0	1.86E-05	0	0	0.00023596	0	0	0	0.000152078	9.52E-05	0.000291045	7.18E-05	0	1.89E-05	7.53E-05	0	0.000156003	1.04E-05	0	0	0.000102033	0	0.000134512	0	7.00E-05	2.79E-05
Bacteria;__Planctomycetes;__vadinHA49;__uncultured_bacterium;Other	0	0	0	0	0	0	0	0	0	0	0	0	0	0	0	0	0	0	0	0	0	0	0	0	0	0	0	0	0	0	0	0	0	6.99E-05	0	0	0	0	0	0	0	0	0	0	0	0	0	3.50E-05	0
Bacteria;__Proteobacteria;__Alphaproteobacteria;__Caulobacterales;__Caulobacteraceae	0	0	0	0	0	0	0	0	0	0	0	0	0	0	0	0	0	0	0	0	0	0	0	0	4.64E-05	0	0	0	0	0	0	0	0	0	2.39E-05	0	0	2.05E-05	0	1.09E-05	0	0	0	0	0	0	1.32E-05	6.13E-05	0
Bacteria;__Proteobacteria;__Alphaproteobacteria;__Caulobacterales;__Hyphomonadaceae	0	0	0	0	0	0	0	0	0	0	0	0	0	0	0	0	0	0	1.64E-05	0	0	7.65E-05	0	0	0	0	0	0	6.04E-05	0	0	0	0	1.16E-05	0	0	0	0	0	1.09E-05	0	0	0	1.39E-05	0	0	0	7.88E-05	4.19E-05
Bacteria;__Proteobacteria;__Alphaproteobacteria;__OCS116_clade;__uncultured_alpha_proteobacterium	0	0	0	0	0	0	0	0	0	0	0	0	0	0	0	0	0	0	0	0	0	0	0	0	0	0	0	0	0	0	0	0	0	0	0	0	6.28E-06	0	0	0	0	0	0	0	0	0	0	0	0
Bacteria;__Proteobacteria;__Alphaproteobacteria;__Rhizobiales;__A0839	0	0	0	0	0	0	0	0	0	0	0	0	0	0	0	0	0	0	0	0	0	0	0	0	0	0	0	0	0	0	0	0	0	0	0	0	0	0	0	1.09E-05	0	0	0	0	0	0	0	0	0
Bacteria;__Proteobacteria;__Alphaproteobacteria;__Rhizobiales;__AKYG1088	0	0	0	0	0	0	0	0	0	0	0	0	0	0	0	0	0	0	0	0	0	0	0	0	0	0	3.56E-05	0	0	0	0	0	0	1.75E-05	3.19E-05	0	0	0	0	0	0	0	0	0	0	0	0	0	0
Bacteria;__Proteobacteria;__Alphaproteobacteria;__Rhizobiales;__Aurantimonadaceae	0	0	0	0	0	0	0	0	0	0	0	0	0	0	0	0	0	0	0	0	0	0	0	0	0	0	0	0	0	0	0	0	0	0	0	0	0	0	0	0	0	0	2.12E-05	0	0	0	0	0	0
Bacteria;__Proteobacteria;__Alphaproteobacteria;__Rhizobiales;__Beijerinckiaceae	0	0	0	0	0	0	0	0	0	0	0	0	0	0	0	0	0	0	0	0	0	0	0	0	0	0	0	0	0	0	0	0	0	0	0	1.64E-05	6.28E-06	0	0	0	0	0	0	1.39E-05	0	0	0	0	0
Bacteria;__Proteobacteria;__Alphaproteobacteria;__Rhizobiales;__Bradyrhizobiaceae	0	0	0	0	0	0	0	0	0	0	0	0	0	0	0	0	0	0	3.28E-05	0	0	0.000204023	0	0	0.000139342	0	0	0	0	0	0	0	0	0	7.98E-06	0	0	9.58E-05	0	2.54E-05	1.56E-05	0	0	4.64E-05	0	2.49E-05	0	5.25E-05	0
Bacteria;__Proteobacteria;__Alphaproteobacteria;__Rhizobiales;__Brucellaceae	0	0	0	0	0	0	0	0	0	0	0	0	0	9.54E-06	0	0	0	0	0	0	0	0	0	0	0	0	0	0	0	0	0	0	0	0	0	0	0	0	0	0	0	0	0	0	0	0	0	0	0
Bacteria;__Proteobacteria;__Alphaproteobacteria;__Rhizobiales;__Family_Incertae_Sedis	0	0	0	0	0	0	0	0	1.62E-05	0	0	0	0	0	0	0	0	0	0	0	0	0	0	0	0	0	0	0	0	0	0	0	3.17E-05	0	4.79E-05	0	6.28E-06	0	0	1.09E-05	2.08E-05	0	0	5.57E-05	2.51E-05	2.99E-05	0	0	0
Bacteria;__Proteobacteria;__Alphaproteobacteria;__Rhizobiales;__Hyphomicrobiaceae	0	0	0	0	0	0	0	0	0	0	0	0	0	0	0	0	0	0	0	0	0	1.70E-05	0	0	0	0	0	0	0	0	0	0	2.38E-05	1.75E-05	0	0	0	3.42E-05	0	1.81E-05	0	3.06E-06	0	0	0	0	0	3.50E-05	0
Bacteria;__Proteobacteria;__Alphaproteobacteria;__Rhizobiales;__KF-JG30-B3	0	0	0	0	0	0	0	0	0	0	0	0	0	0	0	0	0	0	0	0	0	0	0	0	0	0	0	0	0	0	0	0	0	0	0	0	0	0	0	0	0	0	0	0	0	2.49E-05	0	2.63E-05	0
Bacteria;__Proteobacteria;__Alphaproteobacteria;__Rhizobiales;__MNG7	0	0	0	0	0	0	0	0	0	0	0	0	0	1.43E-05	0	0	0	0	0	0	0	0	0	0	0	0	0	0	0	0	0	0	0	0	2.39E-05	0	0	2.05E-05	0	0	0	0	3.72E-05	0	0	1.49E-05	0	0	0
Bacteria;__Proteobacteria;__Alphaproteobacteria;__Rhizobiales;__Methylobacteriaceae	0	0	0	0	0	0	0	0	0	0	0	0	0	0	0	0	0	0	0	0	0	0	0	0	0	0	0	0	0	0	0	0	0	2.33E-05	0	0	0	0	0	0	0	0	0	0	0	0	0	0	0
Bacteria;__Proteobacteria;__Alphaproteobacteria;__Rhizobiales;__Phyllobacteriaceae	0	0	0	0	0	0	0	0	0	0	0	0	0	0	0	0	0	0	0	0	0	0	0	0	0	0	0	0	0	0	0	0	0	0	0	0	0	0	0	0	0	0	0	0	0	0	0	0	0
Bacteria;__Proteobacteria;__Alphaproteobacteria;__Rhizobiales;__Rhizobiaceae	0	0	0	0	0	0	0	0	0	0	0	0	0	0	0	0	0	0	0	0	0	0	0	1.41E-05	0	0	0	0	0	0	0	0	6.35E-05	0	0	0	9.43E-06	0	0	3.63E-06	0	0	0	0	0	0	0	0	0
Bacteria;__Proteobacteria;__Alphaproteobacteria;__Rhizobiales;__Rhodobiaceae	0	0	0	0	0	6.29E-06	0	0	0	0	0	0	0	0	0	0	0	0	0	0	0	2.55E-05	0	0	0	0	0	0	0	0	0	0	0	0	0	0	0	0	0	0	0	0	0	1.86E-05	0	0	0	0	0
Bacteria;__Proteobacteria;__Alphaproteobacteria;__Rhizobiales;__Xanthobacteraceae	0	0	0	0	0	0	0	0	0	0	0	0	0	0	0	0	0	0	1.64E-05	0	0	9.35E-05	0	0	0	0	0	0	0	0	0	2.62E-05	4.76E-05	0	0	0	0	6.16E-05	0	0	2.59E-05	0	0	1.39E-05	0	0	0	8.75E-06	0
Bacteria;__Proteobacteria;__Alphaproteobacteria;__Rhizobiales;__alphaI_cluster	0	0	0	0	0	0	0	0	0	0	0	0	0	0	0	0	0	0	0	0	0	0	0	0	0	0	0	0	0	0	0	0	0	0	3.19E-05	0	0	0	0	0	0	0	0	1.86E-05	0	0	0	8.75E-06	0
Bacteria;__Proteobacteria;__Alphaproteobacteria;__Rhizobiales;__uncultured_bacterium	0	0	0	0	0	0	0	0	0	0	0	0	0	0	0	0	0	0	0	0	0	0	0	0	0	0	0	0	0	0	0	0	0	0	0	0	0	0	0	0	0	0	0	0	0	0	0	3.50E-05	0
Bacteria;__Proteobacteria;__Alphaproteobacteria;__Rhodobacterales;__Rhodobacteraceae	0	0	0	0	0	0	0	0	0	0	0	0	0	0	0	0	0	0	0	0	0	1.70E-05	0	0	0	0	0	0	0	0	0	0	0	0	0	0	0	0	0	0	0	0	0	0	0	0	0	0	0
Bacteria;__Proteobacteria;__Alphaproteobacteria;__Rhodospirillales;__Acetobacteraceae	0	0	0	0	0	0	0	0	0	0	0	0	0	0	0	0	0	0	0	0	5.73E-05	6.80E-05	0	0	0	0	0	0	0	0	0	0	3.97E-05	2.33E-05	0	0	0	5.48E-05	0	0	0	0	0	2.32E-05	1.67E-05	4.98E-06	1.77E-05	8.75E-06	0
Bacteria;__Proteobacteria;__Alphaproteobacteria;__Rhodospirillales;__Candidatus_Alysiosphaera	0	0	0	0	0	0	0	0	0	0	0	0	0	0	0	0	0	0	0	0	0	0	0	0	0	0	0	0	0	0	0	0	0	0	0	0	0	0	0	0	0	0	0	0	0	0	0	1.75E-05	0
Bacteria;__Proteobacteria;__Alphaproteobacteria;__Rhodospirillales;__DA111	0	0	0	0	0	0	0	0	0	0	0	0	0	0	0	0	0	0	0	0	0	3.40E-05	0	0	0	0	0	0	0	0	0	0	0	0	0	2.47E-05	0	1.37E-05	0	0	0	0	0	5.10E-05	0	1.49E-05	0	0	0
Bacteria;__Proteobacteria;__Alphaproteobacteria;__Rhodospirillales;__JG37-AG-20	0	0	0	0	0	9.44E-06	0	0	0	0	0	0	0	0	0	0	0	0	0	0	0	0.00017852	0	0	0	0	0	0	0	0	0	0	0	1.75E-05	0	0	0	2.05E-05	0	0	0	0	0	2.78E-05	0	1.99E-05	0	2.63E-05	0
Bacteria;__Proteobacteria;__Alphaproteobacteria;__Rhodospirillales;__MND8	0	0	0	0	0	0	0	0	0	0	0	0	0	0	0	0	0	0	0	0	0	0	0	0	0	0	0	0	0	0	0	0	0	0	0	0	0	0	0	0	0	0	0	0	0	0	0	5.25E-05	0
Bacteria;__Proteobacteria;__Alphaproteobacteria;__Rhodospirillales;__Rhodospirillaceae	0.000757524	0.001261888	0.004540895	0.000872606	0.001610441	0.010394644	0.004506339	0.002598456	0.002894599	0.003035939	0.003560691	0.009404875	0.002922499	0.018831934	0.003481075	0.006807551	0.008742884	0.002518979	0.009563648	0.001506846	0.003094379	0.00793138	0.005403793	0.001763805	0.000817472	0.001877808	0.001316187	0.008092566	0.00163041	0.001980078	0.000530034	0.002789854	0.002458893	0.00163567	0.001699961	0.001566013	0.000311037	0.001054311	0.000936443	0.002488799	0.000664273	0.000780819	0.001763406	0.002388494	0.003102889	0.001738689	0.001364353	0.002031115	0.002136324
Bacteria;__Proteobacteria;__Alphaproteobacteria;__Rhodospirillales;__wr0007	0	0	0	0	0	0	0	0	0	0	0	0	0	0	0	0	0	0	9.84E-05	0	0	0.000110512	0	0	0	0	0	0	0	0	0	0	0	0	5.59E-05	0	0	0	0	1.81E-05	0	0	0	2.78E-05	0	0	0	2.63E-05	0
Bacteria;__Proteobacteria;__Alphaproteobacteria;__Rickettsiales;__Candidatus_Hepatincola	0	0	0	0	0	0	0	0	0	0	0	0	0	0	0	0	0	0	0	0	0	2.55E-05	0	0	0	0	0	0	0	0	0	0	0	0	0	0	0	0	0	0	0	0	0	0	0	0	0	0	0
Bacteria;__Proteobacteria;__Alphaproteobacteria;__Rickettsiales;__Candidatus_Odyssella	0	0	0	0	0	0	0	0	0	0	0	0	0	0	0	0	0	0	0	0	0	0	0	0	0	0	0	0	0	0	0	0	0	2.33E-05	0	0	0	0	0	0	0	0	0	0	0	0	0	0	0
Bacteria;__Proteobacteria;__Alphaproteobacteria;__Rickettsiales;__EF100-94H03	0	0	0	0	0	0	0	0	0	0	0	0	0	0	0	0	0	0	0	0	0	0	0	0	0	0	0	0	0	0	0	0	0	0	0	0	0	0	0	0	0	0	0	0	0	0	0	2.63E-05	0
Bacteria;__Proteobacteria;__Alphaproteobacteria;__Rickettsiales;__Rickettsiaceae	0	0	0	0	0	0	0	0	0	0	0	0	0	0	0	0	0	0	0	0	0	5.95E-05	0	0	0	0	0	0	0	0	0	0	0	0	0	0	0	0	0	0	0	0	0	0	0	0	0	0	0
Bacteria;__Proteobacteria;__Alphaproteobacteria;__Rickettsiales;__SM2D12	0	0	0	0	0	0	0	0	0	0	0	0	0	0	0	0	0	0	0	0	0	5.10E-05	0	0	0	0	0	0	0	0	0	0	0	0	0	0	0	0	0	0	0	0	0	0	0	0	0	0	0
Bacteria;__Proteobacteria;__Alphaproteobacteria;__Rickettsiales;__mitochondria	3.79E-05	0	0	0	0	3.15E-06	2.00E-05	0	5.41E-06	6.51E-05	9.66E-05	2.14E-05	0	0	0	2.09E-05	8.16E-06	0	3.28E-05	0	5.73E-05	7.65E-05	0.00010228	6.35E-05	0	0	3.56E-05	8.74E-06	3.02E-05	1.82E-05	0	7.87E-05	3.17E-05	0	0	0	0	4.79E-05	0	1.45E-05	3.11E-05	0	0	2.78E-05	0	6.48E-05	1.77E-05	1.75E-05	0
Bacteria;__Proteobacteria;__Alphaproteobacteria;__Sphingomonadales;__Sphingomonadaceae	0	0	0	0	2.79E-05	0	0	0	0	0	0	0	0	0	0	0	0	0	0	7.42E-06	0	0.000280531	0	0	0	0	0	0	0	0	0	2.10E-05	0	0	0	0	0	0.000123231	3.47E-05	0	0	0	0	0	3.35E-05	0	0	0	0
Bacteria;__Proteobacteria;__Betaproteobacteria;__Burkholderiales;__Alcaligenaceae	0.002363475	0.000323166	0.00220262	6.06E-06	0.000651978	0.001815287	0.000754395	0.000165859	0.001720528	0.000185674	0.001505879	0.00499634	0.000900921	0.002536994	0.000790298	0.003291012	0.007650024	0.000396825	0.009547244	0.001666438	0.001088763	0.002983831	0.002693373	0.000529142	0.000771024	0.010998592	0.000160077	0.004649293	0.00146435	0.001919339	0.000431039	0.000241228	0.003180697	0.0045694	0.000710312	0.001122104	0.000973955	0.000492924	0.00135264	0.001179096	0.000129741	0.003536653	0.000977309	0.002356029	0.001957078	0.001838327	0.00266689	0.001470807	0.001456796
Bacteria;__Proteobacteria;__Betaproteobacteria;__Burkholderiales;__Burkholderiaceae	0	0	0	0	0	0	0	0	9.20E-05	0	0	0	0	0	0	0	0	0	0	0	0	2.55E-05	0	0	0	0	0	0	0	0	0	3.67E-05	7.93E-06	0	0.000111735	0	0	0	0	1.09E-05	5.19E-06	0	0	0	2.51E-05	0	0	2.63E-05	0
Bacteria;__Proteobacteria;__Betaproteobacteria;__Burkholderiales;__Comamonadaceae	0	0	0	0	0	0	0	0	1.08E-05	0	2.68E-06	0	0	9.54E-06	0	0	0	0	8.20E-05	7.42E-06	0	0.000119013	0	0	0	0	5.34E-05	0	0	1.21E-05	0	7.87E-05	7.14E-05	1.16E-05	0.000119716	8.22E-06	9.43E-06	2.05E-05	0	0.000145119	2.08E-05	0	0	1.39E-05	0	3.49E-05	0	0	1.86E-05
Bacteria;__Proteobacteria;__Betaproteobacteria;__Burkholderiales;__Oxalobacteraceae	0	0	0	0	0	0	0	0	0	0	0	0	0	0	0	0	0	0	0	0	0	5.95E-05	0	0	0	0	0	0	0	0	0	0	4.76E-05	6.99E-05	1.60E-05	0	0	1.37E-05	0	0	0	0	0	0	0	0	0	0	3.72E-05
Bacteria;__Proteobacteria;__Betaproteobacteria;__H2SRC138;__uncultured_bacterium	0	0	0	0	0	0	0	0	0	0	0	0	0	0	0	0	0	0	0	0	0	0	0	0	0	0	0	0	0	0	0	0	0	0	0	0	0	0	0	0	0	0	0	1.39E-05	0	0	0	2.63E-05	0
Bacteria;__Proteobacteria;__Betaproteobacteria;__Methylophilales;__Methylophilaceae	0	0	0	0	0	9.44E-06	0	0	0	0	0	0	0	0	0	0	0	0	0	0	0	0	0	0	0	0	0	0	0	0	0	0	1.59E-05	0	0	0	0	0	0	1.45E-05	0	0	0	0	0	0	0	0	0
Bacteria;__Proteobacteria;__Betaproteobacteria;__Neisseriales;__Neisseriaceae	0	0	0	0	0	0	0	0	0	0	0	0	0	0	0	0	0	0	0	0	0	0	0	0	0	0	0	0	0	0	0	0	2.38E-05	0	0	0	0	0	0	0	0	0	0	0	0	0	0	0	0
Bacteria;__Proteobacteria;__Betaproteobacteria;__Nitrosomonadales;__Gallionellaceae	0	0	0	0	0	0	0	0	0	0	0	0	0	0	0	0	0	0	0	0	0	5.10E-05	0	0	0	0	0	0	0	0	0	0	0	0	0	0	0	2.05E-05	0	2.90E-05	0	0	0	0	0	0	0	0	0
Bacteria;__Proteobacteria;__Betaproteobacteria;__Nitrosomonadales;__Nitrosomonadaceae	0	0	0	0	0	0	0	0	0	0	0	0	0	0	0	0	0	0	0	0	0	0.00017852	0	0	0	0	0	0	0	0	0	0	0	0	0	0	0	0	0	0	0	0	0	4.64E-05	0	6.97E-05	0	4.38E-05	0
Bacteria;__Proteobacteria;__Betaproteobacteria;__Rhodocyclales;__Rhodocyclaceae	0	0	0	0	0	0	0	0	0	0	0	0	0	0	0	0	0	0	0	2.60E-05	0	0	0	0	3.72E-05	0	0	0	0	0	0	5.77E-05	0.000111047	1.75E-05	7.18E-05	3.29E-05	2.20E-05	0	0	7.62E-05	0	0	0	0	0	0	0	9.63E-05	0
Bacteria;__Proteobacteria;__Betaproteobacteria;__SC-I-84;__uncultured_Rhodocyclaceae_bacterium	0	0	0	0	0	0	0	0	0	0	0	0	0	0	0	0	0	0	0	0	0	0	0	0	0	0	0	0	0	0	0	0	0	0	0	0	0	2.05E-05	0	0	0	0	0	1.86E-05	0	9.96E-06	0	0	0
Bacteria;__Proteobacteria;__Betaproteobacteria;__SC-I-84;__uncultured_bacterium	0	0	0	0	0	0	0	0	0	0	0	0	0	0	0	0	0	0	9.84E-05	0	0	0.000221025	0	0	1.86E-05	0	0	0	0	0	0	0	0	1.75E-05	0	0	0	0.00014377	0	0	0	0	0	2.32E-05	0	0	1.32E-05	2.63E-05	0
Bacteria;__Proteobacteria;__Betaproteobacteria;__SC-I-84;__uncultured_beta_proteobacterium	0	0	0	0	0	0	0	0	0	0	0	0	0	0	0	0	0	0	0	0	0	0.000136015	0	0	9.29E-06	0	0	0	4.53E-05	0	0	6.29E-05	0	0	0	0	0	0.000123231	8.67E-06	0	0	0	0	1.39E-05	5.02E-05	0	0	0	0
Bacteria;__Proteobacteria;__Betaproteobacteria;__SC-I-84;__uncultured_proteobacterium	0	0	0	0	0	0	0	0	0	0	0	0	0	0	0	0	0	0	0	0	0	7.65E-05	0	0	0	0	0	0	0	0	0	0	0	0	0	0	0	0	0	0	0	0	0	0	0	0	0	0	0
Bacteria;__Proteobacteria;__Betaproteobacteria;__SC-I-84;__uncultured_soil_bacterium	0	0	0	0	0	0	0	0	0	0	0	0	0	0	0	0	0	0	0	0	0	0.000255028	0	0	0	0	0	0	0	0	0	0	0	0	0	0	0	0	0	0	0	0	0	1.39E-05	0	2.49E-05	8.83E-06	1.75E-05	0
Bacteria;__Proteobacteria;__Betaproteobacteria;__TRA3-20;__uncultured_bacterium	0	0	0	0	0	0	0	0	0	0	0	0	0	0	0	0	0	0	0	0	0	0	0	0	0	0	0	0	0	0	0	0	0	1.75E-05	0	0	0	0	0	0	0	0	0	0	0	0	0	1.75E-05	0
Bacteria;__Proteobacteria;__Deltaproteobacteria;__Bdellovibrionales;__Bacteriovoracaceae	0	0	0	0	0	0	0	0	0	0	0	0	0	0	0	0	0	0	0	0	0	5.10E-05	0	0	0	0	0	0	0	0	0	0	0	0	0	0	0	0	0	0	0	0	0	0	0	0	0	0	0
Bacteria;__Proteobacteria;__Deltaproteobacteria;__Bdellovibrionales;__Bdellovibrionaceae	0	0	0	0	0	0	0	0	0	0	6.71E-06	0	0	0	0	0	0	0	0	0	0	6.80E-05	0	0	0	0	0	0	0	0	0	0	0	0	0	0	0	0	0	0	0	0	0	0	0	0	0	2.63E-05	0
Bacteria;__Proteobacteria;__Deltaproteobacteria;__Desulfarculales;__Desulfarculaceae	0	0	0	0	0	0	0	0	0	0	0	0	0	0	0	0	0	0	0	0	0	0	0	0	0	0	0	0	0	0	0	0	0	0	0	0	0	2.05E-05	0	0	0	0	0	0	0	0	0	0	0
Bacteria;__Proteobacteria;__Deltaproteobacteria;__Desulfovibrionales;__Desulfovibrionaceae	0.001765031	0.003570219	0.003323564	0.001248311	0.002919968	0.001840456	0.001315183	0.00233431	0.000649256	0.001687357	0.001026735	0.000860332	0.003186183	0.001263728	0.004229036	0.001135984	0.000897124	0.001777088	0.000787402	0.00105405	0.001375279	0.001343149	0.000579587	0.004084973	0.003446386	0.001542485	0.003752913	0.001005016	0.003502363	0.003607872	0.001156999	0.001651887	0.001173923	0.002514625	0.002841249	0.002400398	0.006120205	0.002225006	0.002401804	0.000642154	0.001665871	0.002146488	0.004079205	0.00125222	0.002960708	0.000552993	0.001823553	0.001540846	0.000344418
Bacteria;__Proteobacteria;__Deltaproteobacteria;__Desulfurellales;__Desulfurellaceae	0	0	0	0	0	0	0	0	0	0	0	0	0	0	0	0	0	0	0	0	0	0	0	0	0	0	0	0	0	0	0	0	0	0	0	0	0	0	0	0	0	0	0	9.28E-06	0	0	0	0	0
Bacteria;__Proteobacteria;__Deltaproteobacteria;__Desulfuromonadales;__AKYG597	0	0	0	0	0	0	0	0	0	0	0	0	0	0	0	0	0	0	0	0	0	0	0	0	0	0	0	0	0	0	0	0	3.17E-05	0	0	0	0	0	0	0	0	0	0	0	0	0	0	0	0
Bacteria;__Proteobacteria;__Deltaproteobacteria;__Desulfuromonadales;__BVA18	0	0	0	0	0	0	0	0	0	0	0	0	0	0	0	0	0	0	0	0	0	0	0	0	0	0	0	0	0	0	0	0	2.38E-05	0	3.19E-05	0	0	0	0	0	0	0	0	0	0	0	0	0	0
Bacteria;__Proteobacteria;__Deltaproteobacteria;__Desulfuromonadales;__Geobacteraceae	0	0	0	0	0	0	0	0	0	0	0	0	0	0	0	0	0	0	0	0	0	0	0	0	0	0	0	0	0	0	0	0	0	0	0	0	0	0	0	1.81E-05	0	0	0	0	0	0	0	0	0
Bacteria;__Proteobacteria;__Deltaproteobacteria;__GR-WP33-30;__uncultured_bacterium	0	0	0	0	0	0	0	0	0	0	0	0	0	0	0	0	0	0	4.92E-05	0	0	0.000229525	0	0	0	0	0	0	0	0	0	3.15E-05	0	0	0	0	0	7.53E-05	0	3.63E-06	0	0	0	1.86E-05	0	9.96E-06	0	7.88E-05	0
Bacteria;__Proteobacteria;__Deltaproteobacteria;__GR-WP33-30;__uncultured_delta_proteobacterium	0	0	0	0	0	0	0	0	0	0	0	0	0	0	0	0	0	0	0	0	0	0	0	0	0	0	0	0	0	0	0	0	0	0	0	0	0	0	0	0	0	0	0	0	0	0	0	3.50E-05	0
Bacteria;__Proteobacteria;__Deltaproteobacteria;__GR-WP33-30;__uncultured_proteobacterium	0	0	0	0	0	0	0	0	0	0	0	0	0	0	0	0	0	0	0	0	0	1.70E-05	0	0	0	0	0	0	0	0	0	0	0	5.24E-05	0	0	0	0	0	0	0	0	0	0	0	0	0	0	0
Bacteria;__Proteobacteria;__Deltaproteobacteria;__Myxococcales;__0319-6G20	0	0	0	0	0	0	0	0	0	0	0	0	0	0	0	0	0	0	0	0	0	0	0	0	0	0	0	0	0	0	0	0	0	0	0	0	0	0	0	0	0	0	0	1.39E-05	0	1.49E-05	0	0	0
Bacteria;__Proteobacteria;__Deltaproteobacteria;__Myxococcales;__Cystobacterineae	0	0	0	0	0	0	0	0	0	0	0	0	0	0	0	0	0	0	0	0	0	4.25E-05	0	2.82E-05	0	0	0	0	0	0	0	0	0	3.49E-05	0	0	0	0	0	1.45E-05	0	0	0	4.64E-05	0	3.49E-05	0	8.75E-06	0
Bacteria;__Proteobacteria;__Deltaproteobacteria;__Myxococcales;__Elev-16S-1158	0	0	0	0	0	0	0	0	0	0	0	0	0	0	0	0	0	0	0	0	0	0	0	0	0	0	0	0	0	0	0	0	0	0	0	0	0	0	0	0	0	0	0	0	0	0	0	3.50E-05	0
Bacteria;__Proteobacteria;__Deltaproteobacteria;__Myxococcales;__MSB-4B10	0	0	0	0	0	0	0	0	0	0	0	0	0	0	0	0	0	0	0	0	0	0	0	0	0	0	0	0	0	0	0	0	0	0	0	0	0	0	0	0	0	0	0	2.32E-05	0	0	0	0	0
Bacteria;__Proteobacteria;__Deltaproteobacteria;__Myxococcales;__Nannocystineae	0	0	0	0	0	0	0	0	0	0	0	0	0	0	3.76E-05	0	0	0	0	0	0	5.95E-05	0	0	0	0	0	0	0	0	0	0	0	1.75E-05	0	0	0	6.16E-05	0	7.26E-06	1.04E-05	0	5.31E-05	2.78E-05	2.51E-05	2.99E-05	0	4.38E-05	0
Bacteria;__Proteobacteria;__Deltaproteobacteria;__Myxococcales;__Sorangiineae	0	0	0	0	0	0	0	0	0	0	0	0	0	0	0	0	0	0	0	0	0	1.70E-05	0	0	0	0	0	0	0	0	0	0	0	0	0	0	9.43E-06	0	0	0	0	0	0	0	0	0	0	3.50E-05	0
Bacteria;__Proteobacteria;__Deltaproteobacteria;__Myxococcales;__mle1-27	0	0	0	0	0	0	0	0	0	0	0	0	0	0	0	0	0	0	0	0	0	0	0	0	0	0	0	0	0	0	0	0	0	0	1.60E-05	0	0	0	0	0	0	0	0	0	0	0	0	0	0
Bacteria;__Proteobacteria;__Deltaproteobacteria;__Sh765B-TzT-29;__uncultured_bacterium	0	0	0	0	0	0	0	0	0	0	0	0	0	0	0	0	0	0	0	0	0	0	0	0	0	0	0	0	0	0	0	0	0	0	0	0	0	0	0	0	0	0	0	0	0	0	0	0	0
Bacteria;__Proteobacteria;__Deltaproteobacteria;__Syntrophobacterales;__Syntrophaceae	0	0	0	0	0	0	0	0	0	0	0	0	0	0	0	0	0	0	0	0	0	3.40E-05	0	0	0	0	0	0	0	0	0	0	0	0	0	0	0	0	0	0	0	0	0	0	0	0	0	0	0
Bacteria;__Proteobacteria;__Deltaproteobacteria;__Syntrophobacterales;__Syntrophobacteraceae	0	0	0	0	0	0	0	0	0	0	0	0	0	0	0	0	0	0	0	0	0	0	0	0	0	0	0	0	0	0	0	0	0	0	0	0	0	0	0	0	0	0	0	1.39E-05	0	0	0	0	0
Bacteria;__Proteobacteria;__Elev-16S-509;__uncultured_proteobacterium;Other	0	0	0	0	0	0	0	0	0	0	0	0	0	0	0	0	0	0	0	0	0	0	0	0	0	0	0	0	0	0	0	0	0	0	0	0	0	0	0	0	0	0	0	0	0	1.49E-05	0	0	0
Bacteria;__Proteobacteria;__Epsilonproteobacteria;__BG.g7;__uncultured_bacterium	0	0	0	0	0	0	0	0	0	0	0	0	0	0	0	0	0	0	0	0	0	0	0	0	0	0	0	0	0	0	0	0	0	0	3.99E-05	0	0	0	0	0	0	0	0	0	0	0	0	0	0
Bacteria;__Proteobacteria;__Epsilonproteobacteria;__Campylobacterales;__Campylobacteraceae	0	0	0	0	0	0	0	0	0	0	0	0	0	0	0	0	0	0	0	0	0	0.000144516	0	0	0	0	0	5.24E-05	0	0	0	0	0	0	0	0	0	0	0	0	0	0	0	0	0	0	0	0	0
Bacteria;__Proteobacteria;__Gammaproteobacteria;__Aeromonadales;__Succinivibrionaceae	0	0	0	0	0	0	0	0	0	0	0	0	0	0	0	0	0	0	0	0	0	2.55E-05	0	0	0	0	0	0	0	0	0	0	0	0	0	0	0	0	0	0	0	0	0	1.39E-05	0	0	0	0	0
Bacteria;__Proteobacteria;__Gammaproteobacteria;__Enterobacteriales;__Enterobacteriaceae	0.000121204	0.000230833	0.000121376	0.000333287	8.36E-05	5.66E-05	1.34E-05	0.000135144	8.66E-05	0	5.50E-05	0.00030459	0	1.91E-05	1.41E-05	5.43E-05	0	0	0	0.000222687	0	4.25E-05	5.11E-05	0.000155215	0.000297262	0.000134129	1.78E-05	1.75E-05	4.53E-05	0	9.49E-05	0.000293669	7.93E-06	3.49E-05	0.00015164	0.000234285	0.000106821	0.000136923	9.54E-05	9.80E-05	0.000747307	0.000104109	7.97E-05	4.17E-05	5.85E-05	3.49E-05	1.77E-05	3.50E-05	0.000409579
Bacteria;__Proteobacteria;__Gammaproteobacteria;__KI89A_clade;__uncultured_bacterium	0	0	0	0	0	0	0	0	0	0	0	0	0	0	0	0	0	0	0	0	0	0	0	0	0	0	0	0	0	0	0	0	0	0	0	0	0	2.05E-05	0	0	0	0	0	1.39E-05	0	0	0	0	0
Bacteria;__Proteobacteria;__Gammaproteobacteria;__Legionellales;__Coxiellaceae	0	0	0	0	0	0	0	0	0	0	0	0	0	0	0	5.01E-05	0	0	0	0	0	6.80E-05	0	0	2.79E-05	0	0	0	0	0	0	0	3.17E-05	0	0	0	0	0	0	1.45E-05	0	0	0	1.39E-05	0	0	0	3.50E-05	0
Bacteria;__Proteobacteria;__Gammaproteobacteria;__Legionellales;__Legionellaceae	0	0	0	0	0	0	0	0	0	0	1.34E-05	0	0	0	0	0	0	0	0	0	0	0	0	0	0	0	0	0	0	0	0	0	0	0	0	0	0	0	0	0	0	0	3.19E-05	0	0	0	0	0	0
Bacteria;__Proteobacteria;__Gammaproteobacteria;__NKB5;__uncultured_bacterium	0	0	0	0	0	0	0	0	0	0	0	0	0	0	0	0	0	0	0	0	0	0	0	0	0	0	0	0	0	0	0	0	0	0	0	0	0	0	0	0	0	0	0	0	0	0	0	0	0
Bacteria;__Proteobacteria;__Gammaproteobacteria;__Oceanospirillales;__Alcanivoracaceae	0	0	0	0	0	0	0	0	0	0	0	0	0	0	0	0	0	0	0	0	0	0	0	0	0	0	0	0	0	0	0	0	3.17E-05	0	0	0	0	0	0	0	0	0	0	0	0	0	0	0	0
Bacteria;__Proteobacteria;__Gammaproteobacteria;__Pseudomonadales;__Moraxellaceae	0	0	0	0	0	0	0	0	0	0	0	0	0	0	4.70E-06	0	0	0	4.92E-05	1.86E-05	0	0	0	0	0	0	5.34E-05	1.75E-05	0	0	4.12E-06	0	3.97E-05	0	0	0	0	0	0	0	0	4.90E-05	1.06E-05	0	0	0	0	0	2.33E-05
Bacteria;__Proteobacteria;__Gammaproteobacteria;__Pseudomonadales;__Pseudomonadaceae	0	0	0	0	0	0	0	0	0	0	0	0	0	0	0	0	0	0	0	0	0	0	0	0	0	0	0	0	0	0	0	0	0	0	0	0	0	0	0	0	0	0	0	0	0	0	0	2.63E-05	0
Bacteria;__Proteobacteria;__Gammaproteobacteria;__Thiotrichales;__Thiotrichaceae	0	0	0	0	0	0	0	0	0	0	0	0	0	0	0	0	0	0	0	0	0	0	0	0	0	0	0	0	0	0	0	0	0	0	0	0	0	2.05E-05	0	0	0	0	0	0	0	0	0	0	0
Bacteria;__Proteobacteria;__Gammaproteobacteria;__Xanthomonadales;__Sinobacteraceae	0	0	0	0	0	0	0	0	0	3.91E-05	0	0	0	0	0	0	0	0	0	0	0	8.50E-05	0	4.23E-05	0	0	0	1.75E-05	0	0	0	1.05E-05	0	0	0	0	0	0	0	0	2.08E-05	0	0	3.25E-05	2.51E-05	2.99E-05	8.83E-06	3.50E-05	0
Bacteria;__Proteobacteria;__Gammaproteobacteria;__Xanthomonadales;__Xanthomonadaceae	0	0	0	0	0	0	0	0	0	0	0	0	0	0	0	0	0	0	0	0	0	0.000212524	0	0	0	0	0	1.75E-05	0	0	0	0	0.0003728	5.24E-05	0	1.64E-05	6.28E-06	0.000157462	0	0.000217679	0.000498204	0	2.66E-05	4.17E-05	0.000100363	0	3.97E-05	0.000105058	0
Bacteria;__Proteobacteria;__TA18;__uncultured_bacterium;Other	0	0	0	0	0	0	0	0	0	0	0	0	0	0	0	0	0	0	0	0	0	0	0	0	0	0	0	0	0	0	0	0	0	0	0	0	9.43E-06	0	0	0	0	0	0	0	0	0	0	0	0
Bacteria;__Proteobacteria;__TA18;__uncultured_proteobacterium;Other	0	0	0	0	0	0	0	0	0	0	0	0	0	0	0	0	0	0	0	0	0	0	0	0	0	0	0	0	0	0	0	0	0	0	0	0	0	0	0	0	0	0	0	0	0	1.99E-05	0	0	0
Bacteria;__RF3;__uncultured_bacterium;Other;Other	2.27E-05	1.54E-05	0.002538189	0	0	0.000286293	0	0	0	0	0	3.21E-05	0.000109868	0	0.002234474	0.002033912	0.000375161	0.000448585	0.000574147	0	0	0.001003111	0	7.06E-06	0	0.000134129	0	0.001625505	0	0	0	0	0	0.000157164	0	0.000197293	3.14E-06	0	5.20E-05	0	0	0.000263335	7.44E-05	0	1.67E-05	5.98E-05	0	0	0
Bacteria;__Spirochaetes;__Spirochaetales;__Spirochaetaceae	0	0	0	0	0	0	0	0	0	0	0	0	0	0	0	0	0	0	0.000164042	0	0	0.000943605	0	0	0	0	0	0	0	0	0	0	0	0	3.19E-05	0	0	0	0	1.45E-05	0	0	0	0	0	0	0	0	0
Bacteria;__TM6;__uncultured_Verrucomicrobia_bacterium;Other;Other	0	0	0	0	0	0	0	0	0	0	0	0	0	0	0	0	0	0	0	0	0	3.40E-05	0	0	0	0	0	0	0	0	0	0	0	0	0	0	0	0	0	0	0	0	0	0	0	0	0	0	0
Bacteria;__TM6;__uncultured_bacterium;Other;Other	0	0	0	0	0	0	0	0	0	0	0	0	0	0	0	0	0	0	0	0	0	2.55E-05	0	0	0	0	0	0	0	0	0	0	0	0	0	0	0	0	0	1.45E-05	0	0	0	2.32E-05	0	0	0	8.75E-06	0
Bacteria;__Tenericutes;__Mollicutes;__Anaeroplasmatales;__Anaeroplasmataceae	0.01633222	4.62E-05	0.001545761	5.45E-05	0.019252845	0.012867462	6.68E-06	0.003458465	0.006454685	0.019828072	7.25E-05	0.000165654	0.001472236	6.68E-05	8.94E-05	0.001708152	0.009892834	0.005003451	0.001558399	0.003889592	0.020428629	0.00486254	0.029703814	0.05756355	0.012707968	0.006840587	0.000249008	0.000900145	0.017089114	0.000303693	0.003217324	0.038460127	0.001372221	0.012596409	4.79E-05	0.012762389	0.004005781	0.003080778	0.007456863	0.001955485	0.004540925	0.000456243	0.000812654	0.000704954	0.002182895	0.00117075	0.003779566	0.000157586	0.001047218
Bacteria;__Tenericutes;__Mollicutes;__RF9;__uncultured_Firmicutes_bacterium	0	0	8.57E-05	0	0	0	0	0.000116716	3.25E-05	3.58E-05	9.13E-05	4.27E-05	6.59E-05	1.91E-05	6.12E-05	0	0.000114179	8.63E-05	0	1.11E-05	0	0	4.26E-05	0	0	0	0	0	6.04E-05	6.07E-06	6.60E-05	1.05E-05	1.59E-05	3.49E-05	0	8.22E-06	2.83E-05	0	0	0.000119724	2.59E-05	3.06E-06	7.44E-05	9.28E-06	0.00023418	1.99E-05	8.83E-06	8.75E-06	2.79E-05
Bacteria;__Tenericutes;__Mollicutes;__RF9;__uncultured_Mollicutes_bacterium	0	0	0	0	0	1.26E-05	0	1.23E-05	0	6.51E-06	0	3.21E-05	0	0	0	1.67E-05	0	0	0	0	0	0	0	3.53E-05	0	0	0	0	0	0	0	1.57E-05	0	0	0	0	0	0	0	0	0	0	0	0	0	0	0	0	0
Bacteria;__Tenericutes;__Mollicutes;__RF9;__uncultured_bacterium	0.004295162	0.003739497	0.001677846	0.001660375	0.003928583	0.001711467	0.001154958	0.004158758	0.003192174	0.003439863	0.001692436	0.002645121	0.003449867	0.003342919	0.001825212	0.004418644	0.002495637	0.002294686	0.006332021	0.003915572	0.004784826	0.001555673	0.00547198	0.001008897	0.004282436	0.002213131	0.000622521	0.002604303	0.003064567	0.001032556	0.004390822	0.000886251	0.001641906	0.002386565	0.0009258	0.000595989	0.001080775	0.001280234	0.003693748	0.003921853	0.001359683	0.001286055	0.003394026	0.003343892	0.001747989	0.001544394	0.001072938	0.001208163	0.003132345
Bacteria;__Tenericutes;__Mollicutes;__RF9;__uncultured_rumen_bacterium	0.000249983	6.16E-05	3.57E-06	0	4.46E-05	6.29E-06	6.68E-05	6.14E-05	0.000205598	4.23E-05	3.09E-05	0.000112217	0	0.000176445	4.70E-06	0.000505346	9.79E-05	1.73E-05	0	0.000126189	0.00034382	0	8.52E-06	2.82E-05	1.86E-05	0.000201194	0	8.74E-05	1.51E-05	3.64E-05	2.89E-05	0.000110126	0.00020623	0.000104776	5.59E-05	0	6.28E-06	3.42E-05	0	0.000605874	3.11E-05	0	0.000164655	0.00019479	0.000100363	0.000169385	0	0.000113812	0.000307184
Bacteria;__Thermotogae;__Thermotogales;__Thermotogaceae	0	0	0	0	0	0	0	0	0	0	0	0	0	0	0	0	0	0	0	0	0	0	0	0	0	0	0	0	0	0	0	0	0	0	0	0	0	0	0	0	0	1.22E-05	0	0	0	0	0	0	0
Bacteria;__Verrucomicrobia;__Candidatus_Methylacidiphilum;__uncultured_bacterium;Other	0	0	0	0	0	0	0	0	0	0	0	0	0	0	0	0	0	0	0	0	0	3.40E-05	0	0	0	0	0	0	0	0	0	0	3.17E-05	0	0	0	0	2.05E-05	0	0	0	0	0	0	0	0	0	0	0
Bacteria;__Verrucomicrobia;__OPB35_soil_group;__uncultured_Verrucomicrobia_bacterium;Other	0	0	0	0	0	0	0	0	0	0	0	0	0	0	0	0	0	0	0	0	0	5.10E-05	0	0	0	0	0	8.74E-06	0	0	0	0	3.97E-05	0	0	0	0	6.85E-06	0	0	0	0	0	1.86E-05	0	0	0	2.63E-05	0
Bacteria;__Verrucomicrobia;__OPB35_soil_group;__uncultured_Verrucomicrobia_subdivision_3_bacterium;Other	0	0	0	0	0	0	0	0	0	0	0	0	0	0	0	0	0	0	0	0	0	1.70E-05	0	0	0	0	0	0	0	0	0	0	0	0	0	0	0	1.37E-05	0	0	0	0	0	9.28E-06	0	5.98E-05	0	0	0
Bacteria;__Verrucomicrobia;__OPB35_soil_group;__uncultured_bacterium;Other	0	0	0	0	0	0	0	0	0	0	0	0	0	0	0	0	0	0	0	0	0	0.000187021	0	0	0	0	0	0.000104871	0	0	0	6.29E-05	7.93E-05	2.33E-05	5.59E-05	3.70E-05	9.43E-06	4.11E-05	0	0	0	0	0	2.32E-05	2.51E-05	9.47E-05	0	0	0
Bacteria;__Verrucomicrobia;__OPB35_soil_group;__uncultured_soil_bacterium;Other	0	0	0	0	0	0	0	0	0	0	0	0	0	0	0	0	0	0	0	0	0	0	0	0	0	0	0	0	0	0	0	0	0	0	0	0	0	0	0	0	0	0	0	9.28E-06	0	0	0	0	0
Bacteria;__Verrucomicrobia;__Opitutae;__Opitutales;__Opitutaceae	0	0	0	0	0	0	0	0	0	0	0	0	0	0	0	0	0	0	0	0	0	8.50E-06	0	0	0	0	0	0	0	0	0	0	3.17E-05	0	0	0	9.43E-06	0	0	1.45E-05	1.56E-05	0	0	0	0	0	0	0	0
Bacteria;__Verrucomicrobia;__S-BQ2-57_soil_group;__uncultured_Verrucomicrobia_bacterium;Other	0	0	0	0	0	0	0	0	0	0	0	0	0	0	0	0	0	0	0	0	0	0.000102011	0	0	0	0	0	0	0	0	0	0	0	0	0	0	0	2.05E-05	0	0	0	0	0	0	0	1.99E-05	0	0	0
Bacteria;__Verrucomicrobia;__Spartobacteria;__Chthoniobacterales;__Chthoniobacteraceae	0	0	0	0	0	0	0	0	0	0	0	0	0	0	0	0	0	0	0	0	0	9.35E-05	0	0	9.29E-06	0	0	2.62E-05	0	0	0	0	0	0	0	4.52E-05	0	0	0	3.99E-05	0	0	0	3.25E-05	0	4.98E-05	0	2.63E-05	0
Bacteria;__Verrucomicrobia;__Spartobacteria;__Chthoniobacterales;__DA101_soil_group	0	0	4.28E-05	0	0	0	0	3.69E-05	0	0	0	0	0	4.77E-05	0	8.35E-06	0	0	9.84E-05	7.42E-06	2.87E-05	0.002550283	0	0.000155215	0.000102184	0.000201194	0	0.000174785	0	0	0	0.000167811	0.000150706	0.000157164	8.78E-05	2.06E-05	0	0.000342309	8.67E-05	0	0	0	3.72E-05	0.000213341	0.000150544	0.000274005	1.32E-05	0.000358947	9.31E-06
Bacteria;__Verrucomicrobia;__Spartobacteria;__Chthoniobacterales;__FukuN18_freshwater_group	0	0	0	0	0	0	0	0	0	0	0	0	0	0	0	0	0	0	0	0	0	5.10E-05	0	0	0	0	0	0	0	0	0	4.20E-05	0	5.82E-05	0	0	0	2.74E-05	0	0	0	0	0	1.39E-05	0	4.98E-06	0	0	0
Bacteria;__Verrucomicrobia;__Spartobacteria;__Chthoniobacterales;__Xiphinematobacteraceae	0	0	0	0	0	0	0	0	0	0	0	0	0	0	0	0	0	0	0	0	0	0.000246527	0	7.06E-05	0	0	0	0	0	0	0	0	0	4.07E-05	4.79E-05	0	0	0.000150616	1.73E-05	0	0	0	0	1.39E-05	0	1.49E-05	0	0	0
Bacteria;__Verrucomicrobia;__Verrucomicrobiae;__Verrucomicrobiales;__Verrucomicrobiaceae	0	4.62E-05	0	0	2.79E-05	6.29E-06	0.000547437	0.001842876	0.003581728	0.000143328	0.003633167	0.000144279	0.001428289	0.002360549	0.000503345	0.000893752	0.000611676	0.000276052	0.000869423	0.003581542	0.001891009	0.005279086	0.002923503	0.015069953	0.001960074	0.004560392	0.001725273	0.009578243	0.000664241	0.005575802	0.000173241	0.000125858	0.015110293	0.012642976	0.000758199	0.003514281	0.004301109	2.74E-05	1.73E-05	0.00464745	0.00322276	0.000107171	0.001003867	0.000255082	0.000217453	0.022059922	0.00115683	0.006653651	0.006590491
Bacteria;__WCHB1-60;__uncultured_bacterium;Other;Other	0	0	0	0	0	0	0	0	0	0	0	0	0	0	0	0	0	0	0	0	0	0	0	0	0	0	0	0	0	0	0	0	0	0	0	0	0	2.74E-05	0	0	0	0	0	0	0	0	0	3.50E-05	0
Bacteria;__WCHB1-60;__uncultured_soil_bacterium;Other;Other	0	0	0	0	0	0	0	0	0	0	0	0	0	0	0	0	0	0	0	0	0	2.55E-05	0	0	0	0	0	0	0	0	0	0	0	0	0	0	0	0	0	0	0	0	0	0	0	0	0	0	0
No blast hit;Other;Other;Other;Other	0.001552924	0.002139054	0.002441802	0.001599777	0.00265249	0.001941131	0.00138862	0.003980613	0.001255228	0.001286691	0.000579804	0.001287827	0.002087499	0.002131647	0.002944801	0.00273555	0.000326227	0.001535542	0.002280184	0.001243333	0.000916853	0.001538671	0.001116557	0.000126994	0.000761735	0.001140098	0.001743059	4.37E-05	0.001071844	0.000570943	0.001862336	0.000167811	0.000237957	0.000273582	0.000263374	0.000435689	0.002240096	0.001602005	0.002323767	0.000965044	0.000467067	0.001540205	0.001577505	0.001117723	0.001271264	0.000662595	0.001638107	0.000928009	0.002480743
[truncated: 7 more columns]
