# Supplementary material for: N-3 Polyunsaturated Fatty Acids (PUFAs) Reverse the Impact of Early-Life Stress on the Gut Microbiota
Source: PLoS One. 2015 Oct 1;10(10):e0139721. doi: 10.1371/journal.pone.0139721 (PMC4591340; doi:10.1371/journal.pone.0139721)
Supplement: S1 File — NS.S, NS.LD, NS.HD stand for non-separated Saline, non-separated Low Dose, non-separated High Dose, respectively. MS.S, MS.LD, MS.HD stand for maternally separated Saline, maternally separated Low Dose, maternally separated High Dose, respectively. (ZIP) [file pone.0139721.s001.zip › Matteo/Genus.txt]

Taxon	10.S10	11.S11	12.S12	13.S13	14.S14	15.S15	16.S16	17.S17	18.S18	19.S19	1.S1	21.S20	22.S21	23.S22	24.S23	25.S24	26.S25	27.S26	29.S27	2.S2	30.S28	31.S29	32.S30	33.S31	34.S32	35.S33	36.S34	37.S35	38.S36	39.S37	3.S3	40.S38	41.S39	42.S40	43.S41	44.S42	45.S43	46.S44	47.S45	48.S46	49.S47	4.S4	50.S48	51.S49	52.S50	53.S51	54.S52	55.S53	56.S54
Bacteria;__Acidobacteria;__11-24;__uncultured_Acidobacteria_bacterium;Other	0	0	0	0	0	0	0	0	0	0	0	0	0	0	0	0	0	0	0	0	0	2.55E-05	0	0	0	0	0	0	0	0	0	0	0	0	0	0	0	0	0	0	0	0	0	0	0	0	0	0	0
Bacteria;__Acidobacteria;__11-24;__uncultured_bacterium;Other	0	0	0	0	0	0	0	0	0	0	0	0	0	0	0	0	0	0	0	0	0	5.95E-05	0	0	2.79E-05	0	0	0	0	0	0	0	0	0	0	0	0	0	0	0	0	0	0	0	0	0	0	0	0
Bacteria;__Acidobacteria;__32-21;__uncultured_Acidobacteria_bacterium;Other	0	0	0	0	0	0	0	0	0	0	0	0	0	0	0	0	0	0	0	0	0	0.000221025	0	0	4.64E-05	0	0	0	0	0	0	0	0	0	0	0	0	4.11E-05	0	0	0	0	0	0	0	0	0	0	0
Bacteria;__Acidobacteria;__32-21;__uncultured_Acidobacteriales_bacterium;Other	0	0	0	0	0	0	0	0	0	0	0	0	0	0	0	0	0	0	0	0	0	0	0	0	0	0	0	0	0	0	0	0	0	0	0	0	0	0	0	0	0	0	0	0	0	0	0	8.75E-05	0
Bacteria;__Acidobacteria;__32-21;__uncultured_Holophaga_sp.;Other	0	0	0	0	0	0	0	0	0	0	0	0	0	0	0	0	0	0	4.92E-05	0	0	0	0	0	4.64E-05	0	0	0	0	0	0	0	0	0	0	0	0	0	0	0	0	0	0	0	0	9.96E-06	0	0	0
Bacteria;__Acidobacteria;__32-21;__uncultured_bacterium;Other	0	0	0	0	0	0	0	0	0	0	0	0	0	0	0	0	0	0	0	0	0	0	0	0	0	0	0	0	0	0	0	0	0	0	0	0	0	0	0	0	0	0	0	0	0	0	0	0	0
Bacteria;__Acidobacteria;__AKIW659;__uncultured_bacterium;Other	0	0	0	0	0	0	0	0	0	0	0	0	0	0	0	0	0	0	0	0	0	0	0	0	0	0	0	0	0	0	0	0	0	0	0	0	0	0	0	1.45E-05	0	0	0	0	0	0	0	4.38E-05	0
Bacteria;__Acidobacteria;__AT-s3-28;__unidentified;Other	0	0	0	0	0	0	0	0	0	0	0	0	0	0	0	0	0	0	0	0	0	0	0	0	0	0	0	0	0	0	0	0	0	0	0	0	0	0	0	0	0	0	0	0	2.51E-05	0	0	0	0
Bacteria;__Acidobacteria;__Acidobacteriales;__Acidobacteriaceae;__Acidobacterium	0	0	0	0	0	0	0	0	0	0	0	0	0	0	0	0	0	0	0	0	0	0	0	0	0	0	0	0	0	0	0	0	3.17E-05	0	0	0	0	0	0	0	0	0	0	0	0	0	0	0	0
Bacteria;__Acidobacteria;__Acidobacteriales;__Acidobacteriaceae;__Candidatus_Koribacter	0	0	0	0	0	0	0	0	0	0	0	0	0	0	0	0	0	0	0	0	0	0.000136015	0	0	0	0	0	9.61E-05	0	0	0	5.77E-05	0	5.82E-05	0	0	0	0.000109539	0	0	1.56E-05	0	0	7.88E-05	2.51E-05	2.49E-05	0	0.000113812	0
Bacteria;__Acidobacteria;__Acidobacteriales;__Acidobacteriaceae;__Edaphobacter	0	0	0	0	0	0	0	0	0	0	0	0	0	0	0	0	0	0	0	0	0	0	0	0	0	0	0	0	0	0	0	0	0	0	0	0	9.43E-06	0	0	1.45E-05	0	0	0	0	4.18E-05	0	0	0	0
Bacteria;__Acidobacteria;__Acidobacteriales;__Acidobacteriaceae;__Telmatobacter	0	0	0	0	0	0	0	0	0	0	0	0	0	0	0	0	0	0	0	0	0	0	0	0	0	0	0	0	0	0	0	0	0	0	0	0	0	2.05E-05	0	0	0	0	0	0	1.67E-05	0	0	0	0
Bacteria;__Acidobacteria;__Acidobacteriales;__Acidobacteriaceae;__uncultured	0	0	0	0	0	3.15E-06	2.67E-05	0	0	0	0	0	0	0	0	0	0	0	0.000131234	0	0	0.000144516	0	0	0	0	0	0	0	0	0	0	0	0	0	0	0	4.79E-05	0	0	0	0	0	9.74E-05	2.51E-05	2.49E-05	1.32E-05	0.000148832	1.40E-05
Bacteria;__Acidobacteria;__Candidatus_Chloracidobacterium;__uncultured_Acidobacteria_bacterium;Other	0	0	0	0	0	0	0	0	0	0	0	0	0	0	0	0	0	0	0	0	0	0	0	0	0	0	0	0	0	0	0	0	0	0	0	0	0	0	0	0	0	0	0	1.86E-05	0	0	0	2.63E-05	0
Bacteria;__Acidobacteria;__Candidatus_Chloracidobacterium;__uncultured_Acidobacteriales_bacterium;Other	0	0	0	0	0	0	0	0	0	0	0	0	0	0	0	0	0	0	0	0	0	5.95E-05	0	0	0	0	0	0	0	0	0	0	0	0	0	0	0	4.11E-05	0	0	0	0	0	0	0	0	0	0	0
Bacteria;__Acidobacteria;__Candidatus_Chloracidobacterium;__uncultured_bacterium;Other	0	0	0	0	0	0	0	0	0	0	0	0	0	0	0	0	0	0	0	0	0	1.70E-05	0	0	0	0	0	0	0	0	0	0	0	0	0	0	0	3.42E-05	0	0	2.59E-05	0	0	0	0	0	0	0	0
Bacteria;__Acidobacteria;__Candidatus_Chloracidobacterium;__uncultured_soil_bacterium;Other	0	0	0	0	0	0	0	0	0	0	0	0	0	0	0	0	0	0	0	0	0	0	0	0	0	0	0	0	0	0	0	0	0	0	0	0	0	0	0	1.45E-05	0	0	0	0	0	0	0	0	0
Bacteria;__Acidobacteria;__Candidatus_Solibacter;__uncultured_Acidobacteria_bacterium;Other	0	0	0	0	0	0	0	0	0	0	0	0	0	0	0	0	0	0	0	0	0	0	0	0	0	0	0	0	0	0	0	0	0	0	0	0	0	0	0	7.26E-06	0	0	0	0	2.51E-05	0	0	0	0
Bacteria;__Acidobacteria;__Candidatus_Solibacter;__uncultured_Acidobacteriales_bacterium;Other	0	0	0	0	0	0	0	0	0	0	0	0	0	0	0	0	0	0	0	0	0	4.25E-05	0	0	0	0	0	0	0	0	0	0	0	0	0	0	0	6.85E-06	0	7.26E-06	0	0	0	4.64E-06	0	0	0	4.38E-05	0
Bacteria;__Acidobacteria;__Candidatus_Solibacter;__uncultured_bacterium;Other	0	0	0	0	0	0	0	0	0	0	0	0	0	0	9.41E-06	0	0	0	0	0	0	0.000391043	0	0	0	0	0	0	0	0	0	3.67E-05	2.38E-05	0	9.58E-05	0	0	1.37E-05	0	5.44E-05	5.19E-06	0	5.31E-06	3.71E-05	0	0	1.32E-05	0.000113812	0
Bacteria;__Acidobacteria;__Candidatus_Solibacter;__uncultured_soil_bacterium;Other	0	0	0	0	0	0	0	0	0	0	0	0	0	0	0	0	0	0	0	0	0	0	0	3.53E-05	0	0	0	0	0	0	0	7.34E-05	0.000301413	5.24E-05	7.98E-06	0	6.28E-06	0	0	5.08E-05	2.59E-05	0	0	1.86E-05	0	0	0	0	0
Bacteria;__Acidobacteria;__DA023;__uncultured_Acidobacteria_bacterium;Other	0	0	0	0	0	0	0	0	0	0	0	0	0	0	0	4.18E-06	0	0	1.64E-05	0	0	0.000331537	8.52E-06	2.82E-05	7.43E-05	0	0	5.24E-05	0	0	0	0.000162567	4.76E-05	5.24E-05	0	0	1.57E-05	0	0	2.90E-05	5.19E-06	0	1.06E-05	7.88E-05	7.53E-05	2.99E-05	2.65E-05	8.75E-05	0
Bacteria;__Acidobacteria;__DA023;__uncultured_Acidobacteriales_bacterium;Other	0	0	0	0	1.11E-05	0	0	0	0	0	0	0	0	0	0	0	0	0	1.64E-05	0	0	8.50E-05	0	0	0	0	0	2.62E-05	0	0	0	5.24E-06	0	0	0	0	0	0	0	7.26E-06	1.56E-05	0	5.31E-06	0	0	4.98E-06	0	5.25E-05	0
Bacteria;__Acidobacteria;__DA023;__uncultured_Holophaga_sp.;Other	0	0	0	0	0	0	0	0	0	0	0	0	0	0	0	0	0	0	0	0	0	0	0	0	0	0	0	0	0	0	0	0	0	0	0	1.64E-05	0	0	0	0	0	0	0	0	0	4.98E-06	0	0	0
Bacteria;__Acidobacteria;__DA023;__uncultured_bacterium;Other	0	0	0	0	0	0	0	0	0	0	0	0	0	0	0	0	0	0	3.28E-05	0	0	0.000144516	0	0	0	0	0	8.74E-06	0	0	0	0	3.97E-05	2.33E-05	0	0	9.43E-06	0.000102693	0	5.44E-05	5.19E-06	0	3.19E-05	0.000162325	0.00011709	2.99E-05	0	0.000140077	0
Bacteria;__Acidobacteria;__DA023;__uncultured_proteobacterium;Other	0	0	0	0	0	0	0	0	0	0	0	0	0	0	0	0	0	0	0	0	0	0	0	0	0	0	0	0	0	0	0	0	0	0	0	0	0	0	0	1.09E-05	0	0	0	0	0	0	0	0	0
Bacteria;__Acidobacteria;__DA023;__uncultured_soil_bacterium;Other	0	0	0	0	0	0	0	0	0	0	0	0	0	0	0	0	0	0	0	0	0	0	0	0	0	0	0	0	0	0	0	0	0	0	0	0	0	0	0	0	0	0	0	0	0	0	0	4.38E-05	0
Bacteria;__Acidobacteria;__DA052;__uncultured_Acidobacteria_bacterium;Other	0	0	0	0	0	0	0	0	0	0	0	0	0	0	0	0	0	0	0	0	0	0	0	0	0	0	0	0	0	0	0	0	0	0	0	0	0	0	0	0	0	0	0	0	0	1.49E-05	0	0	0
Bacteria;__Acidobacteria;__DA052;__uncultured_Holophaga_sp.;Other	0	0	0	0	0	0	0	0	0	0	0	0	0	0	0	0	0	0	0	0	0	0	0	0	0	0	0	0	0	0	0	0	0	0	0	0	0	0	0	0	0	0	0	1.39E-05	0	0	0	0	0
Bacteria;__Acidobacteria;__DA052;__uncultured_bacterium;Other	0	0	0	0	0	0	0	0	0	0	0	0	0	0	0	0	0	0	4.92E-05	0	0	0.000238026	0	0	9.29E-06	0	0	4.37E-05	0	0	0	2.62E-05	0	0	7.18E-05	0	0	0	0	0	0	0	0	0	5.85E-05	4.48E-05	0	4.38E-05	0
Bacteria;__Acidobacteria;__DS-100;__uncultured_Acidobacteriales_bacterium;Other	0	0	0	0	0	0	0	0	0	0	0	0	0	0	0	0	0	0	0	0	0	1.70E-05	0	0	0	0	0	0	0	0	2.27E-05	0	0	0	0	0	0	0	0	0	0	0	0	0	0	0	0	0	0
Bacteria;__Acidobacteria;__Elev-16S-1166;__uncultured_bacterium;Other	0	0	0	0	0	0	0	0	0	0	0	0	0	0	0	0	0	0	0	0	0	0	0	0	0	0	0	0	0	0	0	0	0	0	0	0	0	3.42E-05	0	0	0	0	0	0	0	0	0	0	0
Bacteria;__Acidobacteria;__Holophagae;__32-20;__uncultured_Acidobacteria_bacterium	0	0	0	0	0	0	0	0	0	0	0	0	0	0	0	0	0	0	0	0	0	0	0	0	0	0	0	0	0	0	0	0	0	0	0	0	0	0	0	0	0	0	0	0	0	0	0	2.63E-05	0
Bacteria;__Acidobacteria;__Holophagae;__32-20;__uncultured_bacterium	0	0	1.07E-05	0	0	6.29E-06	0	0	0	0	0	0	0	0	0	0	0	0	0	0	0	8.50E-05	0	0	1.86E-05	0	0	0	0	0	0	0	0	0	0	0	0	0	0	0	0	0	0	2.78E-05	0	0	1.77E-05	0	0
Bacteria;__Acidobacteria;__Holophagae;__32-20;__uncultured_proteobacterium	0	0	0	0	0	0	0	0	0	0	0	0	0	0	0	0	0	0	0	0	0	0	0	0	0	0	0	0	0	0	0	0	0	0	0	0	0	0	0	0	0	0	0	1.39E-05	0	0	0	0	0
Bacteria;__Acidobacteria;__Holophagae;__43F-1404R;__uncultured_Acidobacteria_bacterium	0	0	0	0	0	0	0	0	0	0	0	0	0	0	0	0	0	0	0	0	0	0	0	0	0	0	0	0	0	0	0	0	0	0	0	0	0	0	0	0	0	0	0	0	0	0	0	3.50E-05	0
Bacteria;__Acidobacteria;__Holophagae;__43F-1404R;__uncultured_bacterium	0	0	0	0	0	0	0	0	0	0	0	0	0	0	0	0	0	0	0	0	0	0	0	0	0	0	0	0	0	0	0	0	0	0	3.19E-05	0	0	0	0	0	0	0	0	0	0	0	0	0	0
Bacteria;__Acidobacteria;__Holophagae;__Elev-16S-816;__uncultured_bacterium	0	0	0	0	0	0	0	0	0	0	0	0	0	0	0	0	0	0	0	0	0	0	0	0	0	0	0	0	0	0	0	0	0	0	0	1.23E-05	0	0	0	0	0	0	0	0	0	0	0	0	0
Bacteria;__Acidobacteria;__Holophagae;__Holophagales;__Holophagaceae;__Geothrix	0	0	0	0	0	0	0	0	0	0	5.37E-06	0	0	0	0	0	0	0	0	0	0	1.70E-05	0	0	0	0	0	1.75E-05	0	0	0	0	9.52E-05	2.33E-05	0	1.23E-05	0	0	0	1.81E-05	7.78E-05	0	0	0	0	0	0	0	4.19E-05
Bacteria;__Acidobacteria;__Holophagae;__Holophagales;__Holophagaceae;__marine_group	0	0	0	0	0	0	0	0	0	0	0	0	0	0	0	0	0	0	0	0	0	0	0	0	0	0	0	0	0	0	0	0	0	0	0	0	0	0	0	0	1.56E-05	0	0	0	0	0	0	0	0
Bacteria;__Acidobacteria;__Holophagae;__Holophagales;__Holophagaceae;__uncultured	0	0	0	0	0	0	0	0	0	0	0	0	0	0	0	0	0	0	0	0	0	0	0	0	0	0	0	0	0	0	0	0	2.38E-05	0	0	0	0	0	0	0	0	0	0	0	0	0	0	0	0
Bacteria;__Acidobacteria;__Holophagae;__SJA-36;__uncultured_bacterium;Other	0	0	0	0	0	0	0	0	0	0	0	0	0	0	0	0	0	0	0	0	0	0	0	0	0	0	0	0	0	0	0	2.10E-05	0	0	0	0	0	0	0	0	0	0	0	0	0	0	0	0	0
Bacteria;__Acidobacteria;__Holophagae;__iii1-8;__uncultured_bacterium;Other	0	0	0	0	0	0	0	0	0	0	0	0	0	0	0	0	0	0	0	0	0	8.50E-05	0	0	0	0	0	0	0	0	0	0	0	0	0	0	0	0	0	0	0	0	0	1.39E-05	0	1.49E-05	0	0	0
Bacteria;__Acidobacteria;__Holophagae;__SJA-36;__uncultured_bacterium	0	0	0	0	0	0	0	0	0	0	0	0	0	0	0	0	0	0	0	0	0	0	0	0	0	0	0	0	0	0	0	2.10E-05	0	0	0	0	0	0	0	0	0	0	0	0	0	0	0	0	0
Bacteria;__Acidobacteria;__Holophagae;__iii1-8;__uncultured_bacterium	0	0	0	0	0	0	0	0	0	0	0	0	0	0	0	0	0	0	0	0	0	8.50E-05	0	0	0	0	0	0	0	0	0	0	0	0	0	0	0	0	0	0	0	0	0	1.39E-05	0	1.49E-05	0	0	0
Bacteria;__Acidobacteria;__JG37-AG-116;__uncultured_bacterium;Other	0	0	0	0	0	0	0	0	0	0	0	0	0	0	0	0	0	0	0	0	0	0	0	0	0	0	0	5.24E-05	0	0	0	0	0	0	0	0	0	0	0	0	0	0	0	0	0	0	0	0	0
Bacteria;__Acidobacteria;__JH-WHS99;__uncultured_bacterium;Other	0	0	0	0	0	0	0	0	0	0	0	0	0	0	0	0	0	0	0	0	0	0	0	0	0	0	0	0	0	0	0	0	0	0	0	0	0	0	0	0	0	0	0	1.39E-05	0	0	0	0	0
Bacteria;__Acidobacteria;__KF-JG30-18;__uncultured_bacterium;Other	0	0	0	0	0	0	0	0	0	0	0	0	0	0	0	0	0	0	0	0	0	2.55E-05	0	0	0	0	0	0	0	0	0	0	0	0	0	0	0	0	0	0	0	0	0	0	0	1.49E-05	0	0	0
Bacteria;__Acidobacteria;__Order_Incertae_Sedis;__Family_Incertae_Sedis;__Bryobacter	0	0	0	0	0	0	0	0	0	3.91E-05	0	0	0	0	0	0	0	0	0	0	0	5.95E-05	0	0	0	0	0	0	0	0	0	0.000178299	2.38E-05	0	0	0	0	5.48E-05	0	1.81E-05	0	0	0	0	3.35E-05	1.49E-05	0	6.13E-05	0
Bacteria;__Acidobacteria;__RB25;__uncultured_bacterium;Other	0	0	0	0	0	0	0	0	0	0	0	0	0	0	0	0	0	0	0	0	0	0	0	0	0	0	0	0	0	0	0	0	0	0	0	0	0	6.85E-06	0	0	0	0	0	0	4.18E-05	4.98E-06	0	0	0
Bacteria;__Acidobacteria;__RB25;__uncultured_soil_bacterium;Other	0	0	0	0	0	0	0	0	0	0	0	0	0	0	5.64E-05	0	0	0	0	0	0	0	0	0	0	0	0	0	0	0	0	0	0	0	0	0	0	0	0	0	0	0	0	0	0	0	0	0	0
Bacteria;__Acidobacteria;__RB41;__uncultured_bacterium;Other	0	0	0	0	0	0	0	0	0	0	0	0	0	0	0	0	0	0	0	0	0	5.95E-05	0	0	0	0	0	8.74E-06	0	0	0	0	0	0	0	0	0	0	0	0	0	0	5.31E-05	1.39E-05	0	4.98E-06	0	0	0
Bacteria;__Acidobacteria;__S035;__uncultured_Acidobacteria_bacterium;Other	0	0	0	0	0	0	0	0	0	0	0	0	0	0	0	0	0	0	0	0	0	6.80E-05	0	0	0	0	0	0	0	0	0	0	0	0	0	0	0	0	0	0	0	0	0	0	0	0	0	0	0
Bacteria;__Actinobacteria;__Acidimicrobiia;__Acidimicrobiales;__Acidimicrobiaceae;__uncultured	0	0	0	0	0	0	0	0	0	0	0	0	0	0	0	0	0	0	0	0	0	2.55E-05	0	0	0	0	0	0	0	0	0	0	0	0	0	0	0	0	0	0	0	0	0	0	0	0	0	0	0
Bacteria;__Actinobacteria;__Acidimicrobiia;__Acidimicrobiales;__Candidatus_Microthrix;__uncultured_bacterium	0	0	0	0	0	0	0	0	0	0	0	0	0	0	0	0	0	0	0	0	0	0	0	0	0	0	0	0	0	0	0	0	0	0	0	0	0	0	0	0	0	0	0	0	0	0	0	2.63E-05	0
Bacteria;__Actinobacteria;__Acidimicrobiia;__Acidimicrobiales;__TM214;__uncultured_actinobacterium	0	0	0	0	0	0	0	0	0	0	0	0	0	0	0	0	0	0	1.64E-05	0	0	0	0	0	0	0	0	0	0	0	0	0	3.17E-05	0	0	0	0	0	0	0	0	0	0	0	0	0	0	0	0
Bacteria;__Actinobacteria;__Acidimicrobiia;__Acidimicrobiales;__TM214;__uncultured_bacterium	0	0	0	0	0	0	0	0	0	0	0	0	0	0	0	0	0	0	0	0	0	4.25E-05	0	0	0	0	0	0	0	0	0	0	0	0	0	0	0	0	0	0	1.56E-05	0	0	0	0	0	0	4.38E-05	0
Bacteria;__Actinobacteria;__Acidimicrobiia;__Acidimicrobiales;__uncultured;__uncultured_actinobacterium	0	0	0	0	0	0	0	0	0	0	0	0	0	0	0	0	0	0	0	0	0	0	0	0	0	0	0	0	0	0	0	0	0	0	0	0	0	2.74E-05	0	0	0	0	0	0	0	0	0	0	0
Bacteria;__Actinobacteria;__Acidimicrobiia;__Acidimicrobiales;__uncultured;__uncultured_bacterium	0	0	0	0	0	0	0	0	0	0	0	0	0	0	0	0	0	0	0	0	0	0	0	0	0	0	0	0	0	0	0	0	0	0	0	0	0	0	0	0	0	0	0	9.28E-06	0	0	0	0	0
Bacteria;__Actinobacteria;__Bifidobacteriales;__Bifidobacteriaceae;__Bifidobacterium	0.002795264	0	0.001931308	4.24E-05	0.000200609	0.002092142	0.00091462	0.000172002	0.000595151	0.000263853	0.003586192	0.005712393	0	0.000381503	0.002206249	0.001123455	0.005325656	0.000448585	0.00214895	0.001273025	0.00103146	0.000484554	0.000213083	0.00014816	9.29E-05	0.002213131	0.000747025	0.005191128	0.004121315	0.000947522	1.24E-05	8.39E-05	0.001221515	0.001059402	0.000853971	0.000419248	0.000131955	0	0.000598283	3.27E-05	0	0.000407251	7.97E-05	0.000593645	0.000735995	0.00223688	0.002446121	0.001050577	0.000460776
Bacteria;__Actinobacteria;__Coriobacteriia;__Coriobacteriales;__Coriobacteriaceae;__Asaccharobacter	0	0	1.43E-05	0	0	0	0	0	0	9.77E-06	2.68E-06	0	0	0	0	8.35E-06	8.16E-06	0	0	0	0	0	0	0	0	0	0	0	7.55E-05	0	0	0	0	0	0	1.23E-05	0	0	0	3.27E-05	1.56E-05	9.19E-06	5.31E-06	0	0	0	0	0	0
Bacteria;__Actinobacteria;__Coriobacteriia;__Coriobacteriales;__Coriobacteriaceae;__Collinsella	0	0	0	0	0	0	0	0	0	0	0	0	6.59E-05	0	0	8.35E-06	0	0	0	0	0	0	0	0	1.86E-05	0	0	8.74E-06	0	0	0	2.62E-05	0	0	0	0	3.14E-06	0	0	0	0	0	0	0	0	0	0	0	0
Bacteria;__Actinobacteria;__Coriobacteriia;__Coriobacteriales;__Coriobacteriaceae;__Enterorhabdus	6.82E-05	0.000384722	0.00030701	4.85E-05	1.67E-05	0.000217079	0.000467324	4.91E-05	7.57E-05	5.21E-05	0.000150319	0.000154967	4.39E-05	0.000100144	0.00016935	0.000263114	0.000685077	3.45E-05	9.84E-05	7.42E-05	0	0.000110512	3.41E-05	0.000169325	0.000102184	0.000268258	3.56E-05	6.12E-05	6.04E-05	4.25E-05	7.01E-05	0.000162567	5.55E-05	0.000145522	9.58E-05	5.75E-05	9.11E-05	1.37E-05	3.47E-05	8.71E-05	6.23E-05	7.96E-05	0.000169967	4.64E-05	1.67E-05	1.49E-05	1.32E-05	6.13E-05	0.000372344
Bacteria;__Actinobacteria;__Coriobacteriia;__Coriobacteriales;__Coriobacteriaceae;__Gordonibacter	2.27E-05	0	3.21E-05	0	0	2.20E-05	8.68E-05	2.46E-05	3.25E-05	2.28E-05	4.16E-05	1.60E-05	6.59E-05	4.29E-05	3.76E-05	2.51E-05	0.000171269	1.73E-05	4.92E-05	0	0	3.40E-05	8.52E-06	9.17E-05	0	0	1.78E-05	8.74E-05	0	0	8.25E-06	2.62E-05	3.17E-05	2.33E-05	0	0	9.43E-06	0	0	4.72E-05	0	9.19E-06	1.06E-05	4.64E-06	3.35E-05	1.99E-05	3.97E-05	3.50E-05	0.000158246
Bacteria;__Actinobacteria;__Coriobacteriia;__Coriobacteriales;__Coriobacteriaceae;__uncultured	0.000181806	0.000169278	0.000406967	0.00026663	9.47E-05	0.000443597	0.000514056	0.000116716	3.79E-05	3.91E-05	0.000326139	0.000384745	0.000285658	0.000319509	0.00036222	0.000242232	0.001019459	3.45E-05	0.000295276	5.57E-05	5.73E-05	0.000331537	0.000136373	0.000747853	9.29E-05	0.000134129	0.000409085	0.001005016	6.04E-05	0.000115403	5.57E-05	0.00023074	5.55E-05	0.000291045	3.19E-05	6.17E-05	1.57E-05	5.48E-05	0.000355502	0.000203167	5.71E-05	6.43E-05	0.000302753	0.000292185	5.85E-05	0.000114584	0.000176615	0.000183851	0.001177538
Bacteria;__Actinobacteria;__Corynebacteriales;__Corynebacteriaceae;__Corynebacterium	0	0	0	0	0	0	0	0	0	0	5.37E-06	0	0	0	0	0	0	0	0	0	0	0	0	0	0	0	0	0	0	0	0	0	0	0	0	0	0	0	0	0	0	0	0	9.28E-06	0	9.96E-06	0	0	0
Bacteria;__Actinobacteria;__Corynebacteriales;__Mycobacteriaceae;__Mycobacterium	0	0	0	0	0	0	0	0	0	0	0	0	0	0	0	0	0	0	0	0	0	0.000144516	0	0	0	0	0	0	0	0	0	0	0	0	0	0	0	2.05E-05	0	0	0	0	0	1.39E-05	0	0	0	2.63E-05	0
Bacteria;__Actinobacteria;__Frankiales;__Acidothermaceae;__Acidothermus	0	0	0	0	0	0	0	0.000116716	0	0	0	0	0	0	0	0	0	0	0	0	0	0.000161518	0	0	0	0	0	0	0	0	0	2.62E-05	0	0	0	0	0	4.79E-05	0	0	0	0	0	5.10E-05	2.51E-05	0	0	3.50E-05	0
Bacteria;__Actinobacteria;__Frankiales;__Nakamurellaceae;__Humicoccus	0	0	0	0	0	0	0	0	0	0	0	0	0	0	0	0	0	0	0	0	0	0	0	0	0	0	0	0	0	0	0	0	0	0	0	0	0	0	0	0	0	0	0	9.28E-06	0	0	0	0	0
Bacteria;__Actinobacteria;__Frankiales;__Sporichthyaceae;__Sporichthya	0	0	0	0	0	0	0	0	0	0	0	0	0	0	0	0	0	0	0	0	0	0	0	0	0	0	0	0	0	0	0	0	0	0	0	0	0	0	8.67E-06	0	0	0	0	0	0	1.49E-05	0	0	0
Bacteria;__Actinobacteria;__Frankiales;__Sporichthyaceae;__uncultured_bacterium	0	0	0	0	0	0	0	0	0	0	0	0	0	0	0	0	0	0	0	0	0	0	0	0	0	0	0	0	0	0	0	0	0	0	0	0	0	0	0	0	0	0	0	0	0	0	0	0	0
Bacteria;__Actinobacteria;__Kineosporiales;__Kineosporiaceae;__uncultured_bacterium	0	0	0	0	0	0	0	0	0	0	0	0	0	0	0	0	0	0	0	0	0	0	0	0	0	0	0	0	0	0	0	0	0	0	0	0	0	0	0	0	0	0	0	0	0	1.99E-05	0	0	0
Bacteria;__Actinobacteria;__MB-A2-108;__uncultured_bacterium;Other	0	0	0	0	0	0	0	0	0	0	0	0	0	0	0	0	0	0	0	0	0	0	0	0	0	0	0	0	0	0	0	0	0	0	0	0	0	0	0	0	0	0	0	0	3.35E-05	0	0	0	0
Bacteria;__Actinobacteria;__Micrococcales;__Dermatophilaceae;__uncultured	0	0	0	0	0	0	0	0	0	0	0	0	0	0	0	0	0	0	0	0	0	0	0	0	0	0	0	0	0	0	0	0	3.17E-05	0	0	0	0	0	0	0	0	0	0	0	0	0	0	0	0
Bacteria;__Actinobacteria;__Micrococcales;__Microbacteriaceae;__Frigoribacterium	0	0	0	0	0	0	0	0	0	0	0	0	0	0	0	0	0	0	0	0	0	0	0	0	0	0	0	0	0	0	0	0	0	0	0	0	0	4.79E-05	0	0	0	0	0	0	0	0	0	0	0
Bacteria;__Actinobacteria;__Micrococcales;__Micrococcaceae;__Arthrobacter	0	0	0	0	0	0	0	0	0	0	0	0	0	0	0	0	0	0	0	0	0	5.95E-05	0	0	0	0	0	0	0	0	0	1.57E-05	0	0	0	0	0	0	0	0	0	0	0	0	0	0	0	0	0
Bacteria;__Actinobacteria;__Micrococcales;__Micrococcaceae;__Kocuria	0	0	0	0	0	0	0	0	0	9.77E-06	0	0	0	0	1.41E-05	0	0	0	0	3.71E-06	0	0	0	0	0	0	1.78E-05	0	0	0	0	0	0	0	0	0	0	0	0	0	0	2.14E-05	0	0	0	0	0	0	0
Bacteria;__Actinobacteria;__Micrococcales;__Micrococcaceae;__Rothia	0	6.16E-05	1.78E-05	0	5.57E-06	6.29E-06	1.34E-05	0	2.16E-05	0	1.21E-05	1.07E-05	0	9.54E-06	0	3.34E-05	0	0	0	7.42E-06	0	0	0	4.23E-05	0	0	0	0	0.000181157	9.11E-05	2.06E-05	2.62E-05	3.97E-05	2.33E-05	0	1.23E-05	0	0	0	2.18E-05	2.59E-05	0	2.12E-05	1.86E-05	0	2.99E-05	0	2.63E-05	4.65E-06
Bacteria;__Actinobacteria;__Micromonosporales;__Micromonosporaceae;__Actinoplanes	0	0	0	0	0	0	0	0	0	0	0	0	0	0	0	0	0	0	0	0	0	0	0	0	0	0	0	0	0	0	0	0	0	0	0	0	0	0	0	0	0	0	0	1.86E-05	0	0	0	0	0
Bacteria;__Actinobacteria;__Micromonosporales;__Micromonosporaceae;__Dactylosporangium	0	0	0	0	0	0	0	0	0	0	0	0	0	0	0	0	0	0	0	0	0	0	1.70E-05	0	0	0	0	0	0	0	0	0	0	0	0	0	0	0	0	0	0	0	0	0	0	0	0	0	0
Bacteria;__Actinobacteria;__Micromonosporales;__Micromonosporaceae;__Luedemannella	0	0	0	0	0	0	0	0	0	0	0	0	0	0	0	0	0	0	0	0	0	2.55E-05	0	0	0	0	0	0	0	0	0	0	0	0	0	0	0	0	0	0	0	0	0	0	0	1.49E-05	0	2.63E-05	0
Bacteria;__Actinobacteria;__Micromonosporales;__Micromonosporaceae;__Micromonospora	0	0	0	0	0	0	0	0	0	0	0	0	0	0	0	0	0	0	0	0	0	0	0	0	0	0	0	0	0	0	0	0	3.17E-05	5.24E-05	4.79E-05	4.11E-06	0	0	0	7.26E-06	8.82E-05	0	0	0	0	0	0	0	0
Bacteria;__Actinobacteria;__PeM15;__uncultured_bacterium;Other	0	0	0	0	0	0	0	0	0	0	0	0	0	0	0	0	0	0	0	0	0	0	0	0	0	0	0	0	0	0	0	0	0	0	0	0	0	0	0	0	0	0	0	2.32E-05	0	0	0	0	0
Bacteria;__Actinobacteria;__Propionibacteriales;__Nocardioidaceae;__Nocardioides	0	0	0	0	0	0	0	0	0	0	0	0	0	0	0	0	0	0	0	0	0	0	0	0	0	0	0	0	0	0	0	0	3.17E-05	0	0	8.22E-06	0	0	0	0	3.11E-05	0	0	0	0	5.48E-05	0	0	0
Bacteria;__Actinobacteria;__Propionibacteriales;__Propionibacteriaceae;__Propionibacterium	0	0	0	0	0	0	0	1.23E-05	0	0	0	0	0	0	0	0	0	0	0	0	0	0	0	0	0	0	0	0	0	0	8.25E-06	0	0	0	0	0	0	0	0	0	0	0	0	0	0	0	0	0	0
Bacteria;__Actinobacteria;__Pseudonocardiales;__Pseudonocardiaceae;__Pseudonocardia	0	0	0	0	0	0	0	0	0	0	0	0	0	0	0	0	0	0	0	0	0	0	0	0	0	0	0	0	0	0	0	0	1.59E-05	0	0	0	0	0	0	1.09E-05	0	0	0	0	0	1.49E-05	0	1.75E-05	0
Bacteria;__Actinobacteria;__Rubrobacteria;__Rubrobacterales;__Rubrobacteriaceae;__Rubrobacter	0	0	0	0	0	0	0	0	0	0	0	0	0	0	0	0	0	0	0	0	0	0	0	0	0	0	0	0	0	0	0	0	0	0	0	0	0	0	0	0	0	0	0	1.86E-05	0	0	0	0	0
Bacteria;__Actinobacteria;__Thermoleophilia;__Gaiellales;__Gaiellaceae;__Gaiella	0	0	0	0	0	0	0	0	0	0	0	0	0	0	0	0	0	0	0	0	0	0	0	0	0	0	0	0	0	0	0	0	0	0	0	0	0	0	0	0	0	0	0	1.86E-05	0	0	0	0	0
Bacteria;__Actinobacteria;__Thermoleophilia;__Gaiellales;__uncultured;__bacterium_Ellin6557	0	0	0	0	0	0	0	0	0	0	0	0	0	0	0	0	0	0	0	0	0	0	0	0	0	0	0	0	0	0	0	0	0	0	0	0	0	2.05E-05	0	0	0	0	0	4.64E-06	8.36E-06	0	0	0	0
Bacteria;__Actinobacteria;__Thermoleophilia;__Gaiellales;__uncultured;__uncultured_actinobacterium	0	0	0	0	0	0	0	0	0	0	0	0	0	0	0	0	0	0	0	0	0	0	0	0	0	0	0	0	0	0	0	0	0	0	0	0	0	0	0	0	0	0	0	2.78E-05	0	0	0	0	0
Bacteria;__Actinobacteria;__Thermoleophilia;__Gaiellales;__uncultured;__uncultured_bacterium	0	0	0	0	0	0	0	0	0	0	0	0	0	0	0	0	0	0	0	0	0	1.70E-05	0	1.41E-05	0	0	0	0	0	0	0	0	0	0	3.19E-05	0	0	2.05E-05	0	0	0	0	0	1.39E-05	2.51E-05	0	8.83E-06	3.50E-05	0
Bacteria;__Actinobacteria;__Thermoleophilia;__Gaiellales;__uncultured;__uncultured_proteobacterium	0	0	0	0	0	0	0	0	0	0	0	0	0	0	0	0	0	0	0	0	0	0	0	3.53E-05	0	0	0	0	0	0	0	0	0	0	0	0	0	0	0	0	5.19E-06	0	0	0	0	0	0	0	0
Bacteria;__Actinobacteria;__Thermoleophilia;__Solirubrobacterales;__0319-6M6;__uncultured_bacterium	0	0	0	0	0	0	0	0	0	0	0	0	0	0	0	0	0	0	0.000246063	0	0	0	0	0	0	0	0	0	0	0	0	0	0	0	0	0	0	0	0	0	0	0	0	0	0	0	0	0	0
Bacteria;__Actinobacteria;__Thermoleophilia;__Solirubrobacterales;__480-2;__uncultured_Rubrobacterales_bacterium	0	0	0	0	0	0	0	0	0	0	0	0	0	0	0	0	0	0	0	0	0	5.95E-05	0	0	0	0	0	0	0	0	0	0	0	0	0	0	0	0	0	0	0	0	0	1.39E-05	0	0	0	0	0
Bacteria;__Actinobacteria;__Thermoleophilia;__Solirubrobacterales;__480-2;__uncultured_bacterium	0	0	0	0	0	0	0	0	0	0	0	0	0	0	0	0	0	0	0	0	0	0	0	0	0	0	0	0	0	0	0	0	0	0	0	0	0	0	0	2.18E-05	0	0	0	0	0	0	0	2.63E-05	0
Bacteria;__Actinobacteria;__Thermoleophilia;__Solirubrobacterales;__Patulibacteraceae;__Patulibacter	0	0	0	0	0	0	0	0	0	0	0	0	0	0	0	0	0	0	0	0	0	2.55E-05	0	0	0	0	0	0	0	0	0	0	0	0	0	0	0	2.05E-05	0	0	0	0	0	0	0	0	0	0	1.86E-05
Bacteria;__Actinobacteria;__Thermoleophilia;__Solirubrobacterales;__Solirubrobacteraceae;__Solirubrobacter	0	0	0	0	0	0	0	0	0	0	0	0	0	0	0	0	0	0	0	0	0	0	0	0	0	0	0	0	0	0	0	0	0	0	0	0	0	0	0	0	0	0	0	9.28E-06	0	0	0	0	0
Bacteria;__Actinobacteria;__Thermoleophilia;__Solirubrobacterales;__uncultured_bacterium;Other	0	0	0	0	0	0	0	0	0	0	0	0	0	0	0	0	0	0	0	0	0	0	0	0	0	0	0	0	0	0	0	0	0	0	0	0	0	0	0	0	0	0	0	1.86E-05	0	0	0	0	0
Bacteria;__Armatimonadetes;__Armatimonadia;__Armatimonadales;__uncultured_bacterium;Other	0	0	0	0	0	0	0	0	0	0	0	0	0	0	0	2.09E-05	0	0	0	0	0	1.70E-05	0	0	0	0	0	0	0	0	0	0	0	0	0	0	0	0	0	0	0	0	0	0	0	0	0	0	0
Bacteria;__Armatimonadetes;__Chthonomonadetes;__Chthonomonadales;__Chthonomonadaceae;__Chthonomonas	0	0	0	0	0	0	0	0	0	0	0	0	0	0	0	0	0	0	0	0	0	0	0	0	0	0	0	0	0	0	0	0	0	5.24E-05	0	0	0	0	0	0	0	0	0	0	0	2.49E-05	0	2.63E-05	0
Bacteria;__Armatimonadetes;__Chthonomonadetes;__Chthonomonadales;__uncultured_bacterium;Other	0	0	0	0	0	0	0	0	0	0	0	0	0	0	0	0	0	0	0	0	0	0	0	0	0	0	0	0	0	0	0	3.15E-05	0	0	0	0	0	0	0	0	0	0	0	0	0	0	0	0	0
Bacteria;__Armatimonadetes;__uncultured_Armatimonadetes_bacterium;Other;Other;Other	0	0	0	0	0	0	0	0	0	0	0	0	0	0	0	0	0	0	0	0	0	0	0	0	0	0	0	0	0	0	0	0	2.38E-05	0	0	0	0	0	0	0	0	0	0	0	0	0	0	0	0
Bacteria;__Armatimonadetes;__uncultured_bacterium;Other;Other;Other	0	0	0	0	0	0	0	0	0	0	0	0	0	0	0	0	0	0	0	0	0	2.55E-05	0	0	0	0	0	0	0	0	0	0	6.35E-05	0	0	0	0	0	0	0	0	0	0	1.39E-05	0	0	0	0	0
Bacteria;__BHI80-139;__uncultured_bacterium;Other;Other;Other	0	0	0	0	0	0	0	0	0	0	0	0	0	0	0	0	0	0	0	0	0	0	0	0	0	0	0	0	0	0	0	0	0	0	0	0	0	0	0	0	0	0	0	0	0	1.49E-05	0	0	0
Bacteria;__Bacteroidetes;__BSV13;__uncultured_bacterium;Other;Other	0	0	0	0	0	0	0	0	0	0	0	0	0	0	0	0	0	0	0	0	0	0	0	0	0	0	0	0	0	0	0	0	0	0	0	0	0	0	0	3.63E-05	0	0	0	0	0	0	0	1.75E-05	0
Bacteria;__Bacteroidetes;__Bacteroidia;__Bacteroidales;__Bacteroidaceae;__Bacteroides	0.077744699	0.064848727	0.052398785	0.038115899	0.043894257	0.092837637	0.082662946	0.096646579	0.083613325	0.080243918	0.117671928	0.188829574	0.108352194	0.095165882	0.047718955	0.088260107	0.082380479	0.042322291	0.097326115	0.074095243	0.056386453	0.103498988	0.176015342	0.065987484	0.058700034	0.104352491	0.080091777	0.131849405	0.082758412	0.038234937	0.038329466	0.100817553	0.111824102	0.055612794	0.083385875	0.03968877	0.079556379	0.078867917	0.061215642	0.090888312	0.156981089	0.062205279	0.040707062	0.088912284	0.06603884	0.081778145	0.082439587	0.103910771	0.108203207
Bacteria;__Bacteroidetes;__Bacteroidia;__Bacteroidales;__Porphyromonadaceae;__Barnesiella	0.003083123	0.000123111	0.001410105	0.000472661	0.001281665	0.001132588	0.006141973	0.00168316	0.004101132	0.002700422	0.005286681	0.010179708	0.000439474	0.004859392	0.002700185	0.00430588	0.004183862	0.001328502	0.007463911	0.004264448	0.001747751	0.003646905	0.00107394	0.000239878	0.003279176	0.002883777	0.003610622	0.007105029	0.006249906	0.004573615	0.000408353	0.000424771	0.004005616	0.004883728	0.002354406	0.002071576	0.003374281	0.00309447	0.008427989	0.000780017	0.002278247	0.005135036	0.013331775	0.005282515	0.002350166	0.001634068	0.008561425	0.002976633	0.000842429
Bacteria;__Bacteroidetes;__Bacteroidia;__Bacteroidales;__Porphyromonadaceae;__Butyricimonas	0.00109841	0.000969499	0.002348985	0.002569339	0.001203651	0.002897539	0.001855944	0.000995153	0.002142544	0.001677585	0.00097305	0.002655808	0.002878551	0.001683381	0.00150533	0.002451554	0.001329375	0.000914424	0.00316601	0.000935284	0.001747751	0.001547172	0.001244407	0.000677301	0.000529499	0.00248139	0.001280615	0.001660462	0.00179647	0.001172255	0.00041454	0.000550629	0.001538791	0.000704328	0.001141288	0.001056339	0.000970813	0.000979003	0.001716813	0.00151287	0.000934133	0.001286055	0.001646554	0.001683541	0.00191526	0.000951546	0.001474737	0.001663413	0.00179656
Bacteria;__Bacteroidetes;__Bacteroidia;__Bacteroidales;__Porphyromonadaceae;__Odoribacter	0.000946905	0.001184944	0.000492644	0.000660514	0.000406789	0.001333937	0.00044062	0.010055962	0.000914369	0.000944659	0.001473667	0.000192372	0.00065921	0.000281358	0.005414483	0.000718343	0.000448562	0.00110421	0.00062336	0.00120993	0.00068764	0.000493055	0.00043469	0.000747853	0.000640972	0.001944873	0.00183199	0.00096132	0.000588759	0.000734937	0.00086414	0.001447368	0.000959761	0.000669402	0.000877914	0.001705762	0.000801156	0.004230935	0.000658979	0.000493406	0.001364872	0.000927797	0.000456786	0.000797711	0.001413445	0.000946564	0.00075503	0.00133073	0.000563171
Bacteria;__Bacteroidetes;__Bacteroidia;__Bacteroidales;__Porphyromonadaceae;__Paludibacter	0	0	0	0	0	0	0	0	0	0	0	0	0	0	0	0	0	0	0	0	0	0.000161518	0	0	0	0	0	0	0	0	0	0	0	2.33E-05	2.39E-05	0	0	0	0	0	0	0	0	0	0	0	0	0	0
Bacteria;__Bacteroidetes;__Bacteroidia;__Bacteroidales;__Porphyromonadaceae;__Parabacteroides	0.007893401	0.001308055	0.00405896	0.000612036	0.00174418	0.004615297	0.012904819	0.00292403	0.005415875	0.002374678	0.004952488	0.001330576	0.001186578	0.009394507	0.003085926	0.011806716	0.005904709	0.001690821	0.004839239	0.0008759	0.001088763	0.010005611	0.008216493	0.00063497	0.004180252	0.010596204	0.010600644	0.013239998	0.003185338	0.004099854	0.000629028	0.002821318	0.004291165	0.00444134	0.002753458	0.002823756	0.004153445	0.007592406	0.005583976	0.001414915	0.000928944	0.001867842	0.010697289	0.00563963	0.010772293	0.006346961	0.007903533	0.005541791	0.002536594
Bacteria;__Bacteroidetes;__Bacteroidia;__Bacteroidales;__Prevotellaceae;__Prevotella	0.025763395	0.004478163	0.014115329	0.003575259	0.011111483	0.03619249	0.010301157	0.007819939	0.041557781	0.016622745	0.020701133	0.006022326	0.040914984	0.019437569	0.024993179	0.015669896	0.00790285	0.008661146	0.027066929	0.011104637	0.027878059	0.046236632	0.038397613	0.030429169	0.007719533	0.047347596	0.004713374	0.03868002	0.003879772	0.009007532	0.026895592	0.033667032	0.018528948	0.032090573	0.016656424	0.009745451	0.02453423	0.030205317	0.027989248	0.024452628	0.001847508	0.036983281	0.028920923	0.052245417	0.056102906	0.01711288	0.042657	0.031753675	0.031719066
Bacteria;__Bacteroidetes;__Bacteroidia;__Bacteroidales;__Prevotellaceae;__Xylanibacter	0	0	0	0	0	0	0	0	0	0	0	0	0	0	0	0	0	0	0	0	0	0.000187021	0	0	0	0	0	0	0	0	0	0	0	0	0	0	0	0	0	0	0	0	0	0	0	0	0	0	0
Bacteria;__Bacteroidetes;__Bacteroidia;__Bacteroidales;__Prevotellaceae;__uncultured	0.164602413	0.115262688	0.105761439	0.103512844	0.137305382	0.170888704	0.167335385	0.118515379	0.185303013	0.180631879	0.168887905	0.064188268	0.267177921	0.119529607	0.050268607	0.136677247	0.084713002	0.09389234	0.14148622	0.230176256	0.205919432	0.164034208	0.211992329	0.218831796	0.12498026	0.191737643	0.159009658	0.146837257	0.220437493	0.139152089	0.1597752	0.262309181	0.239408914	0.073063826	0.107249176	0.11630832	0.041493606	0.116467101	0.109719934	0.288834872	0.304304278	0.178792333	0.155551542	0.279096732	0.212577154	0.288990963	0.12033239	0.247095594	0.223839334
Bacteria;__Bacteroidetes;__Bacteroidia;__Bacteroidales;__RF16;__uncultured_rumen_bacterium	0	0	0	0	0	0	0	0	0	0	0	0	0	0	0	0	0	0	0	0	0	7.65E-05	0	0	0	0	0	0	0	0	0	0	0	0	0	0	0	0	0	0	0	0	0	0	0	0	0	0	0
Bacteria;__Bacteroidetes;__Bacteroidia;__Bacteroidales;__Rikenellaceae;__Alistipes	0.013999046	0.010926103	0.017692354	0.017761161	0.012426583	0.02582616	0.026570709	0.026187273	0.017524496	0.022349335	0.016810275	0.03290103	0.006042761	0.029051441	0.036316082	0.03656866	0.059136803	0.018409248	0.022162073	0.014355861	0.013924703	0.021830423	0.031570424	0.028898186	0.02381815	0.019448729	0.018248759	0.051273312	0.020485802	0.021130952	0.006762568	0.011374422	0.026103924	0.027288338	0.020024422	0.020658219	0.038681705	0.027706463	0.024572965	0.016242495	0.009600814	0.020717741	0.027534631	0.02452033	0.015748624	0.029144207	0.031689192	0.038512384	0.021842638
Bacteria;__Bacteroidetes;__Bacteroidia;__Bacteroidales;__Rikenellaceae;__RC9_gut_group	0.00205289	0.00192361	0.001720685	0.001981542	0.001092202	0.004712826	0.013552397	0.002782743	0.00220747	0.003931737	0.001407903	0.006016982	0.000988815	0.002484537	0.005362737	0.003278483	0.013693379	0.005555556	0.008382546	0.001373234	0.005472466	0.004794532	0.00424462	0.00079724	0.000808182	0.003554423	0.006616509	0.009281107	0.001071844	0.002168367	0.001070379	0.000608314	0.00306965	0.002386565	0.002099013	0.002938843	0.003807848	0.004443166	0.0005636	0.000627642	0.000358084	0.00114214	0.000865769	0.002272548	0.000903267	0.003113697	0.005532473	0.005997041	0.005957506
Bacteria;__Bacteroidetes;__Bacteroidia;__Bacteroidales;__Rikenellaceae;__Rikenella	0.002931618	0.000369333	6.43E-05	0.000206032	0.000306485	0.000421575	0.005574508	0.001505016	0.000173135	0.000947917	0.00424384	0.00129317	0.000219737	0.000586561	0.004017349	0.001344805	0.006540852	0.001035197	0.000574147	0.00144004	0.001346628	0	8.52E-06	0.002927917	0.00067813	6.71E-05	0.000124504	1.75E-05	0.000211349	9.72E-05	0.001437484	0.000409039	0.000182434	0.000180448	7.18E-05	0.000110977	0.000427283	0.000486078	6.94E-05	0.00010884	0.00126108	0.002471064	2.12E-05	0.001196566	0.000175635	0.000562956	0.000808015	0.000245135	0.00013032
Bacteria;__Bacteroidetes;__Bacteroidia;__Bacteroidales;__Rikenellaceae;__dgA-11_gut_group	0	0	0	0	0	0	0	0	0	0	0	0	0	0	0	0	0	0	0	0	0	8.50E-05	0	0	0	0	0	0	0	0	0	0	0	0	0	0	0	0	0	0	0	0	0	0	0	0	0	0	0
Bacteria;__Bacteroidetes;__Bacteroidia;__Bacteroidales;__S24-7;__uncultured_bacterium	0.064662258	0.089947986	0.107346468	0.10842731	0.074197287	0.100108225	0.076961593	0.130549361	0.135634945	0.139415419	0.121080958	0.128900217	0.117075743	0.136186975	0.089708248	0.124966589	0.082649616	0.084075224	0.102837927	0.133496884	0.135293106	0.10243637	0.102305561	0.06856264	0.061570474	0.091073704	0.064617683	0.113662979	0.096964116	0.092735666	0.091431812	0.143399531	0.206554932	0.190162694	0.094774815	0.083405606	0.122253291	0.098386357	0.099462412	0.112322455	0.059052789	0.176667279	0.085296805	0.080012244	0.084723082	0.16111017	0.168623417	0.081997496	0.173949873
Bacteria;__Bacteroidetes;__Bacteroidia;__Bacteroidales;__ratAN060301C;__uncultured_bacterium	0	0	0	2.42E-05	0	0	0	0	0	0	4.03E-06	0	0	0	0	0	0	0	0	0	0	0	2.56E-05	0	0	0	0	0	0	0	0	0	0	0	0	0	0	0	0	0	0	0	0	0	0	0	0	0	0
Bacteria;__Bacteroidetes;__Bacteroidia;__Bacteroidales;__uncultured;__uncultured_bacterium	0	0	0	0	0	0	0	0	0	0	0	0	0	0	0	0	0	0	0	0	0	0.000110512	0	0	0	0	0	0	0	0	0	0	0	0	0	0	0	0	0	0	0	0	0	0	0	0	0	0	0
Bacteria;__Bacteroidetes;__Cytophagia;__Cytophagales;__Cytophagaceae;__Adhaeribacter	0	0	0	0	0	0	0	0	0	0	0	0	0	0	0	0	0	0	0	0	0	0	0	0	0	0	0	0	0	0	0	0	0	0	0	0	0	0	0	0	0	0	0	0	0	9.96E-06	0	0	0
Bacteria;__Bacteroidetes;__Cytophagia;__Cytophagales;__Cytophagaceae;__Flexibacter	0	0	0	0	0	0	0	0	0	0	0	0	0	0	0	0	0	0	0	0	0	2.55E-05	0	0	0	0	0	0	0	0	0	0	3.17E-05	2.33E-05	5.59E-05	0	0	0.000136923	0	3.63E-06	0	0	0	4.17E-05	5.02E-05	2.49E-05	0	0	0
Bacteria;__Bacteroidetes;__Cytophagia;__Cytophagales;__Cytophagaceae;__Hymenobacter	0	0	0	0	0	0	0	0	0	0	0	0	0	0	0	0	0	0	0	0	0	0	0	0	0	0	0	0	0	0	0	0	7.14E-05	0	0	0	0	0	0	0	0	0	0	0	0	0	0	0	0
Bacteria;__Bacteroidetes;__Flavobacteria;__Flavobacteriales;__Flavobacteriaceae;__Chryseobacterium	0	0	0	1.21E-05	0	0	0	0	0	0	0	0	0	0	0	0	0	0	0	3.71E-06	0	0	1.70E-05	0	0	0	0	0	0	0	0	0	0	0	0	0	0	0	0	0	2.08E-05	6.12E-06	0	0	0	9.96E-06	0	0	0
Bacteria;__Bacteroidetes;__Flavobacteria;__Flavobacteriales;__Flavobacteriaceae;__Elizabethkingia	0	0	0	0	0	0	0	0	0	0	2.68E-06	0	0	0	0	0	0	0	0	0	0	0	0	0	0	0	0	0	0	0	0	0	0	0	0	0	0	0	0	0	0	0	0	0	0	0	0	0	0
Bacteria;__Bacteroidetes;__Flavobacteria;__Flavobacteriales;__Flavobacteriaceae;__Flavobacterium	4.55E-05	0	0	0	0	0	0	0	0	0	0	0	0	0	0	0	0	0	0	0	0	5.10E-05	0	0	0	0	0	0	0	0	0	0	8.73E-05	0	0	0	0	0	0	0	0	0	0	0	0	0	0	0	0
Bacteria;__Bacteroidetes;__Flavobacteria;__Flavobacteriales;__Flavobacteriaceae;__Leeuwenhoekiella	0	0	0	0	0	0	0	0	0	0	0	0	0	0	0	0	0	0	0	0	0	0	0	0	0	0	0	0	0	0	1.03E-05	0	0	0	0	0	0	0	0	0	0	0	0	0	0	0	0	0	0
Bacteria;__Bacteroidetes;__Sphingobacteriia;__Sphingobacteriales;__AKYH767;__uncultured_bacterium	0	0	0	0	0	0	0	0	0	0	0	0	0	0	0	0	0	0	0	0	0	1.70E-05	0	0	0	0	0	0	0	0	0	0	0	0	0	0	0	0	0	0	0	0	0	1.86E-05	0	0	0	0	0
Bacteria;__Bacteroidetes;__Sphingobacteriia;__Sphingobacteriales;__Chitinophagaceae;__Chitinophaga	0	0	0	0	0	0	0	0	0	0	0	0	0	0	0	0	0	0	0	0	0	2.55E-05	0	0	0	0	0	0	0	0	0	0	0	0	0	0	0	0	0	0	0	0	0	0	0	0	0	0	0
Bacteria;__Bacteroidetes;__Sphingobacteriia;__Sphingobacteriales;__Chitinophagaceae;__Ferruginibacter	0	0	0	0	0	0	0	0	0	0	0	0	0	0	0	0	0	0	0	0	0	5.10E-05	0	0	0	0	0	0	0	0	0	0	0	0	0	0	0	2.74E-05	3.47E-05	1.45E-05	0	0	0	0	0	0	0	0	0
Bacteria;__Bacteroidetes;__Sphingobacteriia;__Sphingobacteriales;__Chitinophagaceae;__Flavisolibacter	0	0	0	0	0	0	0	0	0	0	0	0	0	0	0	0	0	0	0	0	0	0	0	0	0	0	0	0	0	0	0	0	0	0	0	0	0	4.11E-05	0	1.45E-05	0	0	0	0	0	0	0	0	0
Bacteria;__Bacteroidetes;__Sphingobacteriia;__Sphingobacteriales;__Chitinophagaceae;__Sediminibacterium	0	0	7.14E-06	1.21E-05	0	6.29E-06	0	0	0	3.26E-06	0	0	0	0	0	0	0	0	0	0	0	3.40E-05	0	0	0	0	0	0	0	0	0	0	0	0	0	0	0	1.37E-05	0	0	0	0	0	0	0	0	0	2.63E-05	0
Bacteria;__Bacteroidetes;__Sphingobacteriia;__Sphingobacteriales;__Chitinophagaceae;__Terrimonas	0	0	0	0	0	0	0	0	0	0	0	0	0	0	0	0	0	0	0	0	0	0	0	0	0	0	0	0	0	0	0	0	0	0	0	0	0	2.74E-05	0	0	0	0	0	0	0	0	0	0	0
Bacteria;__Bacteroidetes;__Sphingobacteriia;__Sphingobacteriales;__Chitinophagaceae;__uncultured	0	0	0	0	0	0	0	0	0	0	0	0	0	0	0	0	0	0	0	0	0	0.000204023	0	0	3.72E-05	0	0	0	0	0	0	1.57E-05	0	0	0	0	0	7.53E-05	0	2.54E-05	1.56E-05	0	1.06E-05	0	0	0	1.77E-05	0.000122567	0
Bacteria;__Bacteroidetes;__Sphingobacteriia;__Sphingobacteriales;__KD3-93;__uncultured_bacterium	0	0	0	0	0	0	0	0	0	0	0	0	0	0	0	0	0	0	0	0	0	5.95E-05	0	0	0	0	0	0	0	0	0	0	0	0	0	0	0	0	0	0	0	0	0	0	0	0	0	0	0
Bacteria;__Bacteroidetes;__Sphingobacteriia;__Sphingobacteriales;__NS11-12_marine_group;__uncultured_bacterium	0	0	0	0	0	0	0	0	0	0	0	0	0	0	0	0	0	0	0	0	0	0	0	0	0	0	0	0	0	0	0	0	0	0	0	0	0	2.74E-05	0	0	0	0	0	0	0	0	0	0	0
Bacteria;__Bacteroidetes;__Sphingobacteriia;__Sphingobacteriales;__PHOS-HE51;__uncultured_bacterium	0	0	0	0	0	0	0	0	0	0	0	0	0	0	0	0	0	0	0	0	0	0	0	0	0	0	0	0	0	0	0	0	0	0	0	0	0	0	0	0	1.04E-05	0	0	0	0	0	0	3.50E-05	0
Bacteria;__Bacteroidetes;__Sphingobacteriia;__Sphingobacteriales;__Sphingobacteriaceae;__Pedobacter	0	0	0	0	0	0	0	0	0	0	0	0	0	0	0	0	0	0	0	0	0	1.70E-05	0	0	0	0	0	0	0	0	0	0	0	0	0	0	0	0	0	0	0	0	0	0	0	0	0	0	0
Bacteria;__Bacteroidetes;__Sphingobacteriia;__Sphingobacteriales;__env.OPS_17;__uncultured_bacterium	0	0	0	0	0	0	0	0	0	0	0	0	0	0	0	0	0	0	0.000147638	0	0	2.55E-05	0	0	0	0	0	0	0	0	0	0	0	0	0	0	0	0	0	0	0	0	0	0	1.67E-05	0	0	0	0
Bacteria;__Bacteroidetes;__Sphingobacteriia;__Sphingobacteriales;__uncultured_bacterium;Other	0	0	0	0	0	0	0	0	0	0	0	0	0	0	0	0	0	0	0	0	0	0	0	0	0	0	0	0	0	0	0	0	0	0	0	0	0	0	0	0	0	0	0	1.86E-05	0	0	0	0	0
Bacteria;__Bacteroidetes;__VC2.1_Bac22;__uncultured_bacterium;Other;Other	6.06E-05	6.16E-05	0.000182064	3.64E-05	0.000100304	0.000283147	0.00022031	0.000479148	0.000194777	6.19E-05	0.000174478	0.000512993	4.39E-05	0.000162139	0.000108196	0.000342466	0.000676921	0.000517598	0.000295276	4.82E-05	0	0.000153017	8.52E-05	0.000134049	0.000195078	0.000201194	8.89E-05	9.61E-05	0.000196253	1.21E-05	3.51E-05	0.000430015	0.000111047	0.00019791	5.59E-05	9.04E-05	0.000172798	7.53E-05	0.000130062	0.000152375	0.000570859	0.000208219	0.000111541	0.000148411	0.00023418	0.000797107	0.000339984	0.000192606	0.000102395
Bacteria;__Bacteroidetes;__WCHB1-32;__uncultured_Bacteroidetes_bacterium;Other;Other	0	0	0	0	0	0	0	0	0	0	0	0	0	0	0	0	0	0	0	0	0	0	0	0	0	0	0	0	0	0	0	0	0	0	0	0	0	0	0	7.26E-06	0	0	0	0	0	0	0	0	0
Bacteria;__Bacteroidetes;__vadinHA17;__uncultured_bacterium;Other;Other	0	0	0	0	0	0	0	0	0	0	0	0	0	0	0	0	0	0	0	0	0	0	0	0	0	0	0	0	0	0	0	0	0	0	0	0	0	0	0	1.09E-05	0	0	0	0	0	0	0	3.50E-05	0
Bacteria;__Bacteroidetes;__vadinHA17;__uncultured_soil_bacterium;Other;Other	0	0	0	0	0	0	0	0	0	0	0	0	0	0	0	0	0	0	0	0	0	2.55E-05	0	0	0	0	0	0	0	0	0	0	0	0	7.18E-05	0	6.28E-06	0	0	3.63E-05	2.59E-05	0	0	0	0	0	0	0	0
Bacteria;__Candidate_division_BRC1;__uncultured_bacterium;Other;Other;Other	0	0	0	0	0	0	0	0	0	0	0	0	0	0	0	0	0	0	0	0	0	1.70E-05	0	0	0	0	0	0	0	0	0	0	6.35E-05	3.49E-05	0	0	0	0	0	0	0	0	0	0	0	0	0	0	0
Bacteria;__Candidate_division_OD1;__uncultured_bacterium;Other;Other;Other	2.27E-05	0	0	0	0	0	0	0	0	0	0	0	0	0	0	0	0	0	0	1.86E-05	0	4.25E-05	8.52E-06	0	0	0	1.78E-05	0	0	0	0	1.57E-05	0.000198298	1.75E-05	1.60E-05	0	9.43E-06	0	0	2.54E-05	0	0	0	0	0	0	0	0	0
Bacteria;__Candidate_division_OD1;__uncultured_candidate_division_OD1_bacterium;Other;Other;Other	0	0	0	0	0	0	0	0	0	0	0	0	0	0	0	0	0	0	0	0	0	1.70E-05	0	0	0	0	0	0	0	2.43E-05	0	0	0	0	0	0	0	0	0	0	0	0	0	0	0	0	0	0	0
Bacteria;__Candidate_division_TM7;__uncultured_bacterium;Other;Other;Other	0.000901454	0.000569388	0.000449806	0.000175733	0.0003845	0.000289439	0.000968028	0.001081154	0.000324628	0.00057331	0.000601278	0.00010153	0.001010789	0.000400578	0.000747961	0.000471935	0.002267278	0.000586611	0.001181102	7.79E-05	0.001346628	0.000459051	0.0002557	0.000705522	0.000213657	0.000134129	0.000533589	0.000568053	0.000845398	0.000315841	0.000156741	0.000587338	0.000737668	0.00012806	0.00023145	6.17E-05	0.000424142	0.000403924	0.000537588	0.000424474	0.000384033	9.80E-05	0.001083539	0.000477699	0.00020909	0.000204259	0.000313492	0.000166341	0.001694166
Bacteria;__Candidate_division_TM7;__uncultured_candidate_division_TM7_bacterium;Other;Other;Other	0	0	0	0	0	0	0	0	0	0	0	0	0	0	0	0	0	0	0	0	0	0	0	0	0	0	0	0	0	0	0	0	0	0	0	0	0	6.85E-06	0	0	0	0	0	0	0	9.96E-06	0	0	0
Bacteria;__Candidate_division_WS3;__uncultured_bacterium;Other;Other;Other	0	0	0	0	0	0	0	0	0	0	0	0	0	0	0	0	0	0	0	0	0	0.000153017	0	0	0	0	0	0	0	0	0	0	0	2.91E-05	0	0	0	0	0	0	0	0	0	1.86E-05	3.35E-05	0	0	7.00E-05	0
Bacteria;__Candidate_division_WS3;__uncultured_prokaryote;Other;Other;Other	0	0	0	0	0	0	0	0	0	0	0	0	0	0	0	0	0	0	0	0	0	4.25E-05	0	0	0	0	0	0	0	0	0	0	0	0	0	0	0	0	0	0	0	0	0	0	0	0	0	0	0
Bacteria;__Chlamydiae;__Chlamydiales;__Parachlamydiaceae;__Candidatus_Metachlamydia	0	0	0	0	0	0	0	0	0	0	0	0	0	0	0	0	0	0	0	0	0	0	0	0	0	0	0	0	0	0	0	0	0	0	0	0	0	0	0	1.81E-05	0	0	0	0	0	0	0	0	0
Bacteria;__Chlamydiae;__Chlamydiales;__Simkaniaceae;__Candidatus_Rhabdochlamydia	0	0	0	0	0	0	0	0	0	0	0	0	0	0	0	0	0	0	0	0	0	9.35E-05	0	0	0	0	0	0	0	0	0	0	3.17E-05	0	0	0	0	0	0	7.26E-06	0	0	0	0	0	0	0	0	0
Bacteria;__Chlamydiae;__Chlamydiales;__cvE6;__Chlamydiales	0	0	0	0	0	0	0	0	0	0	0	0	0	0	0	0	0	0	0	0	0	3.40E-05	0	0	0	0	0	0	0	0	0	0	0	0	0	0	0	0	0	0	0	0	0	0	0	0	0	0	0
Bacteria;__Chlorobi;__Chlorobia;__Chlorobiales;__OPB56;__uncultured_bacterium	0	0	0	0	0	0	0	0	0	0	0	0	0	0	0	0	0	0	0	0	0	0	0	0	0	0	0	0	0	0	0	0	0	0	0	0	0	2.05E-05	0	0	0	0	0	9.28E-06	0	0	0	0	0
Bacteria;__Chlorobi;__Chlorobia;__Chlorobiales;__SJA-28;__uncultured_Chlorobi_bacterium	0	0	0	0	0	0	0	0	0	0	0	0	0	0	0	0	0	0	0	0	0	3.40E-05	0	0	0	0	0	0	0	0	0	0	0	0	0	0	0	0	0	0	0	0	0	0	0	0	0	0	0
Bacteria;__Chloroflexi;__Anaerolineae;__Anaerolineales;__Anaerolineaceae;__Anaerolinea	0	0	0	0	0	0	0	0	0	0	0	0	0	0	0	0	0	0	0	0	0	0	0	0	0	0	0	0	0	0	0	2.62E-05	0	0	0	0	0	0	0	0	0	0	0	0	0	0	0	0	0
Bacteria;__Chloroflexi;__Anaerolineae;__Anaerolineales;__Anaerolineaceae;__uncultured	0	0	0	0	0	0	0	0	0	0	0	0	0	0	0	0	0	0	0	0	0	0	0	0	0	0	0	0	0	0	0	0	0	0	0	8.63E-05	0	0	0	1.09E-05	0	0	0	0	0	0	0	5.25E-05	0
Bacteria;__Chloroflexi;__Caldilineae;__Caldilineales;__Caldilineaceae;__Caldilinea	0	0	0	0	0	0	0	0	0	0	0	0	0	0	0	0	0	0	8.20E-05	0	0	0	0	0	0	0	0	0	0	0	0	0	0	7.57E-05	0	0	0	0	0	0	0	0	0	0	3.35E-05	0	0	0	0
Bacteria;__Chloroflexi;__Chloroflexales;__Chloroflexaceae;__Roseiflexus;__uncultured_bacterium	0	0	0	0	0	0	0	0	0	0	0	0	0	0	0	0	0	0	0	0	0	4.25E-05	0	0	0	0	0	0	0	0	0	0	0	0	0	0	9.43E-06	0	0	0	0	0	0	0	0	0	0	0	0
Bacteria;__Chloroflexi;__Chloroflexales;__Chloroflexaceae;__Roseiflexus;__uncultured_soil_bacterium	0	0	0	0	0	0	0	0	0	0	0	0	0	0	0	0	0	0	0	0	0	0	0	0	0	0	0	0	0	0	0	0	0	0	0	0	0	2.05E-05	0	0	0	0	0	0	0	0	0	0	0
Bacteria;__Chloroflexi;__JG30-KF-CM66;__uncultured_Chloroflexi_bacterium;Other;Other	0	0	0	0	0	0	0	0	0	0	0	0	0	0	0	0	0	0	0	0	0	0	0	0	0	0	0	0	0	0	0	0	0	0	0	0	0	3.42E-05	0	0	0	0	0	0	0	0	0	0	0
Bacteria;__Chloroflexi;__JG30-KF-CM66;__uncultured_bacterium;Other;Other	0	0	0	0	0	0	0	0	0	0	0	0	0	0	0	0	0	0	0	0	0	0	0	0	0	0	0	0	0	0	0	0	0	0	0	0	0	0	0	0	0	0	0	1.86E-05	0	0	0	0	0
Bacteria;__Chloroflexi;__JG37-AG-4;__uncultured_bacterium;Other;Other	0	0	0	0	0	0	0	0	0	0	0	0	0	0	0	0	0	0	0	0	0	0	0	0	0	0	0	0	0	0	0	0	0	0	0	0	0	0	0	0	0	0	0	0	0	0	0	1.75E-05	0
Bacteria;__Chloroflexi;__KD4-96;__bacterium_Ellin6529;Other;Other	0	0	0	0	0	0	0	0	0	0	0	0	0	0	0	0	0	0	0	0	0	0	0	0	0	0	0	0	0	0	0	0	0	0	0	0	0	0	0	0	0	0	0	0	0	0	0	2.63E-05	0
Bacteria;__Chloroflexi;__KD4-96;__uncultured_Anaerolineae_bacterium;Other;Other	0	0	0	0	0	0	0	0	0	0	0	0	0	0	0	0	0	0	0	0	0	8.50E-06	0	0	0	0	0	0	0	0	0	0	0	0	0	0	0	0	0	0	0	0	0	0	0	2.49E-05	0	0	0
Bacteria;__Chloroflexi;__KD4-96;__uncultured_bacterium;Other;Other	0	0	0	0	0	6.29E-06	3.34E-05	0	0	0	0	0	0	0	0	0	0	0	0	0	0	0.000221025	0	7.06E-06	0	0	0	0	0	0	0	5.24E-05	0	0	0	0	0	0	0	0	0	0	0	0	0.00011709	4.48E-05	1.77E-05	7.88E-05	0
Bacteria;__Chloroflexi;__Ktedonobacteria;__C0119;__uncultured_candidate_division_SAM_bacterium;Other	0	0	0	0	0	0	0	0	0	0	0	0	0	0	0	0	0	0	0	0	0	0	0	0	0	0	0	0	0	0	0	0	0	0	0	0	0	2.05E-05	0	0	0	0	0	0	0	0	0	0	0
Bacteria;__Chloroflexi;__Ktedonobacteria;__JG30-KF-AS9;__uncultured_bacterium;Other	0	0	0	0	0	0	0	0	0	0	0	0	0	0	0	0	0	0	0	0	0	8.50E-06	0	0	0	0	0	0	0	0	0	0	0	0	0	0	0	0	0	0	0	0	1.06E-05	0	0	0	0	0	0
Bacteria;__Chloroflexi;__Ktedonobacteria;__Ktedonobacterales;__1959-1;__uncultured_bacterium	0	0	0	0	0	0	0	0	0	0	0	0	0	0	0	0	0	0	0	0	0	3.40E-05	0	0	0	0	0	0	0	0	0	0	0	0	0	0	0	4.11E-05	0	0	0	0	0	0	0	0	0	0	0
Bacteria;__Chloroflexi;__Ktedonobacteria;__Ktedonobacterales;__Ktedonobacteraceae;__uncultured	0	0	0	0	0	0	0	0	0	0	0	0	0	0	0	0	0	0	6.56E-05	0	0	0.000195522	0	0	0	0	0	0	0	0	0	0	7.14E-05	0	0	0	0	0	0	0	0	0	0	0	0	0	0	0	0
Bacteria;__Chloroflexi;__S085;__uncultured_bacterium;Other;Other	0	0	0	0	0	0	0	0	0	0	0	0	0	0	0	0	0	0	0	0	0	1.70E-05	0	0	0	0	0	0	0	0	0	0	0	0	0	0	0	0	0	0	0	0	0	9.28E-06	0	0	0	0	0
Bacteria;__Chloroflexi;__SHA-26;__uncultured_bacterium;Other;Other	0	0	0	0	0	0	0	0	0	0	0	0	0	0	0	0	0	0	0	0	0	0	0	0	0	0	0	0	0	0	0	0	2.38E-05	0	0	0	0	0	0	0	0	0	0	0	0	0	0	0	0
Bacteria;__Chloroflexi;__TK10;__uncultured_Chloroflexi_bacterium;Other;Other	0	0	0	0	0	0	0	0	0	0	0	0	0	0	0	0	0	0	0	0	5.73E-05	0	0	0	9.29E-06	0	0	0	0	0	0	0	0	0	0	0	0	0	0	0	0	0	0	0	0	0	0	0	0
Bacteria;__Chloroflexi;__Thermomicrobia;__JG30-KF-CM45;__uncultured_Chloroflexi_bacterium;Other	0	0	0	0	0	0	0	0	0	0	0	0	0	0	0	0	0	0	0	0	0	0	0	0	0	0	0	0	0	0	0	0	0	0	0	0	0	0	0	7.26E-06	0	0	0	0	0	0	0	0	0
Bacteria;__Cyanobacteria;__4C0d-2;__uncultured_bacterium;Other;Other	0.010650789	0.001277277	0.009852885	0.005156857	0.002747222	0.017356916	0.010688368	0.009933104	0.004831545	0.005785224	0.011511516	0.027375666	0.021797886	0.025017048	0.009789348	0.011961243	0.015789388	0.007746722	0.033612205	0.006309453	0.008165721	0.032082561	0.019850842	0.005340802	0.00726435	0.006907652	0.003984135	0.02487197	0.006385773	0.005648688	0.001507605	0.013508765	0.006686602	0.008486859	0.005594707	0.001816739	0.001636872	0.016451355	0.002878696	0.007183413	0.005028751	0.002275093	0.006634019	0.008960332	0.01155847	0.006551219	0.005837134	0.003641999	0.010151032
Bacteria;__Cyanobacteria;__4C0d-2;__uncultured_organism;Other;Other	0.001204463	0.00081561	0.001178062	0.000836247	0.000378927	0.000588317	0.000520732	0.003716467	0.000156903	0.000990263	0.001296505	0.00149623	0.000725131	0.005436415	0.000559795	0.000810224	0.000334383	0.001811594	0.001066273	0.00038599	0.002177526	0.00080759	0.000630727	0.002899696	0.000873208	0.001475421	0.002152144	0.001503155	0.002777736	0.000886783	0.000928074	0.004221489	0.001975046	0.00071597	0.005794233	0.000920701	0.001731126	0.001821082	0.000719674	0.000921509	0.000581238	0.00052667	0.003431206	0.00058437	0.000577087	0.000418481	0.000110385	0.000350192	0.000972749
Bacteria;__Cyanobacteria;__Chloroplast;__Phaseolus;__Phaseolus_acutifolius_(tepary_bean);Other	0	0	2.86E-05	1.21E-05	0	0	6.68E-06	6.14E-05	0	0	0	0	0	1.43E-05	9.41E-06	0	0	0	0	0	0	0	0	0	0	0	0	0	0	0	0	0	0	1.75E-05	0	0	0	1.37E-05	0	0	0	3.06E-06	0	0	0	5.98E-05	0	0	0
Bacteria;__Cyanobacteria;__Chloroplast;__uncultured_bacterium;Other;Other	0	0	0	0	0	0	0	3.69E-05	0	9.77E-06	2.15E-05	0	0	0	0	0	2.45E-05	0	1.64E-05	0	0	0	2.56E-05	2.12E-05	0	0	5.34E-05	0	0	0	0	0	0.001792612	0	0	8.22E-06	0	0	0	0	0	0	0	0	0	9.96E-06	0	0	9.31E-06
Bacteria;__Cyanobacteria;__ML635J-21;__uncultured_soil_bacterium;Other;Other	0	0	0	0	0	0	0	0	0	1.63E-05	0	0	0	0	0	0	0	0	0	0	0	0	0	0	0	0	0	0	0	0	0	0	0	0	0	0	0	0	0	0	0	0	0	0	0	0	0	0	0
Bacteria;__Cyanobacteria;__MLE1-12;__uncultured_Clostridia_bacterium;Other;Other	0	0	0	0	0	0	0	0	0	0	0	0	0	0	0	0	0	0	0	0	0	0	0	0	0	0	0	0	0	0	0	0	0	0	0	0	0	0	0	0	0	0	0	0	0	0.000109602	0	0	0
Bacteria;__Cyanobacteria;__SubsectionII;__FamilyII;__Chroococcidiopsis;__uncultured_bacterium	0	0	0	0	0	0	0	0	0	0	0	0	0	0	0	0	0	0	0	0	0	0	0	0	0	0	0	0	0	0	0	0	0	0	0	0	0	0	0	0	0	0	0	0	0	0	0	0	0
Bacteria;__Cyanobacteria;__SubsectionIII;__FamilyI;__uncultured_bacterium;Other	0	0	0	0	0	0	0	0	0	0	0	0	0	0	0	0	0	0	0	0	0	0	0	0	0	0	0	0	0	0	0	0	0	0	0	0	0	0	0	0	0	0	0	0	0	0	0	0	0
Bacteria;__Cyanobacteria;__WD272;__uncultured_bacterium;Other;Other	0	0	0	0	0	0	0	0	0	0	0	0	0	0	0	0	0	0	0	0	0	0	0	0	0	0	0	0	0	0	0	0	0	0	0	0	0	0	0	0	0	0	0	0	0	0	0	0	0
Bacteria;__Deferribacteres;__Deferribacterales;__Deferribacteraceae;__Mucispirillum	0.007188904	0.002985442	0.002980855	0.00024845	0.004998495	0.001110566	0.001622282	0.004158758	0.001109145	0.001713416	0.000610673	0.001977161	0.001626052	0.002699133	0.004897026	0.001110925	0.000856346	0.00510697	0.000738189	0.000905592	0.000916853	0.001224136	0.001338163	0.000888958	0.011426023	0.005767554	0.009071021	0.000349571	0.005434701	0.003632167	0.002452178	0.00025696	0.000515574	0.000663582	0.002490084	0.002536037	0.01447108	0.002800085	0.008540709	0.000391823	0.000233533	0.00084206	0.003521501	0.000500888	0.000510178	0.000408517	0.001774983	0.000464005	0.000628331
Bacteria;__Elusimicrobia;__Lineage_IIa;__uncultured_Elusimicrobia_bacterium;Other;Other	0	0	0	0	0	0	0	0	0	0	0	0	0	0	0	1.67E-05	0	0	0	0	0	0	0	0	0	0	0	0	0	0	0	0	0	0	0	0	0	0	0	0	0	0	0	0	0	0	0	0	0
Bacteria;__Elusimicrobia;__Lineage_IIa;__uncultured_bacterium;Other;Other	0	0	0	0	0	0	0	0	0	0	0	0	0	0	0	0	0	0	0	0	0	2.55E-05	0	0	0	0	0	0	0	0	0	0	0	0	0	0	0	0	0	0	0	0	0	1.86E-05	0	0	0	2.63E-05	0
Bacteria;__Elusimicrobia;__Lineage_IIa;__uncultured_soil_bacterium;Other;Other	0	0	0	0	0	0	0	0	0	0	0	0	0	0	0	0	0	0	0	0	0	0	0	0	0	0	0	0	0	0	0	0	0	0	0	0	0	0	1.73E-05	0	0	0	0	0	0	0	0	0	0
Bacteria;__Elusimicrobia;__Lineage_IV;__uncultured_Termite_group_1_bacterium;Other;Other	0	0	0	0	0	0	0	0	0	0	0	0	0	0	0	0	0	0	0	0	0	0	0	0	0	0	0	0	0	0	0	0	0	0	0	0	0	0	0	0	1.04E-05	0	0	0	0	0	0	0	0
Bacteria;__Elusimicrobia;__MVP-88;__uncultured_bacterium;Other;Other	0	0	0	0	0	0	0	0	0	0	0	0	0	0	0	0	0	0	0	0	0	0	0	0	0	0	0	0	0	0	0	0	0	0	0	0	0	2.74E-05	0	0	0	0	0	0	0	0	0	0	0
Bacteria;__Fibrobacteres;__Fibrobacteria;__Fibrobacterales;__Fibrobacteraceae;__Fibrobacter	0	0	0	0	0	0	0	0	0	0	0	0	0	0	0	0	0	0	0	0	0	5.95E-05	0	2.12E-05	0	0	0	0	0	0	0	0	0	0	0	0	0	0	0	0	0	0	0	0	0	0	0	0	0
Bacteria;__Fibrobacteres;__Fibrobacteria;__Fibrobacterales;__Fibrobacteraceae;__uncultured	0	0	0	0	0	0	0	0	0	0	0	0	0	0	0	0	0	0	0	0	0	0	0	0	0	0	0	0	0	0	0	0	0	0	0	0	0	0	0	0	0	0	0	0	0	0	0	3.50E-05	0
Bacteria;__Firmicutes;__Bacilli;__Bacillales;__Alicyclobacillaceae;__Tumebacillus	0	0	0	0	0	0	0	0	0	0	0	0	0	0	0	0	0	0	0	0	0	0	0	0	0	0	0	0	0	0	0	0	0	0	0	0	1.26E-05	0	0	1.45E-05	0	0	0	0	0	0	0	0	0
Bacteria;__Firmicutes;__Bacilli;__Bacillales;__Bacillaceae;__Bacillus	0	0	0	0	0	0	0	0	0	0	0	0	0	0	0	0	0	0	0	0	0	0.000102011	0	3.53E-05	0	0	0	0	0	0	0	0.000104882	7.93E-06	0	0	0	0	3.42E-05	0	0.000148747	0	0	0	4.64E-05	0	4.98E-06	0	8.75E-06	2.33E-05
Bacteria;__Firmicutes;__Bacilli;__Bacillales;__Family_XII_Incertae_Sedis;__Incertae_Sedis	0	0	0	0	0	0	0	0	0	0	0	0	0	0	0	0	0	0	0	0	0	9.35E-05	0	0	0	0	0	0	0	0	0	0	0	0	0	0	0	0	0	0	0	0	0	0	0	0	0	0	0
Bacteria;__Firmicutes;__Bacilli;__Bacillales;__Family_XI_Incertae_Sedis;__Gemella	0	0	0	0	0	0	0	0	0	0	0	0	0	0	0	2.92E-05	0	0	0	0	0	0	0	0	0	0	0	0	3.02E-05	0	0	0	3.17E-05	0	0	0	0	0	0	0	0	3.06E-06	0	0	0	0	0	0	0
Bacteria;__Firmicutes;__Bacilli;__Bacillales;__Paenibacillaceae;__uncultured	0	0	0	0	0	0	0	0	0	0	0	0	0	0	0	0	0	0	0	0	0	0	0	0	0	0	0	0	0	0	0	0	0	0	0	0	0	0	0	7.26E-06	0	0	0	0	0	0	0	0	0
Bacteria;__Firmicutes;__Bacilli;__Bacillales;__Planococcaceae;__Lysinibacillus	0	0	0	0	0	0	0	0	0	0	0	0	0	0	0	0	0	0	0	0	0	0	0	0	0	0	0	0	0	0	0	0	0	0	0	0	0	0	0	0	0	0	0	0	0	0	0	0	0
Bacteria;__Firmicutes;__Bacilli;__Bacillales;__Planococcaceae;__Sporosarcina	0	0	0	0	0	0	0	0	0	0	0	0	0	0	0	0	0	0	0	0	0	2.55E-05	0	0	0	0	0	0	0	0	0	0	0	0	3.19E-05	0	0	0	0	0	0	0	0	0	0	0	0	0	0
Bacteria;__Firmicutes;__Bacilli;__Bacillales;__Staphylococcaceae;__Jeotgalicoccus	0	0	0	0	0	0	0	0	0	0	0	0	0	0	0	0	0	0	0	0	0	0	0	0	0	0	0	0	0	0	0	0	0	0	0	3.70E-05	1.26E-05	0	0	0	0	0	1.59E-05	5.57E-05	0	0	0	2.63E-05	0
Bacteria;__Firmicutes;__Bacilli;__Bacillales;__Staphylococcaceae;__Staphylococcus	0	0	0	0	0	0	0	0	5.41E-06	0	5.37E-06	0	0	9.54E-05	0	1.25E-05	0	0	0	1.48E-05	0	8.50E-06	0	0.000176381	0	0	0	0	0	0	0	0	0	0	0	0	0	4.11E-05	0	0.000388195	0.000186827	0	0.000971998	0.000315374	9.20E-05	0	3.53E-05	0	0
Bacteria;__Firmicutes;__Bacilli;__Lactobacillales;__Aerococcaceae;__Aerococcus	0	0	0	0	0	0	0	0	0	0	0	0	0	0	0	0	0	0	0	0	0	0	0	0	0	0	0	0	0	0	0	2.62E-05	0	0	0	3.29E-05	0	1.37E-05	0	3.63E-06	5.19E-06	0	0.000159344	0.000282909	8.36E-05	0	4.42E-06	5.25E-05	0
Bacteria;__Firmicutes;__Bacilli;__Lactobacillales;__Carnobacteriaceae;__Carnobacterium	0	0	0	0	0	0	0	0	0	0	0	0	0	0	0	0	0	0	0	0	0	0	0	0	0	0	0	0	0	0	0	0	0	0	0	0	0	0	0	0	0	0	0	0	0	0	0	2.63E-05	0
Bacteria;__Firmicutes;__Bacilli;__Lactobacillales;__Carnobacteriaceae;__Granulicatella	0	0	0	0	0	0	0	1.23E-05	0	2.28E-05	0	1.60E-05	0	0	0	0	0	0	0	7.42E-06	0	0	0	7.06E-06	0	0	0	0	0	0	0	4.20E-05	0	0	0	0	0	0	0	0	0	0	0	0	0	0	0	0	1.40E-05
Bacteria;__Firmicutes;__Bacilli;__Lactobacillales;__Enterococcaceae;__Enterococcus	0	0	0	0	0	9.44E-06	0	0	0	0	9.39E-06	0	0	0	0	0	0	0	0	0	0	0	0	0	0	0	0	0	0	0	1.03E-05	1.05E-05	0	1.75E-05	0	0	0	0	0	0	0	0	5.31E-06	0	4.18E-05	0	0	0	0
Bacteria;__Firmicutes;__Bacilli;__Lactobacillales;__Lactobacillaceae;__Lactobacillus	0.027732958	0.047859407	0.034353012	0.002581458	0.00267478	0.016781184	0.015508482	0.003882326	0.032359991	0.011984143	0.031721426	0.027092451	0.001691973	0.008984392	0.038583485	0.011639659	0.016123771	0.001552795	0.01085958	0.008324766	0.006876397	0.020929323	0.014898785	0.055101278	0.003056229	0.054389377	0.005175818	0.033287889	0.017391042	0.003456025	0.004920856	0.012968625	0.010351146	0.027689979	0.007430345	0.004019844	0.00377643	0.005305784	0.010439608	0.085566057	0.009258298	0.044445465	0.025941191	0.015782615	0.019144238	0.028989767	0.009020624	0.016555335	0.034995695
Bacteria;__Firmicutes;__Bacilli;__Lactobacillales;__Leuconostocaceae;__Leuconostoc	0	0	0	0	0	0	0	0	0	0	0	0	0	0	0	0	0	0	0	0	0	0	0	0	0	0	0	0	0	0	0	0	0	0	0	0	0	0	0	0	0	0	0	0	2.51E-05	0	0	0	0
Bacteria;__Firmicutes;__Bacilli;__Lactobacillales;__Streptococcaceae;__Streptococcus	7.58E-05	0	2.50E-05	7.88E-05	4.46E-05	2.52E-05	0	2.46E-05	0.000216419	0.000104238	0.000107371	4.27E-05	0.000109868	2.86E-05	2.35E-05	5.01E-05	0.000163114	3.45E-05	8.20E-05	7.79E-05	0.000114607	0.000119013	5.11E-05	8.47E-05	9.29E-06	6.71E-05	0	8.74E-05	0	0.000103256	2.06E-05	0.000277937	0.000182434	0.000104776	0	3.70E-05	2.20E-05	5.48E-05	2.60E-05	9.07E-05	0.000108982	8.27E-05	5.84E-05	2.32E-05	3.35E-05	2.99E-05	4.42E-05	0.000113812	0.000297875
Bacteria;__Firmicutes;__Clostridia;__Clostridiales;__Caldicoprobacteraceae;__Caldicoprobacter	3.03E-05	6.16E-05	0.000232043	0.000103016	5.02E-05	0.000298877	0.000721014	3.69E-05	4.87E-05	1.30E-05	0.000279165	0.000277871	0	0.000481647	0.000296362	0.001528567	0.000163114	0.000362319	0.000672572	0.000237532	0	0.000136015	0.000161943	0	3.72E-05	0	7.11E-05	0.000113611	0	4.25E-05	1.24E-05	0.000351354	6.35E-05	7.57E-05	3.19E-05	9.45E-05	0	2.74E-05	0.000199428	1.09E-05	0	9.49E-05	1.59E-05	2.32E-05	0.000133817	5.48E-05	6.62E-05	3.50E-05	6.52E-05
Bacteria;__Firmicutes;__Clostridia;__Clostridiales;__Christensenellaceae;__Christensenella	9.85E-05	3.08E-05	4.28E-05	1.21E-05	3.90E-05	6.92E-05	0.000120169	0.000159716	5.41E-05	0	6.84E-05	2.67E-05	6.59E-05	0.000185983	0.000150533	2.92E-05	8.16E-06	5.18E-05	3.28E-05	2.97E-05	0.000143258	0.000153017	4.26E-05	5.64E-05	9.29E-06	0	0	9.61E-05	0.000135868	4.86E-05	1.44E-05	0.000146834	9.52E-05	0.000186269	6.38E-05	1.64E-05	0.000116246	9.58E-05	0.000182086	9.07E-05	2.08E-05	5.82E-05	8.50E-05	9.74E-05	0	2.49E-05	4.42E-06	1.75E-05	4.19E-05
Bacteria;__Firmicutes;__Clostridia;__Clostridiales;__Christensenellaceae;__uncultured	0.000537842	0.000877166	0.00124946	0.002339068	0.000690985	0.005851706	0.000700986	0.00113644	0.000876495	0.000495132	0.000637515	0.001277139	0.005954866	0.006509392	0.015217944	0.001202807	0.028292038	0.030641822	0.014222441	0.000653214	0.00085955	0.004947549	0.006929469	0.000987731	0.000260105	0.002548454	0.000693666	0.000873927	0.001026555	0.000340136	0.000998195	0.001331998	0.000713872	0.001420297	0.0009258	0.000686415	0.002796192	0.001026926	0.001439348	0.001541894	0.001141718	0.000538918	0.000754228	0.000426682	0.000485088	0.000951546	0.00064023	0.000481514	0.00200135
Bacteria;__Firmicutes;__Clostridia;__Clostridiales;__Clostridiaceae;__Alkaliphilus	0	0	0	0	0	0	0	0	0	0	0	0	0	0	0	0	0	0	0	0	0	0	0	0	0	0	0	0	0	0	0	0	3.17E-05	0	0	0	0	0	0	0	0	0	0	0	0	0	0	0	0
Bacteria;__Firmicutes;__Clostridia;__Clostridiales;__Clostridiaceae;__Candidatus_Arthromitus	0.000204532	0	2.14E-05	0	0	0	0	1.84E-05	0	0	0	0	0	3.34E-05	0	5.85E-05	0	0	0	0	0	3.40E-05	0	0	0	0	0	0	0	0	0	8.39E-05	0.000214162	5.82E-06	5.59E-05	0	0	0	0	1.45E-05	0	4.59E-05	0	0	0	0	2.21E-05	2.63E-05	2.33E-05
Bacteria;__Firmicutes;__Clostridia;__Clostridiales;__Clostridiaceae;__Clostridium	0.014400533	0.004585885	0.011430775	0.001078638	0.003527366	0.023891322	0.001722423	0.000614292	0.004858597	0.005739619	0.026162291	0.030491031	0.003471841	0.008130779	0.020985238	0.009622452	0.042907009	0.004451346	0.031889764	0.001532826	0.0043264	0.003757417	0.00186661	0.003689881	0.003260597	0.005432231	0.004144211	0.012811774	0.010793919	0.0038569	0.000668213	0.001064549	0.010573239	0.006501935	0.002937022	0.003892426	0.004200572	0.001937467	0.002575219	0.001552778	0.000295809	0.003809174	0.004328843	0.00347839	0.002450529	0.004299393	0.003920859	0.011092337	0.001996695
Bacteria;__Firmicutes;__Clostridia;__Clostridiales;__Clostridiaceae;__uncultured	0	0	0	0	0	0	0	1.84E-05	0	0	0	1.07E-05	0	0	0	0	1.63E-05	0	0	0	0	1.70E-05	3.41E-05	0	0	0	0	0	0	0	0	0	3.17E-05	0	3.19E-05	0	0	0	0	0	0	9.19E-06	5.31E-06	0	0	0	8.83E-06	0	0
Bacteria;__Firmicutes;__Clostridia;__Clostridiales;__Eubacteriaceae;__Anaerofustis	2.27E-05	0	1.43E-05	0	0	0	0	0	5.41E-06	0	5.23E-05	4.81E-05	0	4.77E-06	1.41E-05	0	0	1.73E-05	3.28E-05	0	0	0	0	0	0	0	0	0	0	0	0	0	0	0	0	1.23E-05	0	0	0	0	0	0	0	1.86E-05	0	0	0	0	9.31E-06
Bacteria;__Firmicutes;__Clostridia;__Clostridiales;__Family_XIII_Incertae_Sedis;__Anaerovorax_	3.79E-05	4.62E-05	0.000249892	4.24E-05	0.000183891	0.000188765	2.67E-05	3.07E-05	0.000135262	0.000107496	3.22E-05	0.000122905	8.79E-05	2.86E-05	0.000343403	8.77E-05	3.26E-05	0.000327812	0.000147638	8.54E-05	0	0.000102011	4.26E-05	7.76E-05	2.79E-05	6.71E-05	3.56E-05	8.74E-06	7.55E-05	7.29E-05	6.39E-05	0.000110126	5.55E-05	8.15E-05	4.79E-05	4.11E-05	0.000163373	6.85E-05	0.000173415	0.000152375	0.000114172	0.000489926	6.37E-05	9.74E-05	0.000108727	0	0.000273754	0.000175096	6.05E-05
Bacteria;__Firmicutes;__Clostridia;__Clostridiales;__Family_XIII_Incertae_Sedis;__Incertae_Sedis	0.000227257	0.000615555	0.000464085	0.000575677	0.000323203	0.00023281	0.000320451	0.000221145	0.000519405	0.000276883	0.00025769	0.000390089	0.000219737	0.000538873	0.000729144	0.000818577	0.000399628	0.000431332	0.000213255	0.000590119	0.000601685	0.000433548	0.00046026	0.000620859	0.000185789	0.000201194	0.000302367	0.00012235	0.000860494	0.000327988	0.000272235	0.000283181	6.35E-05	0.000302686	9.58E-05	0.000390476	0.000728895	0.000445001	0.000476892	0.000500662	0.000332136	0.000734889	0.000584261	0.000616834	0.00023418	0.000433427	0.000490107	0.000647856	0.00046543
Bacteria;__Firmicutes;__Clostridia;__Clostridiales;__Family_XIII_Incertae_Sedis;__Mogibacterium	0	0	2.14E-05	3.03E-05	5.57E-06	1.26E-05	0	2.46E-05	1.08E-05	0	0	0	0	0	1.41E-05	8.35E-06	0	0	3.28E-05	0	0	0	0	0	0	0	0	0	0	0	0	0	0	0	0	0	3.14E-06	0	0	1.09E-05	0	0	0	0	0	0	0	0	0
Bacteria;__Firmicutes;__Clostridia;__Clostridiales;__Family_XIII_Incertae_Sedis;__uncultured	6.82E-05	0.00081561	0.000339139	0.000230271	0.000189464	0.000122697	0.000300423	0.000288717	0.00081698	0.000315972	0.000107371	0.00020306	0.000351579	0.00027659	0.000536274	0.00027982	0.000350694	8.63E-05	0.000147638	0.000192995	0.000286517	0.00035704	0.00012785	0.000585583	0.000139342	0.000402387	0.000177863	0.000104871	0.000271735	4.25E-05	0.000109307	0.000241228	7.93E-06	1.16E-05	0.00015164	0.000106867	0.000364448	0.00023277	0.000234111	0.000195911	0.000202396	0.000202094	0.000233704	6.49E-05	0.00011709	5.98E-05	0.000256092	0.000113812	0.000116358
Bacteria;__Firmicutes;__Clostridia;__Clostridiales;__Family_XVIII_Incertae_Sedis;__Symbiobacterium	0	0	0	0	0	0	0	0	0	0	0	0	0	0	0	0	0	0	0	0	0	0	0	0	0	0	0	0	0	0	0	0	0	0	2.39E-05	0	0	0	0	0	0	0	0	0	0	0	0	0	0
Bacteria;__Firmicutes;__Clostridia;__Clostridiales;__Gracilibacteraceae;__Gracilibacter	0	0	0	0	0	0	0	0	0	0	0	0	0	0	0	0	0	0	0	0	0	0	0	0	0	0	0	0	0	0	0	0	0	0	0	0	0	0	0	7.26E-06	0	0	0	0	0	0	0	0	0
Bacteria;__Firmicutes;__Clostridia;__Clostridiales;__Lachnospiraceae;__Acetitomaculum	8.33E-05	7.69E-05	0.000114236	3.64E-05	1.67E-05	4.40E-05	4.67E-05	6.76E-05	0	9.77E-05	0	9.08E-05	0.000219737	5.72E-05	5.64E-05	4.18E-05	0.000652454	0.000224293	0	0	0	3.40E-05	1.70E-05	0.000373927	0.000139342	0	0	1.75E-05	0	3.04E-05	2.06E-05	6.82E-05	0	0.000116418	0.000175583	0	2.83E-05	0.000273847	0	3.99E-05	0	0	4.25E-05	6.49E-05	9.20E-05	4.98E-06	0.000105969	9.63E-05	9.31E-06
Bacteria;__Firmicutes;__Clostridia;__Clostridiales;__Lachnospiraceae;__Anaerosporobacter	0	0	0	0	0	0	0	0	0	0	0	0	0.000395526	0	0	0	0	0	0	0	0	0	0	0	0	0	0	0	0	0	0	0.000162567	0	0	0	0.000587769	0	0	0	0	0	0	0	0	0	0	0	0	0
Bacteria;__Firmicutes;__Clostridia;__Clostridiales;__Lachnospiraceae;__Anaerostipes	0.000689347	0.000277	0.00032843	0.000187853	8.36E-05	0.000217079	0.000173577	3.07E-05	0.000373322	0.000162872	9.26E-05	0.00010153	0.000395526	0.001859826	0.00019287	0.000121116	8.16E-06	0.000120773	0	0.000174438	5.73E-05	0.000314535	0.00023013	0.000853682	0.000362289	0.000536517	0.000373513	9.61E-05	0.000618952	0.000163994	0.00018974	0.000146834	6.35E-05	0.00450537	0.000167602	0.000123308	0.008850419	5.48E-05	0.000138732	0.000319263	0.000202396	1.84E-05	0.000159344	0.000255082	0.000108727	0.000199277	9.71E-05	0.000350192	0.000223406
Bacteria;__Firmicutes;__Clostridia;__Clostridiales;__Lachnospiraceae;__Blautia	0.000166655	0	2.86E-05	4.24E-05	4.46E-05	6.29E-06	0	0.000835437	5.41E-06	0	0.000191926	6.41E-05	0	2.86E-05	3.76E-05	2.09E-05	2.45E-05	0	0	1.86E-05	5.73E-05	0	0	2.82E-05	2.79E-05	0	0	0	0	1.82E-05	0	0.000120614	0	6.99E-05	0	4.11E-06	3.77E-05	3.42E-05	1.73E-05	9.80E-05	5.19E-05	0.000104109	0.000138098	0.000157687	6.69E-05	1.49E-05	0.000123631	0	0.000121012
Bacteria;__Firmicutes;__Clostridia;__Clostridiales;__Lachnospiraceae;__Butyrivibrio	6.06E-05	0	0	0	1.11E-05	3.15E-06	0	0	0.000297576	0	0	0	0.000109868	0	2.82E-05	2.92E-05	8.16E-06	0.00010352	0	0	0	5.10E-05	2.56E-05	0	0	6.71E-05	0	8.74E-06	0	0	3.30E-05	0	2.38E-05	5.82E-06	0	0	1.89E-05	1.37E-05	0	0	4.67E-05	0	0.000106229	9.28E-06	0	0	3.53E-05	0	2.79E-05
Bacteria;__Firmicutes;__Clostridia;__Clostridiales;__Lachnospiraceae;__Coprococcus	0.001848359	0.002416054	0.001909889	0.002769311	0.001493419	0.000943824	0.001842592	0.000860009	0.002467172	0.001348583	0.00124953	0.001693946	0.001648026	0.003156936	0.001844029	0.001762446	0.001818716	0.001363009	0.001148294	0.001072607	0.001461234	0.002031726	0.000988707	0.001157056	0.001328391	0.001944873	0.001743059	0.001162323	0.001932338	0.001427357	0.000713586	0.00051392	0.001467404	0.002502983	0.001963335	0.001808519	0.002101857	0.000801002	0.002948062	0.000921509	0.000627945	0.00085737	0.001683734	0.000904381	0.001957078	0.00057292	0.001337861	0.001680922	0.000670219
Bacteria;__Firmicutes;__Clostridia;__Clostridiales;__Lachnospiraceae;__Incertae_Sedis	0.02844503	0.009525715	0.013290685	0.007508044	0.013223444	0.022595137	0.013652538	0.017777614	0.009636038	0.012889713	0.007764267	0.034167482	0.009932101	0.020109968	0.028700054	0.01767875	0.014875952	0.008005521	0.020980971	0.008350746	0.008652799	0.016406821	0.019765608	0.006773012	0.009698186	0.010596204	0.007256817	0.00732351	0.016756993	0.009135083	0.008092807	0.010362314	0.01211203	0.010285515	0.012490323	0.009367306	0.018175249	0.013048806	0.009954045	0.011790955	0.012086646	0.010671198	0.01356548	0.010286758	0.008012311	0.009535387	0.012998883	0.007809285	0.009406344
Bacteria;__Firmicutes;__Clostridia;__Clostridiales;__Lachnospiraceae;__Lachnospira	0	0	0	1.21E-05	0	0	0	0	0	0	5.37E-06	0	0	0	0	0	0.001133639	0.00015528	0	7.42E-06	0	8.50E-06	0	0.00016227	0	0	1.78E-05	0.000253439	0	1.82E-05	0	9.96E-05	0	0.000110597	3.99E-05	1.23E-05	9.43E-06	0	0	0	0.000254292	1.53E-05	0	0.000176238	3.35E-05	1.49E-05	0	0.000148832	1.86E-05
Bacteria;__Firmicutes;__Clostridia;__Clostridiales;__Lachnospiraceae;__Marvinbryantia	0.000265133	0	2.50E-05	7.88E-05	1.67E-05	1.57E-05	0	9.83E-05	0.000281344	7.17E-05	0	0.000181685	0.000197763	8.11E-05	9.41E-06	2.51E-05	3.26E-05	0	1.64E-05	0	0	1.70E-05	0.000247177	0.000380982	9.29E-06	0.000268258	5.34E-05	0.000139828	0	1.82E-05	4.95E-05	0.00034611	0.000142774	0	2.39E-05	3.70E-05	5.97E-05	8.90E-05	0	0.000123352	0.000347705	0	7.44E-05	6.49E-05	3.35E-05	9.96E-06	5.30E-05	4.38E-05	0.000456122
Bacteria;__Firmicutes;__Clostridia;__Clostridiales;__Lachnospiraceae;__Roseburia	0.003764895	0.012418824	0.004130358	0.009495646	0.007846022	0.00255147	0.004633184	0.004349188	0.006059721	0.003869845	0.00288157	0.002335188	0.002658815	0.005856069	0.010015147	0.005884564	0.003042067	0.007091097	0.001082677	0.005166328	0.002750559	0.003323869	0.002488813	0.004247243	0.004208121	0.001944873	0.003575049	0.001450719	0.00982775	0.003577502	0.009253931	0.001373951	0.001150127	0.001268954	0.005826157	0.003534832	0.005806026	0.005661785	0.003078124	0.001048488	0.005755299	0.002918121	0.006336577	0.001627886	0.003537795	0.000981437	0.001867706	0.001637148	0.004421587
Bacteria;__Firmicutes;__Clostridia;__Clostridiales;__Lachnospiraceae;__Shuttleworthia	4.55E-05	0	9.64E-05	8.48E-05	7.80E-05	0.000185619	8.01E-05	1.23E-05	8.12E-05	2.28E-05	4.43E-05	6.95E-05	0	9.06E-05	5.64E-05	7.94E-05	4.08E-05	6.90E-05	3.28E-05	7.79E-05	0.000114607	0	0	9.88E-05	9.29E-05	0	7.11E-05	6.99E-05	3.02E-05	8.50E-05	2.47E-05	0	0	8.73E-05	5.59E-05	0.000127418	3.14E-05	0	3.47E-05	6.53E-05	1.04E-05	6.74E-05	0.000191213	2.32E-05	2.51E-05	6.48E-05	0	1.75E-05	1.40E-05
Bacteria;__Firmicutes;__Clostridia;__Clostridiales;__Lachnospiraceae;__uncultured	0.1500428	0.265396571	0.275334588	0.314574332	0.333411348	0.136042736	0.228247735	0.28434968	0.170213226	0.233617491	0.136084716	0.098756526	0.154496913	0.149253447	0.182314256	0.153867357	0.157453472	0.314061422	0.098523622	0.248614704	0.223024469	0.167375079	0.114417217	0.216757561	0.330230657	0.149352827	0.343524892	0.109861395	0.150269471	0.363119534	0.335115236	0.176631304	0.0753611	0.255286824	0.342163021	0.377174847	0.219846681	0.237610138	0.214020636	0.13070909	0.185762772	0.212226713	0.219012917	0.136835222	0.206480103	0.102617498	0.220601287	0.146634216	0.121817039
Bacteria;__Firmicutes;__Clostridia;__Clostridiales;__Lachnospiraceae;__uncultured_bacterium	0.000121204	0	3.93E-05	7.27E-05	3.34E-05	5.03E-05	8.01E-05	7.99E-05	5.95E-05	1.95E-05	6.98E-05	2.67E-05	6.59E-05	8.58E-05	1.88E-05	7.52E-05	0	1.73E-05	3.28E-05	2.60E-05	0.000114607	0.000136015	0.00010228	5.64E-05	1.86E-05	0	0	0	6.04E-05	0	9.28E-05	3.67E-05	0	5.82E-05	0	7.81E-05	0.000169657	6.16E-05	8.67E-05	9.43E-05	0.000264671	9.49E-05	6.90E-05	0.000111308	6.69E-05	3.49E-05	0.000141292	7.88E-05	3.72E-05
Bacteria;__Firmicutes;__Clostridia;__Clostridiales;__OPB54;__uncultured_bacterium	0	0	0	0	0	0	0	0	0	0	0	0	0	0	0	0	0	0	0	0	0	0	0	0	0	0	0	0	0	0	0	0	7.14E-05	0	0	0	0	0	0	7.26E-06	0	0	0	0	0	0	0	0	0
Bacteria;__Firmicutes;__Clostridia;__Clostridiales;__Peptococcaceae;__Peptococcus	0.001310517	0.001985165	0.001474363	0.002248171	0.002396157	0.001538432	0.000907944	0.000835437	0.000546457	0.001469108	0.000563698	0.00087102	0.001186578	0.002646676	0.003532821	0.001236218	0.000497496	0.001380262	0.000688976	0.000508468	0.001461234	0.000654573	0.000272747	0.001008897	0.000947524	0.001274227	0.000586948	0.000279657	0.001026555	0.001579203	0.001154937	0.000524409	0.000309345	0.001979103	0.000814066	0.001446815	0.002943856	0.001451389	0.001482702	0.000457126	0.000830341	0.001965828	0.001683734	0.000435958	0.000635632	0.000582884	0.002494691	0.00111186	0.000418887
Bacteria;__Firmicutes;__Clostridia;__Clostridiales;__Peptococcaceae;__Thermincola	0	0	0	0	0	0	0	0	0	0	0	0	0	0	0	0	0	0	0	0	0	0	0	0	0	0	0	0	0	0	0	0	0	0	0	0	0	0	0	1.45E-05	0	0	0	0	0	0	0	0	0
Bacteria;__Firmicutes;__Clostridia;__Clostridiales;__Peptococcaceae;__uncultured	0.002461953	0.003277831	0.001774233	0.004423626	0.00376141	0.00272765	0.001154958	0.002199166	0.002034335	0.002322559	0.001587749	0.004114633	0.001713947	0.003485982	0.002813085	0.002589375	0.001720848	0.000810904	0.003231627	0.001766647	0.001088763	0.002167741	0.007688046	0.003181905	0.002080837	0.002749648	0.002205503	0.001171063	0.001253	0.002101555	0.004324826	0.002338862	0.002776169	0.002572834	0.002226709	0.00272922	0.003110371	0.002738469	0.002089656	0.002710106	0.001318166	0.002091371	0.004137631	0.001869055	0.001095629	0.004329285	0.004353566	0.002074889	0.005203509
Bacteria;__Firmicutes;__Clostridia;__Clostridiales;__Peptostreptococcaceae;__Incertae_Sedis	0.000113629	0	9.64E-05	1.82E-05	2.79E-05	1.89E-05	6.68E-06	0	0.00011903	6.51E-06	0.000350298	3.21E-05	0	2.38E-05	9.41E-06	0.000141998	3.26E-05	1.73E-05	4.92E-05	9.28E-05	0	1.70E-05	8.52E-06	3.53E-05	0	0	3.56E-05	0.000113611	0.000181157	0.000109329	7.01E-05	6.82E-05	2.38E-05	9.31E-05	6.38E-05	9.45E-05	2.20E-05	9.58E-05	0.000104049	3.99E-05	4.67E-05	0.000122481	5.84E-05	0.000208703	0.000167272	6.97E-05	5.74E-05	0.00023638	3.72E-05
Bacteria;__Firmicutes;__Clostridia;__Clostridiales;__Peptostreptococcaceae;__uncultured	0.144194714	0.005632329	0.021469294	0.004175176	0.008592731	0.027531335	0.017084032	0.001812162	0.057069584	0.014381623	0.129023729	0.021364027	0.00986618	0.00793049	0.019211772	0.045426829	0.027778231	0.013216011	0.032365486	0.041998686	0.031144347	0.01162079	0.011992329	0.022703702	0.011426023	0.083629535	0.027266421	0.083879538	0.076674567	0.027083333	0.027858726	0.034852195	0.066286992	0.030716843	0.031533077	0.040280649	0.015441893	0.03483333	0.064588572	0.038957317	0.026394453	0.038851124	0.046523115	0.079928763	0.064617032	0.073089684	0.046008274	0.1138037	0.028470364
Bacteria;__Firmicutes;__Clostridia;__Clostridiales;__Ruminococcaceae;__Anaerofilum	0	0	7.50E-05	0.000175733	0	9.44E-06	0	2.46E-05	0	0	0	2.67E-05	0	5.72E-05	0	5.01E-05	6.52E-05	5.18E-05	4.92E-05	3.71E-05	0	0	8.52E-06	3.53E-05	4.64E-05	0.000134129	0.000195649	0	3.02E-05	0	2.89E-05	0	2.38E-05	0.00012806	0	0	0.000100537	6.16E-05	0.00011272	3.99E-05	1.04E-05	9.19E-06	0	0	3.35E-05	0	5.74E-05	0	0
Bacteria;__Firmicutes;__Clostridia;__Clostridiales;__Ruminococcaceae;__Anaerotruncus	0.002802839	0.00533994	0.00687917	0.006786933	0.009423028	0.004008104	0.004533043	0.006364066	0.002878367	0.00511419	0.001896441	0.002548935	0.006592103	0.003619508	0.009149583	0.003245072	0.004575334	0.005641822	0.002395013	0.002249134	0.003237637	0.004462995	0.002343916	0.004656446	0.005360013	0.00409094	0.008128346	0.001835247	0.002687158	0.00725826	0.006284094	0.002291666	0.001475336	0.004994325	0.004780641	0.006662748	0.006490936	0.00402555	0.00585277	0.003214396	0.00321238	0.002379203	0.005555792	0.001989639	0.004633424	0.001355081	0.004874581	0.002749009	0.001354402
Bacteria;__Firmicutes;__Clostridia;__Clostridiales;__Ruminococcaceae;__Faecalibacterium	0	0	0	0	0	0	0	0	0	4.23E-05	4.97E-05	0	0	0	0	0	0	3.45E-05	0	1.48E-05	0	3.40E-05	0	0	0	0	0	0	0	0	2.47E-05	0	0	0	0	0	0.000744604	4.11E-05	0	0.000210423	0.000518963	4.59E-05	0.000191213	0.000199428	0	0.00059783	0.000110385	6.13E-05	0.000344418
Bacteria;__Firmicutes;__Clostridia;__Clostridiales;__Ruminococcaceae;__Flavonifractor	0.005848086	0.00260072	0.003894745	0.002320889	0.00172189	0.009576664	0.002042874	1.23E-05	0.000173135	0.000110753	0.003378161	0.00521543	0.001560131	0.012422686	0.001566484	0.007446542	0.003409072	0.000396825	0.008923885	0.000549294	0.004183141	0.001538671	3.41E-05	0.001672087	0.00034371	0.006169942	0.001529623	0.004229808	0.008272822	0.00470724	0.000329982	5.24E-06	0.001197719	0.004080445	0.002865192	0.001722203	0.010952276	0.004381551	0.005271829	0.000478894	0.001100201	0.006552759	0.007005821	0.012132624	0.005285784	0.012439843	0.003443998	0.000665365	0.00499872
Bacteria;__Firmicutes;__Clostridia;__Clostridiales;__Ruminococcaceae;__Hydrogenoanaerobacterium	3.79E-05	0	1.78E-05	1.82E-05	3.34E-05	1.26E-05	0.000113493	2.46E-05	0	1.63E-05	1.34E-05	1.07E-05	6.59E-05	0	2.82E-05	1.67E-05	2.45E-05	0	0	1.11E-05	0	1.70E-05	0	0	0	0	0	1.75E-05	0	0	1.86E-05	0	1.59E-05	0	0	0	0	6.85E-05	0	7.26E-06	3.63E-05	3.67E-05	3.72E-05	0	3.35E-05	4.98E-06	2.21E-05	0	9.31E-06
Bacteria;__Firmicutes;__Clostridia;__Clostridiales;__Ruminococcaceae;__Incertae_Sedis	0.026634548	0.046305131	0.053505449	0.056761785	0.058182041	0.025042787	0.033707415	0.064918391	0.02152824	0.04037604	0.024593332	0.034285043	0.041618141	0.033190747	0.056351081	0.036338958	0.020968242	0.072567288	0.028231627	0.029613602	0.04280557	0.043533332	0.027948008	0.032270582	0.088110433	0.025484542	0.052416271	0.018605911	0.04299452	0.057167153	0.062447022	0.033541174	0.011223656	0.042818476	0.031405381	0.039824409	0.068594678	0.06989943	0.062828405	0.038630798	0.067366575	0.04089044	0.05524454	0.031917706	0.032417242	0.021417255	0.046211382	0.022018333	0.026818087
Bacteria;__Firmicutes;__Clostridia;__Clostridiales;__Ruminococcaceae;__Oscillibacter	0.002469529	0.007478994	0.003248596	0.007005084	0.006893131	0.002475964	0.001769155	0.005841918	0.005426696	0.003892648	0.001214635	0.001458824	0.011404338	0.002274711	0.00629416	0.003988473	0.000807412	0.006021394	0.000639764	0.003674328	0.001719099	0.002142238	0.001269977	0.003358285	0.006372563	0.002079002	0.003877417	0.000541835	0.002732447	0.004336735	0.007659706	0.004557111	0.00070594	0.002229401	0.003471751	0.004919994	0.004499042	0.003874934	0.003858493	0.002009904	0.004769269	0.002777267	0.004249171	0.002522992	0.003679976	0.001155804	0.002459367	0.001479562	0.001866375
Bacteria;__Firmicutes;__Clostridia;__Clostridiales;__Ruminococcaceae;__Oscillospira	0	3.08E-05	0	0	0	0	0	3.07E-05	0	0	3.36E-05	0	0	0	4.23E-05	0	0	0	0	0	0	0	0	0	0	0.000134129	0	0	0	0	0	3.15E-05	0	0	0	0	0	2.74E-05	0	1.81E-05	1.56E-05	0	0	1.39E-05	0	0	0	0	0
Bacteria;__Firmicutes;__Clostridia;__Clostridiales;__Ruminococcaceae;__Papillibacter	0.006385928	0.004539719	0.005090657	0.005120498	0.002752795	0.004794624	0.00990727	0.006757213	0.001217355	0.005107675	0.002299082	0.007903301	0.000900921	0.020152887	0.004125545	0.003562479	0.008025185	0.008971705	0.011236877	0.002171194	0.003581457	0.001844705	0.00342638	0.001495707	0.005517933	0.00248139	0.008573004	0.001555591	0.001222808	0.002216958	0.003487497	0.001651887	0.001507063	0.005145668	0.012594076	0.004163704	0.003082095	0.008612486	0.011662187	0.006508607	0.002319764	0.002593545	0.019232812	0.008171897	0.009291939	0.00871337	0.00642438	0.005384205	0.002229411
Bacteria;__Firmicutes;__Clostridia;__Clostridiales;__Ruminococcaceae;__Ruminococcus	0.013650584	0.034701917	0.011180883	0.048023609	0.022222965	0.035368217	0.01176989	0.003925327	0.037050864	0.009863546	0.006337574	0.044689185	0.022940517	0.013247686	0.022664622	0.028261777	0.014492635	0.019375431	0.015403543	0.008298786	0.019540427	0.031734022	0.010671212	0.023712599	0.005666564	0.022131312	0.011418814	0.008634401	0.010250449	0.016867104	0.008474349	0.014468433	0.015491025	0.014063273	0.01700759	0.029515851	0.031791762	0.005148322	0.010205497	0.012005007	0.007400411	0.007315206	0.024905456	0.005129466	0.013498821	0.012125983	0.012941483	0.013499908	0.027534849
Bacteria;__Firmicutes;__Clostridia;__Clostridiales;__Ruminococcaceae;__Sporobacter	2.27E-05	0.000107722	0.000167785	0.00024845	7.24E-05	0	5.34E-05	0.000110573	0	4.23E-05	2.42E-05	0.000106874	0.000131842	9.54E-06	3.76E-05	9.61E-05	0	1.73E-05	0	2.97E-05	2.87E-05	8.50E-06	4.26E-05	9.88E-05	0.00016721	0	0	0	0	5.47E-05	5.57E-05	0	2.38E-05	8.73E-05	2.39E-05	6.99E-05	3.14E-05	0.000184847	1.73E-05	0.000192283	5.71E-05	3.37E-05	2.66E-05	9.28E-06	3.35E-05	8.47E-05	0	0	0.000125666
Bacteria;__Firmicutes;__Clostridia;__Clostridiales;__Ruminococcaceae;__Subdoligranulum	0	0	1.78E-05	0	0	0	0	0	0	6.51E-06	0	0	0	0	0	0	0	0	0	0	0	0.000323036	0	0	0	0	0	0	0	0	0	0	4.76E-05	0	0	0	3.77E-05	0	0	2.90E-05	0	9.19E-06	0	4.64E-06	0	5.48E-05	0	0	0
Bacteria;__Firmicutes;__Clostridia;__Clostridiales;__Ruminococcaceae;__uncultured	0.086653183	0.166169093	0.123978566	0.200438727	0.174033457	0.095049331	0.092349906	0.124695158	0.082606978	0.131144764	0.064881623	0.099552734	0.111011009	0.129124403	0.150001411	0.116024891	0.089916323	0.146273292	0.128297244	0.105275074	0.111770099	0.095975653	0.064956318	0.079907435	0.167795335	0.065522098	0.108300873	0.072107738	0.12664362	0.12920311	0.160220675	0.061859238	0.102099577	0.108629471	0.102460554	0.118030523	0.177322567	0.164602545	0.179233504	0.081709507	0.103330704	0.0805775	0.115997068	0.086440309	0.092108124	0.064485916	0.103297848	0.064557926	0.096441786
Bacteria;__Firmicutes;__Clostridia;__Clostridiales;__Ruminococcaceae;__uncultured_bacterium	0	0	2.86E-05	4.24E-05	5.57E-06	9.44E-06	1.34E-05	0	3.25E-05	0	8.05E-06	1.60E-05	0	2.86E-05	2.35E-05	0	2.45E-05	1.73E-05	0.000147638	0	5.73E-05	0	0	0	0	0	0	0	0	6.07E-05	1.03E-05	0	0	0	3.99E-05	0	3.46E-05	0	0	1.81E-05	2.08E-05	9.19E-06	0	0	0	0	2.65E-05	0	0
Bacteria;__Firmicutes;__Clostridia;__Clostridiales;__Veillonellaceae;__Acidaminococcus	0	0	0	0	0	0	0	6.14E-06	0	0	2.15E-05	0	0	0	1.41E-05	0	0	0	0	0	0	0	0	0	0	0	0	0	0	0	0	0	0	0	0	0	0	0	0	0	0	2.14E-05	0	0	0	0	0	0	0
Bacteria;__Firmicutes;__Clostridia;__Clostridiales;__Veillonellaceae;__Allisonella	0	0	0	0	0	0	0	0	0	0	0	0	0	0	0	0	0	0	0	0	0	0	0	0	0	0	0	0	0	0	0	0	0	0	0	0	0	0	0	0	0	0	0	0	0	0	0	0	0
Bacteria;__Firmicutes;__Clostridia;__Clostridiales;__Veillonellaceae;__Anaerovibrio	0	0	0	0	0	0	0	0	0	0	0	0	0	0	0	0	0	0	0	0	0	0.00027203	0	0	0	0	0	0	0	0	0	0	0	0	0	0	0	0	0	0	0	0	0	0	0	0	0	0	0
Bacteria;__Firmicutes;__Clostridia;__Clostridiales;__Veillonellaceae;__Dialister	0	0	0	0	0	0	0	0	0	0	0	0	0	0	2.35E-05	0	0	0	0	0	0	9.35E-05	0	0	0	0	0	0	0	0	8.25E-06	0	0	0	0	0	0	0	0	0	0	4.29E-05	0	0	3.35E-05	0	0	0	4.65E-05
Bacteria;__Firmicutes;__Clostridia;__Clostridiales;__Veillonellaceae;__Megamonas	0	0	0	0	0	0	0	0	0	0	0	0	0	0	0	0	0	0	0	0	0	0	0	0	0	0	0	0	0	0	0	0	0	4.66E-05	0	0	0	0	0	0	0	0	0	0	0	0	0	0	0
Bacteria;__Firmicutes;__Clostridia;__Clostridiales;__Veillonellaceae;__Megasphaera	0	0	0	0	0	0	0	0	0	0	0	0	0	0	0	0	0	0	0	0	0	0.000144516	0	0	0	0	0	0	0	0	0	0	0	0	0	0	0	0	0	0	0	0	0	0	0	0	0	0	0
Bacteria;__Firmicutes;__Clostridia;__Clostridiales;__Veillonellaceae;__Phascolarctobacterium	0	0	0	0	0	0	0	6.14E-05	0	0	6.44E-05	0	0	0	0	0	0	0	0	3.71E-06	0	0.000510057	0	2.12E-05	0	0	0	0	0	0	0	0	0	2.33E-05	1.60E-05	0	0.000116246	0	0	5.80E-05	6.23E-05	0	0	0	0	7.97E-05	0	8.75E-06	0.000107049
Bacteria;__Firmicutes;__Clostridia;__Clostridiales;__Veillonellaceae;__Quinella	0	0	0	0	0	0	0	0	0	0	0	0	0	0	0	0	0	0	3.28E-05	0	0	0.000110512	0	0	0	0	0	0	0	0	0	0	0	0	0	0	0	0	0	0	0	0	0	0	0	0	0	0	0
Bacteria;__Firmicutes;__Clostridia;__Clostridiales;__Veillonellaceae;__Veillonella	0	0	0	0	0	0	0	1.23E-05	5.41E-05	6.51E-06	0	0	0	3.34E-05	4.70E-06	0	0	0	0	1.11E-05	0	0	0	1.41E-05	0	0	0	0	0	0	6.19E-06	5.24E-05	0	4.07E-05	0	1.23E-05	0	0	3.47E-05	1.09E-05	3.63E-05	0	0	3.71E-05	8.36E-06	3.49E-05	1.32E-05	9.63E-05	0
Bacteria;__Firmicutes;__Clostridia;__Clostridiales;__Veillonellaceae;__uncultured	0	0	0	0	0	0	0	0	0	0	0	0	0	0	0	0	0	0	0	0	0	0	0	0	0	0	0	0	0	0	0	0	3.17E-05	0	0	0	0	0	0	2.18E-05	0	0	0	0	0	0	0	0	0
Bacteria;__Firmicutes;__Clostridia;__Clostridiales;__uncultured;__uncultured_Clostridia_bacterium	0.000499966	4.62E-05	0.001435094	6.06E-06	5.02E-05	0.013301621	6.68E-06	0.00010443	0.001758401	1.63E-05	0.001062973	0.00804758	0	0.004105924	0.000352812	5.01E-05	0	0	0.001968504	7.42E-05	0.000114607	0.002244249	0.000750053	0.000176381	2.79E-05	6.71E-05	0.000835957	0.000777795	6.04E-05	0.000327988	7.01E-05	0	0.000253821	0.000593731	7.98E-06	0.000624761	0	0.000280693	0.000398855	0.000304751	2.08E-05	1.53E-05	0.001295997	7.88E-05	0.002542529	0.001225551	0.000437123	0.000157586	0.000600405
Bacteria;__Firmicutes;__Clostridia;__Clostridiales;__uncultured;__uncultured_Clostridiales_bacterium	0	0	0	0	0	0	0	0	1.62E-05	0	0	0	0	0	0	0	0	0	0	0	0	3.40E-05	0	0	0	0	0	0	0	0	0	0	4.76E-05	0	0	0	0	0	0	0	0	0	0	0	0	0	0	0	0
Bacteria;__Firmicutes;__Clostridia;__Clostridiales;__uncultured;__uncultured_bacterium	0.011067427	0.065418116	0.055711639	0.0264145	0.014833885	0.030325053	0.111476811	0.021997801	0.033653092	0.010475945	0.013644172	0.028155843	0.013469863	0.062170656	0.070355352	0.035031741	0.090291484	0.053968254	0.044668635	0.014441224	0.017964587	0.035644457	0.050969529	0.015091118	0.014147832	0.018509825	0.012859506	0.017635852	0.006385773	0.010270894	0.008921887	0.009580945	0.012461034	0.009132978	0.043281164	0.018755164	0.038929907	0.018601053	0.019517905	0.005616123	0.001022357	0.012272644	0.020491629	0.012522204	0.038079387	0.006003208	0.009440085	0.017054359	0.01373019
Bacteria;__Firmicutes;__Clostridia;__Clostridiales;__uncultured;__uncultured_organism	0	0	1.07E-05	0	0	3.78E-05	0	0	1.62E-05	0	5.37E-06	0.000235122	0	0	1.41E-05	0	0	0	0.00019685	0	0	0	0	0	0	0	0	0	0	0	0	0	3.17E-05	0	0	8.22E-06	0	0	0	0	0	1.22E-05	0	0	0	0	0	0	0
Bacteria;__Firmicutes;__Clostridia;__Clostridiales;__uncultured;__uncultured_rumen_bacterium	6.82E-05	0	0.000182064	0	0	0.001044498	0.001428676	0.000178145	0	0	6.71E-06	0	0	0	0	0	0.000415939	0.000276052	1.64E-05	0	2.87E-05	0.000671575	0	0	0	0	0	0.000279657	0	1.82E-05	8.66E-05	0	5.55E-05	0.000145522	0	0.000398696	0.000681768	0	0.000433539	0	0	0.000214343	0.000339934	5.57E-05	4.18E-05	0	0	9.63E-05	0
Bacteria;__Firmicutes;__Clostridia;__D8A-2;__uncultured_Symbiobacterium_sp.;Other	0	0	0	0	0	0	0	0	0	0	0	0	0	0	0	0	0	0	0	0	0	0	0	0	0	0	0	0	0	0	0	0	2.38E-05	1.75E-05	7.18E-05	0	0	0	0	0	0	0	0	0	0	0	0	0	0
Bacteria;__Firmicutes;__Erysipelotrichi;__Erysipelotrichales;__Erysipelotrichaceae;__Allobaculum	6.06E-05	0	0.000453376	0	0.000167174	6.29E-05	2.67E-05	0	5.41E-06	0	0.000209373	0.000341995	0	4.77E-05	0.000639765	0.000133645	0.006198313	0.000327812	0.007217848	1.86E-05	0.000315168	6.80E-05	0	0	3.72E-05	6.71E-05	7.11E-05	0.000978799	0.001343579	0.000413022	1.03E-05	0	9.52E-05	0.000168806	3.19E-05	7.40E-05	1.26E-05	0	6.07E-05	0	0	3.06E-06	4.25E-05	0.000106671	0.000242544	0.00023415	0.000843338	8.75E-06	1.40E-05
Bacteria;__Firmicutes;__Erysipelotrichi;__Erysipelotrichales;__Erysipelotrichaceae;__Asteroleplasma	0	0	0	0	0	0	0	0	0	0	0	0	0	0	0	0	0	0	0	0	0	0.000127514	0	0	0.000130052	0	0	0	0	0	3.30E-05	0	0	0	0	0	0	0	0	0	0	0	0	0	0	0	0	0	0
Bacteria;__Firmicutes;__Erysipelotrichi;__Erysipelotrichales;__Erysipelotrichaceae;__Incertae_Sedis	7.58E-05	1.54E-05	0.004355261	4.85E-05	6.69E-05	0.000770789	6.68E-06	7.99E-05	9.20E-05	3.58E-05	3.62E-05	0.005204743	4.39E-05	0.000438728	0.002145095	0.004009355	4.89E-05	0.000310559	0.004511155	9.65E-05	0	0.000935104	0.0002557	0.00016227	8.36E-05	0.00073771	0	0.001074931	0.000181157	0.000249028	4.33E-05	0.000340866	6.35E-05	0.000564626	7.98E-06	0.000164411	0.000207358	3.42E-05	0.000346831	0.000420846	0.000108982	0.0003307	0.000780785	0.000607559	0.000158908	0.000149457	0.000185446	0.000280154	0.000102395
Bacteria;__Firmicutes;__Erysipelotrichi;__Erysipelotrichales;__Erysipelotrichaceae;__Solobacterium	0	0	0	0	0	0	0	4.91E-05	0	0	0	0	0	0	0	0	0	0	0	0	0	0	0	0	0	0	0	0	0	0	0	0	0	0	0	0	0	0	0	0	0	0	0	0	0	0	0	0	0
Bacteria;__Firmicutes;__Erysipelotrichi;__Erysipelotrichales;__Erysipelotrichaceae;__Turicibacter	0.051004098	0.001677388	0.017688784	0.003017761	0.005232539	0.041499924	0.012904819	0.006247351	0.01768681	0.012844108	0.04641515	0.036203423	0.008086313	0.01468309	0.043974447	0.040285667	0.055287324	0.011162871	0.040173885	0.013713781	0.011947739	0.005865651	0.007969316	0.006921172	0.005610828	0.014351821	0.01636341	0.039964693	0.021165139	0.010021866	0.002134571	0.00281083	0.012238941	0.018882971	0.016632481	0.018274262	0.008266047	0.006702404	0.013014827	0.003805758	0.002631142	0.020142079	0.022451559	0.015884647	0.005310874	0.008000957	0.008296502	0.021344213	0.006553257
Bacteria;__Firmicutes;__Erysipelotrichi;__Erysipelotrichales;__Erysipelotrichaceae;__uncultured	0.000249983	0.000569388	0.000149935	0.000230271	0.000390072	0.000283147	0.000373859	0.000258003	0.000443658	0.000335517	0.000244269	0.001806163	0.000109868	0.000295665	0.000178758	0.000893752	0.00060352	0.000345066	0.000770997	0.000319184	0.000257865	0.000340038	0.000213083	0.000126994	5.57E-05	0	0.000480231	0.000393267	0.000301928	0.000170068	0.000296984	0.000162567	3.17E-05	0.000232836	9.58E-05	0.000201403	0.000820007	0.000157462	0.000476892	0.000780017	0.000166068	0.000162288	0.00039836	0.000542629	0.000719268	0.000503173	0.0002296	0.000367702	0.000381653
Bacteria;__Fusobacteria;__Fusobacteriales;__Fusobacteriaceae;__Fusobacterium;__Fusobacterium_sp._canine_oral_taxon_189	0	0	0	0	0	0	0	0	0	0	0	0	0	0	0	0	0	0	0	0	0	0	0	0	0	0	0	0	0	0	0	0	0	0	0	0	0	0	0	0	0	0	0	0	0.000100363	0	0	0	0
Bacteria;__Fusobacteria;__Fusobacteriales;__Leptotrichiaceae;__Leptotrichia;__uncultured_Leptotrichia_sp.	0	0	0	0	0	0	0	0	0	0	0	0	0	0	0	0	1.63E-05	0	0	0	0	0	0	0	0	0	0	0	0	0	0	0	0	0	0	0	0	0	0	0	0	0	0	0	0	0	0	0	0
Bacteria;__Gemmatimonadetes;__Gemmatimonadales;__Gemmatimonadaceae;__Gemmatimonas;__uncultured_Gemmatimonadales_bacterium	0	0	0	0	0	0	0	0	0	0	0	0	0	0	0	0	0	0	0	0	0	2.55E-05	0	0	0	0	0	0	0	0	0	0	0	0	0	0	0	0	0	0	0	0	0	0	0	0	0	0	0
Bacteria;__Gemmatimonadetes;__Gemmatimonadales;__Gemmatimonadaceae;__Gemmatimonas;__uncultured_Gemmatimonadetes_bacterium	0	0	2.14E-05	0	0	0	0	0	0	0	0	0	0	0	0	0	0	0	0	0	0	0	0	0	0	0	0	0	0	0	0	0	0	0	0	8.22E-06	3.14E-06	0	0	7.26E-06	0	0	0	0	0	0	0	0	0
Bacteria;__Gemmatimonadetes;__Gemmatimonadales;__Gemmatimonadaceae;__Gemmatimonas;__uncultured_bacterium	0	0	0	0	1.11E-05	6.29E-06	0	0	0	0	0	0	0	0	0	0	0	0	0	0	0	0	0	1.41E-05	0	0	0	0	0	0	0	0	1.59E-05	0	0	0	1.26E-05	2.05E-05	0	2.54E-05	0	0	0	0	0	5.48E-05	0	1.75E-05	0
Bacteria;__Gemmatimonadetes;__Gemmatimonadales;__Gemmatimonadaceae;__uncultured;__uncultured_Gemmatimonadales_bacterium	0	0	0	0	0	0	0	0	0	0	0	0	0	0	0	0	0	0	0	0	0	0	0	0	0	0	0	0	0	0	0	0	0	0	0	0	0	0	0	0	0	0	0	2.78E-05	0	0	0	0	0
Bacteria;__Gemmatimonadetes;__Gemmatimonadales;__Gemmatimonadaceae;__uncultured;__uncultured_actinobacterium	0	0	0	0	0	0	0	0	0	0	0	0	0	0	0	0	0	0	0	0	0	8.50E-06	0	0	0	0	0	0	0	0	0	5.77E-05	0	0	0	0	0	0	0	0	0	0	0	0	0	0	0	0	0
Bacteria;__Gemmatimonadetes;__Gemmatimonadales;__Gemmatimonadaceae;__uncultured;__uncultured_bacterium	0	0	0	0	0	0	0	0	0	0	0	0	0	0	0	0	0	0	0	0	0	0	0	0	0	0	0	0	0	0	0	0	0	0	0	0	0	0	0	0	0	0	0	9.28E-06	0	0	0	1.75E-05	0
Bacteria;__Lentisphaerae;__Lentisphaeria;__PBS-III-20;__uncultured_bacterium;Other	0	0	0	0	0	0	0	0	0	0	0	0	0	0	0	0	0	0	0	0	0	0	0	0	0	0	0	0	0	0	0	0	0	0	0	0	0	0	0	0	0	0	0	1.86E-05	0	0	0	0	0
Bacteria;__Nitrospirae;__Nitrospira;__Nitrospirales;__0319-6A21;__uncultured_bacterium	0	0	0	0	0	0	0	0	0	0	0	0	0	0	0	0	0	0	0	0	0	2.55E-05	0	0	0	0	0	0	0	0	0	0	0	0	0	0	0	0	0	0	0	0	0	1.39E-05	1.67E-05	0	8.83E-06	0	0
Bacteria;__Nitrospirae;__Nitrospira;__Nitrospirales;__0319-6A21;__uncultured_candidate_division_SPAM_bacterium	0	0	0	0	0	0	0	0	0	0	0	0	0	0	0	0	0	0	0	0	0	0	0	0	0	0	0	0	0	0	0	0	0	0	0	0	0	0	0	0	0	0	0	9.28E-06	0	0	0	0	0
Bacteria;__Nitrospirae;__Nitrospira;__Nitrospirales;__4-29;__uncultured_bacterium	0	0	0	0	0	0	0	0	0	0	0	0	0	0	0	0	0	0	0	0	0	0	0	0	0	0	0	0	0	0	0	0	0	0	0	0	0	0	0	0	0	0	0	0	0	0	0	2.63E-05	0
Bacteria;__Nitrospirae;__Nitrospira;__Nitrospirales;__Nitrospiraceae;__Nitrospira	0	0	0	0	0	0	0	0	0	0	0	0	0	0	0	0	0	0	0	0	0	0	0	0	0	0	0	0	0	0	0	0	0	0	0	0	0	0	0	0	0	0	0	0	0	0	0	0	0
Bacteria;__Planctomycetes;__OM190;__uncultured_bacterium;Other;Other	0	0	0	0	0	0	0	0	0	0	0	0	0	0	0	0	0	0	0	0	0	8.50E-06	0	8.47E-05	0	0	0	0	0	0	0	0	0	0	0	0	0	0	0	0	0	0	0	9.28E-06	0	6.48E-05	0	0	0
Bacteria;__Planctomycetes;__Phycisphaerae;__CPla-3_termite_group;__uncultured_planctomycete;Other	0	0	0	0	0	0	1.34E-05	0	0	3.26E-06	0	0	0	0	0	0	0	0	0	0	0	3.40E-05	0	8.47E-05	0	0	0	0	0	0	0	0	0.000245889	1.75E-05	6.38E-05	0	1.89E-05	0	0	3.63E-05	0	0	0	0	0	0	0	0	0
Bacteria;__Planctomycetes;__Phycisphaerae;__CPla-3_termite_group;__uncultured_soil_bacterium_PBS-22;Other	0	0	0	0	0	0	0	0	0	0	0	0	0	0	0	0	0	0	0	0	0	0.000136015	8.52E-06	0	0	0	0	0	0	0	0	0	1.59E-05	1.16E-05	0	0	0	0	0	0	0	0	0	0	0	0	0	0	0
Bacteria;__Planctomycetes;__Phycisphaerae;__Phycisphaerales;__AKAU3564_sediment_group;__uncultured_bacterium	0	0	0	0	0	0	0	0	0	0	0	0	0	0	0	0	0	0	0	0	0	0	0	0	0	0	0	0	0	0	0	0	0	0	0	0	0	0	0	1.09E-05	0	0	0	0	0	0	0	0	0
Bacteria;__Planctomycetes;__Phycisphaerae;__Phycisphaerales;__Phycisphaeraceae;__Phycisphaera	0	0	0	0	0	0	0	0	0	0	0	0	0	0	0	0	0	0	0	0	0	0	0	0	0	0	0	2.62E-05	0	0	0	0	2.38E-05	0	0	0	0	0	0	0	0	0	0	0	0	0	0	0	0
Bacteria;__Planctomycetes;__Phycisphaerae;__Phycisphaerales;__Phycisphaeraceae;__SM1A02	0	0	0	0	0	0	0	0	0	0	0	0	0	0	0	0	0	0	0	0	0	0	0	0	0	0	0	0	0	0	0	0	0	1.16E-05	0	0	0	0	0	7.26E-06	0	0	0	1.86E-05	0	0	0	0	0
Bacteria;__Planctomycetes;__Phycisphaerae;__Pla1_lineage;__uncultured_bacterium;Other	0	0	0	0	0	0	0	0	4.33E-05	0	0	0	0	0	0	0	0	0	0	0	0	4.25E-05	0	0	0	0	0	0	0	0	0	0	0	0	0	0	0	0	4.34E-05	0	0	0	0	0	0	0	0	0	0
Bacteria;__Planctomycetes;__Phycisphaerae;__WD2101_soil_group;__uncultured_Planctomycetales_bacterium;Other	0	0	0	0	0	0	0	0	0	0	0	0	0	0	0	0	0	0	0	0	0	0.000102011	0	0	0	0	0	0	0	1.21E-05	0	0	0	0	8.78E-05	0	0	0	2.60E-05	7.26E-06	0	0	0	0	0	0	0	0	0
Bacteria;__Planctomycetes;__Phycisphaerae;__WD2101_soil_group;__uncultured_bacterium;Other	0	0	0	0	0	0	1.34E-05	0	0	0	0	0	0	3.34E-05	0	2.51E-05	0	0	0	0	0	0.000765085	0	4.23E-05	4.64E-05	0.000134129	0	0.00012235	0	0	0	0.000120614	0.000356936	0.000104776	0.000295298	0.000106867	0.000279619	4.11E-05	0	0.000790901	0.000290619	0	0	5.57E-05	2.51E-05	3.99E-05	8.83E-06	3.50E-05	0
Bacteria;__Planctomycetes;__Phycisphaerae;__WD2101_soil_group;__uncultured_planctomycete;Other	0	0	0	0	0	0	0	0	0	0	0	0	0	0	0	0	0	0	0	0	0	0.000195522	0	0	0	0	0	0	0	0	0	0	0	0	0	0	0	0	0	2.54E-05	0	0	0	0	0	0	0	0	0
Bacteria;__Planctomycetes;__Phycisphaerae;__WD2101_soil_group;__uncultured_soil_bacterium;Other	0	0	0	0	0	0	0	0	0	0	0	0	0	0	0	0	0	0	0	0	0	0	0	0	0	0	0	0	0	0	0	6.29E-05	1.59E-05	0	1.60E-05	0	1.26E-05	0	0	3.27E-05	2.08E-05	0	0	0	0	0	0	0	0
Bacteria;__Planctomycetes;__Pla3_lineage;__uncultured_planctomycete;Other;Other	0	0	0	0	0	0	0	0	0	0	0	0	0	0	0	0	0	0	0	0	0	0	0	0	0	0	0	0	0	0	0	0	0	0	0	0	0	0	0	0	0	0	0	0	1.67E-05	0	0	0	0
Bacteria;__Planctomycetes;__Planctomycetacia;__Planctomycetales;__Planctomycetaceae;__Gemmata	0	0	0	0	0	0	0	0	0	0	0	0	0	0	0	0	0	0	0	0	0	5.10E-05	0	0	0	0	0	2.62E-05	0	0	0	3.15E-05	0	0	3.99E-05	0	0	0	0	1.09E-05	0	0	0	1.86E-05	0	0	0	0	0
Bacteria;__Planctomycetes;__Planctomycetacia;__Planctomycetales;__Planctomycetaceae;__Isosphaera	0	0	0	0	0	0	0	0	0	0	0	0	0	0	0	0	0	0	0	0	0	3.40E-05	0	0	0	0	0	0	0	0	0	0	0	0	0	0	0	2.05E-05	0	0	0	0	0	9.28E-06	0	1.49E-05	0	0	0
Bacteria;__Planctomycetes;__Planctomycetacia;__Planctomycetales;__Planctomycetaceae;__Pir2_lineage	0	0	0	0	0	0	0	0	0	0	0	0	0	0	0	0	0	0	0	0	0	0	0	0	0	0	0	0	0	0	0	5.24E-05	2.38E-05	0	0	0	0	0	0	0	0	0	0	0	0	0	0	0	0
Bacteria;__Planctomycetes;__Planctomycetacia;__Planctomycetales;__Planctomycetaceae;__Pir4_lineage	0	0	0	0	0	0	0	0	0	0	0	0	0	0	0	0	0	0	0	0	0	0	0	0	0	0	0	0	0	0	0	0	0	0	0	0	0	0	0	0	0	0	0	1.39E-05	0	0	0	0	0
Bacteria;__Planctomycetes;__Planctomycetacia;__Planctomycetales;__Planctomycetaceae;__Pirellula	0	0	0	0	0	0	0	0	0	0	0	2.14E-05	0	0	0	0	0	0	0	0	0	0	0	0	0	0	0	0	0	0	0	0	0	0	0	0	0	0	0	0	0	0	0	1.39E-05	0	0	0	0	0
Bacteria;__Planctomycetes;__Planctomycetacia;__Planctomycetales;__Planctomycetaceae;__Planctomyces	0	0	7.14E-06	0	0	0	0	0	0	0	0	0	0	0	0	0	0	0	4.92E-05	0	0	0.000204023	1.70E-05	0	0	0	0	0.000104871	0	0	0	1.05E-05	3.17E-05	5.82E-05	3.19E-05	0	1.89E-05	1.37E-05	0	1.09E-05	1.04E-05	0	0	1.39E-05	0	0	0	3.50E-05	0
Bacteria;__Planctomycetes;__Planctomycetacia;__Planctomycetales;__Planctomycetaceae;__Singulisphaera	0	0	0	0	0	0	0	0	0	0	0	0	0	0	0	0	0	0	0	0	0	0.000102011	0	0	1.86E-05	0	0	0	0	0	0	0	0	0	0	0	0	0	0	1.45E-05	0	0	0	0	0	0	0	8.75E-06	0
Bacteria;__Planctomycetes;__Planctomycetacia;__Planctomycetales;__Planctomycetaceae;__Zavarzinella	0	0	0	0	0	0	0	0	0	0	0	0	0	0	0	0	0	0	0	0	0	1.70E-05	0	0	0	0	0	0	0	0	0	0	0	0	0	0	0	0	0	0	0	0	0	0	0	0	0	0	0
Bacteria;__Planctomycetes;__Planctomycetacia;__Planctomycetales;__Planctomycetaceae;__p-1088-a5_gut_group	0	0	1.07E-05	0	3.34E-05	0	0	0	0	0	0	0	0	0	0	0	0	0	0	0	0	0.000306034	0	0	0	0	0	4.37E-05	0	0	0	0	0	0.000232836	0	0	0	0	0	0	0	0	0	0	0	0	0	0	0
Bacteria;__Planctomycetes;__Planctomycetacia;__Planctomycetales;__Planctomycetaceae;__uncultured	0	0	0	0	0	0	0	0	0	0	0	0	0	2.38E-05	0	2.09E-05	0	0	4.92E-05	0	0	0.000161518	0	0	0	0	0	6.12E-05	0	0	0	5.77E-05	3.97E-05	0	0	0	0	4.11E-05	0	0.000119724	0	0	0	3.25E-05	0	0.000119566	0	2.63E-05	2.79E-05
Bacteria;__Planctomycetes;__vadinHA49;__uncultured_bacterium;Other;Other	0	0	0	0	0	0	0	0	0	0	0	0	0	0	0	0	0	0	0	0	0	0	0	0	0	0	0	0	0	0	0	0	0	6.99E-05	0	0	0	0	0	0	0	0	0	0	0	0	0	3.50E-05	0
Bacteria;__Proteobacteria;__Alphaproteobacteria;__Caulobacterales;__Caulobacteraceae;__Phenylobacterium	0	0	0	0	0	0	0	0	0	0	0	0	0	0	0	0	0	0	0	0	0	0	0	0	0	0	0	0	0	0	0	0	0	0	0	0	0	0	0	0	0	0	0	0	0	0	0	3.50E-05	0
Bacteria;__Proteobacteria;__Alphaproteobacteria;__Caulobacterales;__Caulobacteraceae;__uncultured	0	0	0	0	0	0	0	0	0	0	0	0	0	0	0	0	0	0	0	0	0	0	0	0	4.64E-05	0	0	0	0	0	0	0	0	0	2.39E-05	0	0	2.05E-05	0	1.09E-05	0	0	0	0	0	0	1.32E-05	2.63E-05	0
Bacteria;__Proteobacteria;__Alphaproteobacteria;__Caulobacterales;__Hyphomonadaceae;__Hirschia	0	0	0	0	0	0	0	0	0	0	0	0	0	0	0	0	0	0	0	0	0	0	0	0	0	0	0	0	0	0	0	0	0	1.16E-05	0	0	0	0	0	0	0	0	0	1.39E-05	0	0	0	0	0
Bacteria;__Proteobacteria;__Alphaproteobacteria;__Caulobacterales;__Hyphomonadaceae;__Woodsholea	0	0	0	0	0	0	0	0	0	0	0	0	0	0	0	0	0	0	1.64E-05	0	0	7.65E-05	0	0	0	0	0	0	6.04E-05	0	0	0	0	0	0	0	0	0	0	1.09E-05	0	0	0	0	0	0	0	7.88E-05	4.19E-05
Bacteria;__Proteobacteria;__Alphaproteobacteria;__OCS116_clade;__uncultured_alpha_proteobacterium;Other	0	0	0	0	0	0	0	0	0	0	0	0	0	0	0	0	0	0	0	0	0	0	0	0	0	0	0	0	0	0	0	0	0	0	0	0	6.28E-06	0	0	0	0	0	0	0	0	0	0	0	0
Bacteria;__Proteobacteria;__Alphaproteobacteria;__Rhizobiales;__A0839;__uncultured_bacterium	0	0	0	0	0	0	0	0	0	0	0	0	0	0	0	0	0	0	0	0	0	0	0	0	0	0	0	0	0	0	0	0	0	0	0	0	0	0	0	1.09E-05	0	0	0	0	0	0	0	0	0
Bacteria;__Proteobacteria;__Alphaproteobacteria;__Rhizobiales;__AKYG1088;__uncultured_bacterium	0	0	0	0	0	0	0	0	0	0	0	0	0	0	0	0	0	0	0	0	0	0	0	0	0	0	3.56E-05	0	0	0	0	0	0	1.75E-05	3.19E-05	0	0	0	0	0	0	0	0	0	0	0	0	0	0
Bacteria;__Proteobacteria;__Alphaproteobacteria;__Rhizobiales;__Aurantimonadaceae;__Aureimonas	0	0	0	0	0	0	0	0	0	0	0	0	0	0	0	0	0	0	0	0	0	0	0	0	0	0	0	0	0	0	0	0	0	0	0	0	0	0	0	0	0	0	2.12E-05	0	0	0	0	0	0
Bacteria;__Proteobacteria;__Alphaproteobacteria;__Rhizobiales;__Beijerinckiaceae;__Methylocella	0	0	0	0	0	0	0	0	0	0	0	0	0	0	0	0	0	0	0	0	0	0	0	0	0	0	0	0	0	0	0	0	0	0	0	1.64E-05	0	0	0	0	0	0	0	0	0	0	0	0	0
Bacteria;__Proteobacteria;__Alphaproteobacteria;__Rhizobiales;__Beijerinckiaceae;__uncultured	0	0	0	0	0	0	0	0	0	0	0	0	0	0	0	0	0	0	0	0	0	0	0	0	0	0	0	0	0	0	0	0	0	0	0	0	6.28E-06	0	0	0	0	0	0	1.39E-05	0	0	0	0	0
Bacteria;__Proteobacteria;__Alphaproteobacteria;__Rhizobiales;__Bradyrhizobiaceae;__Bradyrhizobium	0	0	0	0	0	0	0	0	0	0	0	0	0	0	0	0	0	0	3.28E-05	0	0	0.000204023	0	0	0.000139342	0	0	0	0	0	0	0	0	0	7.98E-06	0	0	9.58E-05	0	2.54E-05	1.56E-05	0	0	2.78E-05	0	2.49E-05	0	5.25E-05	0
Bacteria;__Proteobacteria;__Alphaproteobacteria;__Rhizobiales;__Bradyrhizobiaceae;__Rhodopseudomonas	0	0	0	0	0	0	0	0	0	0	0	0	0	0	0	0	0	0	0	0	0	0	0	0	0	0	0	0	0	0	0	0	0	0	0	0	0	0	0	0	0	0	0	9.28E-06	0	0	0	0	0
Bacteria;__Proteobacteria;__Alphaproteobacteria;__Rhizobiales;__Bradyrhizobiaceae;__uncultured	0	0	0	0	0	0	0	0	0	0	0	0	0	0	0	0	0	0	0	0	0	0	0	0	0	0	0	0	0	0	0	0	0	0	0	0	0	0	0	0	0	0	0	9.28E-06	0	0	0	0	0
Bacteria;__Proteobacteria;__Alphaproteobacteria;__Rhizobiales;__Brucellaceae;__Ochrobactrum	0	0	0	0	0	0	0	0	0	0	0	0	0	9.54E-06	0	0	0	0	0	0	0	0	0	0	0	0	0	0	0	0	0	0	0	0	0	0	0	0	0	0	0	0	0	0	0	0	0	0	0
Bacteria;__Proteobacteria;__Alphaproteobacteria;__Rhizobiales;__Family_Incertae_Sedis;__Rhizomicrobium	0	0	0	0	0	0	0	0	1.62E-05	0	0	0	0	0	0	0	0	0	0	0	0	0	0	0	0	0	0	0	0	0	0	0	3.17E-05	0	4.79E-05	0	6.28E-06	0	0	1.09E-05	2.08E-05	0	0	5.57E-05	2.51E-05	2.99E-05	0	0	0
Bacteria;__Proteobacteria;__Alphaproteobacteria;__Rhizobiales;__Hyphomicrobiaceae;__Devosia	0	0	0	0	0	0	0	0	0	0	0	0	0	0	0	0	0	0	0	0	0	1.70E-05	0	0	0	0	0	0	0	0	0	0	2.38E-05	0	0	0	0	6.85E-06	0	1.81E-05	0	3.06E-06	0	0	0	0	0	3.50E-05	0
Bacteria;__Proteobacteria;__Alphaproteobacteria;__Rhizobiales;__Hyphomicrobiaceae;__Hyphomicrobium	0	0	0	0	0	0	0	0	0	0	0	0	0	0	0	0	0	0	0	0	0	0	0	0	0	0	0	0	0	0	0	0	0	1.75E-05	0	0	0	0	0	0	0	0	0	0	0	0	0	0	0
Bacteria;__Proteobacteria;__Alphaproteobacteria;__Rhizobiales;__Hyphomicrobiaceae;__Pedomicrobium	0	0	0	0	0	0	0	0	0	0	0	0	0	0	0	0	0	0	0	0	0	0	0	0	0	0	0	0	0	0	0	0	0	0	0	0	0	2.74E-05	0	0	0	0	0	0	0	0	0	0	0
Bacteria;__Proteobacteria;__Alphaproteobacteria;__Rhizobiales;__KF-JG30-B3;__uncultured_bacterium	0	0	0	0	0	0	0	0	0	0	0	0	0	0	0	0	0	0	0	0	0	0	0	0	0	0	0	0	0	0	0	0	0	0	0	0	0	0	0	0	0	0	0	0	0	2.49E-05	0	2.63E-05	0
Bacteria;__Proteobacteria;__Alphaproteobacteria;__Rhizobiales;__MNG7;__uncultured_alpha_proteobacterium	0	0	0	0	0	0	0	0	0	0	0	0	0	1.43E-05	0	0	0	0	0	0	0	0	0	0	0	0	0	0	0	0	0	0	0	0	2.39E-05	0	0	2.05E-05	0	0	0	0	0	0	0	0	0	0	0
Bacteria;__Proteobacteria;__Alphaproteobacteria;__Rhizobiales;__MNG7;__uncultured_bacterium	0	0	0	0	0	0	0	0	0	0	0	0	0	0	0	0	0	0	0	0	0	0	0	0	0	0	0	0	0	0	0	0	0	0	0	0	0	0	0	0	0	0	3.72E-05	0	0	1.49E-05	0	0	0
Bacteria;__Proteobacteria;__Alphaproteobacteria;__Rhizobiales;__Methylobacteriaceae;__uncultured_bacterium	0	0	0	0	0	0	0	0	0	0	0	0	0	0	0	0	0	0	0	0	0	0	0	0	0	0	0	0	0	0	0	0	0	2.33E-05	0	0	0	0	0	0	0	0	0	0	0	0	0	0	0
Bacteria;__Proteobacteria;__Alphaproteobacteria;__Rhizobiales;__Phyllobacteriaceae;__Aminobacter	0	0	0	0	0	0	0	0	0	0	0	0	0	0	0	0	0	0	0	0	0	0	0	0	0	0	0	0	0	0	0	0	0	0	0	0	0	0	0	0	0	0	0	0	0	0	0	0	0
Bacteria;__Proteobacteria;__Alphaproteobacteria;__Rhizobiales;__Rhizobiaceae;__Rhizobium	0	0	0	0	0	0	0	0	0	0	0	0	0	0	0	0	0	0	0	0	0	0	0	1.41E-05	0	0	0	0	0	0	0	0	4.76E-05	0	0	0	0	0	0	0	0	0	0	0	0	0	0	0	0
Bacteria;__Proteobacteria;__Alphaproteobacteria;__Rhizobiales;__Rhizobiaceae;__Shinella	0	0	0	0	0	0	0	0	0	0	0	0	0	0	0	0	0	0	0	0	0	0	0	0	0	0	0	0	0	0	0	0	1.59E-05	0	0	0	9.43E-06	0	0	3.63E-06	0	0	0	0	0	0	0	0	0
Bacteria;__Proteobacteria;__Alphaproteobacteria;__Rhizobiales;__Rhodobiaceae;__Rhodobium	0	0	0	0	0	6.29E-06	0	0	0	0	0	0	0	0	0	0	0	0	0	0	0	2.55E-05	0	0	0	0	0	0	0	0	0	0	0	0	0	0	0	0	0	0	0	0	0	1.86E-05	0	0	0	0	0
Bacteria;__Proteobacteria;__Alphaproteobacteria;__Rhizobiales;__Xanthobacteraceae;__uncultured	0	0	0	0	0	0	0	0	0	0	0	0	0	0	0	0	0	0	1.64E-05	0	0	9.35E-05	0	0	0	0	0	0	0	0	0	2.62E-05	4.76E-05	0	0	0	0	6.16E-05	0	0	2.59E-05	0	0	1.39E-05	0	0	0	8.75E-06	0
Bacteria;__Proteobacteria;__Alphaproteobacteria;__Rhizobiales;__alphaI_cluster;__uncultured_bacterium	0	0	0	0	0	0	0	0	0	0	0	0	0	0	0	0	0	0	0	0	0	0	0	0	0	0	0	0	0	0	0	0	0	0	3.19E-05	0	0	0	0	0	0	0	0	0	0	0	0	8.75E-06	0
Bacteria;__Proteobacteria;__Alphaproteobacteria;__Rhizobiales;__alphaI_cluster;__uncultured_forest_soil_bacterium	0	0	0	0	0	0	0	0	0	0	0	0	0	0	0	0	0	0	0	0	0	0	0	0	0	0	0	0	0	0	0	0	0	0	0	0	0	0	0	0	0	0	0	1.86E-05	0	0	0	0	0
Bacteria;__Proteobacteria;__Alphaproteobacteria;__Rhizobiales;__uncultured_bacterium;Other	0	0	0	0	0	0	0	0	0	0	0	0	0	0	0	0	0	0	0	0	0	0	0	0	0	0	0	0	0	0	0	0	0	0	0	0	0	0	0	0	0	0	0	0	0	0	0	3.50E-05	0
Bacteria;__Proteobacteria;__Alphaproteobacteria;__Rhodobacterales;__Rhodobacteraceae;__Rhodovulum	0	0	0	0	0	0	0	0	0	0	0	0	0	0	0	0	0	0	0	0	0	1.70E-05	0	0	0	0	0	0	0	0	0	0	0	0	0	0	0	0	0	0	0	0	0	0	0	0	0	0	0
Bacteria;__Proteobacteria;__Alphaproteobacteria;__Rhodospirillales;__Acetobacteraceae;__Acidiphilium	0	0	0	0	0	0	0	0	0	0	0	0	0	0	0	0	0	0	0	0	0	0	0	0	0	0	0	0	0	0	0	0	0	0	0	0	0	0	0	0	0	0	0	0	0	0	1.77E-05	0	0
Bacteria;__Proteobacteria;__Alphaproteobacteria;__Rhodospirillales;__Acetobacteraceae;__Acidisoma	0	0	0	0	0	0	0	0	0	0	0	0	0	0	0	0	0	0	0	0	0	0	0	0	0	0	0	0	0	0	0	0	0	0	0	0	0	5.48E-05	0	0	0	0	0	0	0	0	0	0	0
Bacteria;__Proteobacteria;__Alphaproteobacteria;__Rhodospirillales;__Acetobacteraceae;__Acidocella	0	0	0	0	0	0	0	0	0	0	0	0	0	0	0	0	0	0	0	0	0	0	0	0	0	0	0	0	0	0	0	0	3.97E-05	0	0	0	0	0	0	0	0	0	0	0	0	0	0	0	0
Bacteria;__Proteobacteria;__Alphaproteobacteria;__Rhodospirillales;__Acetobacteraceae;__uncultured	0	0	0	0	0	0	0	0	0	0	0	0	0	0	0	0	0	0	0	0	5.73E-05	6.80E-05	0	0	0	0	0	0	0	0	0	0	0	2.33E-05	0	0	0	0	0	0	0	0	0	2.32E-05	1.67E-05	4.98E-06	0	8.75E-06	0
Bacteria;__Proteobacteria;__Alphaproteobacteria;__Rhodospirillales;__Candidatus_Alysiosphaera;__uncultured_bacterium	0	0	0	0	0	0	0	0	0	0	0	0	0	0	0	0	0	0	0	0	0	0	0	0	0	0	0	0	0	0	0	0	0	0	0	0	0	0	0	0	0	0	0	0	0	0	0	1.75E-05	0
Bacteria;__Proteobacteria;__Alphaproteobacteria;__Rhodospirillales;__DA111;__uncultured_alpha_proteobacterium	0	0	0	0	0	0	0	0	0	0	0	0	0	0	0	0	0	0	0	0	0	0	0	0	0	0	0	0	0	0	0	0	0	0	0	2.47E-05	0	1.37E-05	0	0	0	0	0	0	0	0	0	0	0
Bacteria;__Proteobacteria;__Alphaproteobacteria;__Rhodospirillales;__DA111;__uncultured_bacterium	0	0	0	0	0	0	0	0	0	0	0	0	0	0	0	0	0	0	0	0	0	3.40E-05	0	0	0	0	0	0	0	0	0	0	0	0	0	0	0	0	0	0	0	0	0	5.10E-05	0	1.49E-05	0	0	0
Bacteria;__Proteobacteria;__Alphaproteobacteria;__Rhodospirillales;__JG37-AG-20;__uncultured_Rhodospirillaceae_bacterium	0	0	0	0	0	0	0	0	0	0	0	0	0	0	0	0	0	0	0	0	0	0	0	0	0	0	0	0	0	0	0	0	0	0	0	0	0	0	0	0	0	0	0	0	0	9.96E-06	0	0	0
Bacteria;__Proteobacteria;__Alphaproteobacteria;__Rhodospirillales;__JG37-AG-20;__uncultured_bacterium	0	0	0	0	0	9.44E-06	0	0	0	0	0	0	0	0	0	0	0	0	0	0	0	0.00017852	0	0	0	0	0	0	0	0	0	0	0	1.75E-05	0	0	0	2.05E-05	0	0	0	0	0	2.78E-05	0	9.96E-06	0	2.63E-05	0
Bacteria;__Proteobacteria;__Alphaproteobacteria;__Rhodospirillales;__MND8;__uncultured_bacterium	0	0	0	0	0	0	0	0	0	0	0	0	0	0	0	0	0	0	0	0	0	0	0	0	0	0	0	0	0	0	0	0	0	0	0	0	0	0	0	0	0	0	0	0	0	0	0	5.25E-05	0
Bacteria;__Proteobacteria;__Alphaproteobacteria;__Rhodospirillales;__Rhodospirillaceae;__Defluviicoccus	0	0	0	0	0	0	6.68E-06	0	0	0	0	0	0	0	0	0	0	0	0	0	0	3.40E-05	0	0	0	0	0	0	0	0	0	2.10E-05	0	0	0	0	0	0	0	0	0	0	0	0	0	1.49E-05	0	0	0
Bacteria;__Proteobacteria;__Alphaproteobacteria;__Rhodospirillales;__Rhodospirillaceae;__Dongia	0	0	0	0	0	0	0	0	0	0	0	0	0	0	0	0	0	0	0	0	0	1.70E-05	0	0	0	0	0	0	0	0	0	0	0	0	0	0	6.28E-06	0	0	3.99E-05	0	0	0	2.32E-05	0	0	0	0	0
Bacteria;__Proteobacteria;__Alphaproteobacteria;__Rhodospirillales;__Rhodospirillaceae;__Skermanella	0	0	0	0	0	0	0	0	0	0	0	0	0	0	0	0	0	0	0	0	0	0	0	0	0	0	0	0	0	0	0	0	0	0	0	0	0	0	0	0	0	0	0	1.86E-05	0	0	0	0	0
Bacteria;__Proteobacteria;__Alphaproteobacteria;__Rhodospirillales;__Rhodospirillaceae;__Thalassospira	0.000757524	0.001261888	0.004540895	0.000872606	0.001610441	0.010394644	0.004499663	0.002598456	0.002894599	0.003035939	0.003560691	0.009404875	0.002922499	0.018831934	0.003481075	0.006807551	0.008742884	0.002518979	0.009563648	0.001506846	0.003094379	0.007880375	0.005403793	0.001763805	0.000817472	0.001877808	0.001316187	0.008092566	0.00163041	0.001980078	0.000530034	0.002768877	0.002458893	0.00163567	0.001699961	0.001566013	0.000304754	0.001040618	0.000936443	0.002448891	0.000664273	0.000780819	0.001763406	0.00233284	0.003102889	0.001723743	0.001364353	0.002031115	0.002136324
Bacteria;__Proteobacteria;__Alphaproteobacteria;__Rhodospirillales;__Rhodospirillaceae;__uncultured	0	0	0	0	0	0	0	0	0	0	0	0	0	0	0	0	0	0	0	0	0	0	0	0	0	0	0	0	0	0	0	0	0	0	0	0	0	1.37E-05	0	0	0	0	0	1.39E-05	0	0	0	0	0
Bacteria;__Proteobacteria;__Alphaproteobacteria;__Rhodospirillales;__wr0007;__alpha_proteobacterium_CN37	0	0	0	0	0	0	0	0	0	0	0	0	0	0	0	0	0	0	9.84E-05	0	0	3.40E-05	0	0	0	0	0	0	0	0	0	0	0	0	0	0	0	0	0	0	0	0	0	0	0	0	0	0	0
Bacteria;__Proteobacteria;__Alphaproteobacteria;__Rhodospirillales;__wr0007;__uncultured_alpha_proteobacterium	0	0	0	0	0	0	0	0	0	0	0	0	0	0	0	0	0	0	0	0	0	7.65E-05	0	0	0	0	0	0	0	0	0	0	0	0	2.39E-05	0	0	0	0	0	0	0	0	9.28E-06	0	0	0	2.63E-05	0
Bacteria;__Proteobacteria;__Alphaproteobacteria;__Rhodospirillales;__wr0007;__uncultured_bacterium	0	0	0	0	0	0	0	0	0	0	0	0	0	0	0	0	0	0	0	0	0	0	0	0	0	0	0	0	0	0	0	0	0	0	3.19E-05	0	0	0	0	1.81E-05	0	0	0	1.86E-05	0	0	0	0	0
Bacteria;__Proteobacteria;__Alphaproteobacteria;__Rickettsiales;__Candidatus_Hepatincola;__uncultured_bacterium	0	0	0	0	0	0	0	0	0	0	0	0	0	0	0	0	0	0	0	0	0	2.55E-05	0	0	0	0	0	0	0	0	0	0	0	0	0	0	0	0	0	0	0	0	0	0	0	0	0	0	0
Bacteria;__Proteobacteria;__Alphaproteobacteria;__Rickettsiales;__Candidatus_Odyssella;__uncultured_bacterium	0	0	0	0	0	0	0	0	0	0	0	0	0	0	0	0	0	0	0	0	0	0	0	0	0	0	0	0	0	0	0	0	0	2.33E-05	0	0	0	0	0	0	0	0	0	0	0	0	0	0	0
Bacteria;__Proteobacteria;__Alphaproteobacteria;__Rickettsiales;__EF100-94H03;__uncultured_bacterium	0	0	0	0	0	0	0	0	0	0	0	0	0	0	0	0	0	0	0	0	0	0	0	0	0	0	0	0	0	0	0	0	0	0	0	0	0	0	0	0	0	0	0	0	0	0	0	2.63E-05	0
Bacteria;__Proteobacteria;__Alphaproteobacteria;__Rickettsiales;__Rickettsiaceae;__Rickettsia	0	0	0	0	0	0	0	0	0	0	0	0	0	0	0	0	0	0	0	0	0	5.95E-05	0	0	0	0	0	0	0	0	0	0	0	0	0	0	0	0	0	0	0	0	0	0	0	0	0	0	0
Bacteria;__Proteobacteria;__Alphaproteobacteria;__Rickettsiales;__SM2D12;__uncultured_bacterium	0	0	0	0	0	0	0	0	0	0	0	0	0	0	0	0	0	0	0	0	0	5.10E-05	0	0	0	0	0	0	0	0	0	0	0	0	0	0	0	0	0	0	0	0	0	0	0	0	0	0	0
Bacteria;__Proteobacteria;__Alphaproteobacteria;__Rickettsiales;__mitochondria;__Idiospermum	3.79E-05	0	0	0	0	3.15E-06	2.00E-05	0	5.41E-06	6.51E-05	9.39E-05	2.14E-05	0	0	0	2.09E-05	8.16E-06	0	3.28E-05	0	5.73E-05	2.55E-05	0.00010228	6.35E-05	0	0	3.56E-05	8.74E-06	3.02E-05	1.82E-05	0	7.87E-05	0	0	0	0	0	4.79E-05	0	1.45E-05	3.11E-05	0	0	2.78E-05	0	6.48E-05	1.77E-05	1.75E-05	0
Bacteria;__Proteobacteria;__Alphaproteobacteria;__Rickettsiales;__mitochondria;__Triticum	0	0	0	0	0	0	0	0	0	0	2.68E-06	0	0	0	0	0	0	0	0	0	0	0	0	0	0	0	0	0	0	0	0	0	0	0	0	0	0	0	0	0	0	0	0	0	0	0	0	0	0
Bacteria;__Proteobacteria;__Alphaproteobacteria;__Rickettsiales;__mitochondria;__uncultured_bacterium	0	0	0	0	0	0	0	0	0	0	0	0	0	0	0	0	0	0	0	0	0	5.10E-05	0	0	0	0	0	0	0	0	0	0	3.17E-05	0	0	0	0	0	0	0	0	0	0	0	0	0	0	0	0
Bacteria;__Proteobacteria;__Alphaproteobacteria;__Sphingomonadales;__Sphingomonadaceae;__Novosphingobium	0	0	0	0	0	0	0	0	0	0	0	0	0	0	0	0	0	0	0	0	0	7.65E-05	0	0	0	0	0	0	0	0	0	0	0	0	0	0	0	7.53E-05	0	0	0	0	0	0	0	0	0	0	0
Bacteria;__Proteobacteria;__Alphaproteobacteria;__Sphingomonadales;__Sphingomonadaceae;__Sphingomonas	0	0	0	0	2.79E-05	0	0	0	0	0	0	0	0	0	0	0	0	0	0	7.42E-06	0	0.00017852	0	0	0	0	0	0	0	0	0	2.10E-05	0	0	0	0	0	4.79E-05	3.47E-05	0	0	0	0	0	3.35E-05	0	0	0	0
Bacteria;__Proteobacteria;__Alphaproteobacteria;__Sphingomonadales;__Sphingomonadaceae;__Sphingopyxis	0	0	0	0	0	0	0	0	0	0	0	0	0	0	0	0	0	0	0	0	0	2.55E-05	0	0	0	0	0	0	0	0	0	0	0	0	0	0	0	0	0	0	0	0	0	0	0	0	0	0	0
Bacteria;__Proteobacteria;__Betaproteobacteria;__Burkholderiales;__Alcaligenaceae;__Achromobacter	0	0	0	0	0	0	0	0	0	0	0	0	0	0	0	0	0	0	0	0	0	8.50E-05	0	0	3.72E-05	0	0	6.12E-05	0	0	0	0	7.93E-06	1.75E-05	0	0	0	2.74E-05	0	0	0	0	0	0	8.36E-06	0	0	3.50E-05	0
Bacteria;__Proteobacteria;__Betaproteobacteria;__Burkholderiales;__Alcaligenaceae;__Parasutterella	0.002363475	0.000323166	0.00220262	0	0.000651978	0.001815287	0.000754395	0.000165859	0.001720528	0.000185674	0.001501852	0.00499634	0.000900921	0.002536994	0.000790298	0.003291012	0.007650024	0.000396825	0.009547244	0.001666438	0.001088763	0.002779809	0.002693373	0.000458589	0.000733867	0.010998592	0.000160077	0.004588118	0.00146435	0.00188897	0.000416602	0.000209763	0.003156901	0.004551937	0.000710312	0.001122104	0.000961387	0.000451847	0.001300616	0.001179096	7.78E-05	0.003530529	0.000902949	0.002356029	0.001948715	0.001818399	0.00266689	0.001435788	0.001456796
Bacteria;__Proteobacteria;__Betaproteobacteria;__Burkholderiales;__Alcaligenaceae;__Sutterella	0	0	0	6.06E-06	0	0	0	0	0	0	4.03E-06	0	0	0	0	0	0	0	0	0	0	5.95E-05	0	7.06E-05	0	0	0	0	0	3.04E-05	1.44E-05	3.15E-05	1.59E-05	0	0	0	1.26E-05	0	5.20E-05	0	5.19E-05	6.12E-06	7.44E-05	0	0	1.99E-05	0	0	0
Bacteria;__Proteobacteria;__Betaproteobacteria;__Burkholderiales;__Alcaligenaceae;__uncultured	0	0	0	0	0	0	0	0	0	0	0	0	0	0	0	0	0	0	0	0	0	5.95E-05	0	0	0	0	0	0	0	0	0	0	0	0	0	0	0	1.37E-05	0	0	0	0	0	0	0	0	0	0	0
Bacteria;__Proteobacteria;__Betaproteobacteria;__Burkholderiales;__Burkholderiaceae;__Burkholderia	0	0	0	0	0	0	0	0	0	0	0	0	0	0	0	0	0	0	0	0	0	0	0	0	0	0	0	0	0	0	0	0	0	0	0	0	0	0	0	0	0	0	0	0	0	0	0	2.63E-05	0
Bacteria;__Proteobacteria;__Betaproteobacteria;__Burkholderiales;__Burkholderiaceae;__Cupriavidus	0	0	0	0	0	0	0	0	9.20E-05	0	0	0	0	0	0	0	0	0	0	0	0	2.55E-05	0	0	0	0	0	0	0	0	0	3.67E-05	7.93E-06	0	0.000111735	0	0	0	0	1.09E-05	5.19E-06	0	0	0	0	0	0	0	0
Bacteria;__Proteobacteria;__Betaproteobacteria;__Burkholderiales;__Burkholderiaceae;__Limnobacter	0	0	0	0	0	0	0	0	0	0	0	0	0	0	0	0	0	0	0	0	0	0	0	0	0	0	0	0	0	0	0	0	0	0	0	0	0	0	0	0	0	0	0	0	2.51E-05	0	0	0	0
Bacteria;__Proteobacteria;__Betaproteobacteria;__Burkholderiales;__Comamonadaceae;__Acidovorax	0	0	0	0	0	0	0	0	0	0	0	0	0	0	0	0	0	0	0	0	0	0	0	0	0	0	0	0	0	0	0	0	2.38E-05	0	3.99E-05	0	0	0	0	7.26E-06	5.19E-06	0	0	0	0	0	0	0	0
Bacteria;__Proteobacteria;__Betaproteobacteria;__Burkholderiales;__Comamonadaceae;__Caenimonas	0	0	0	0	0	0	0	0	0	0	0	0	0	0	0	0	0	0	0	0	0	0	0	0	0	0	0	0	0	0	0	0	0	0	0	0	0	0	0	7.26E-06	0	0	0	1.39E-05	0	0	0	0	0
Bacteria;__Proteobacteria;__Betaproteobacteria;__Burkholderiales;__Comamonadaceae;__Limnohabitans	0	0	0	0	0	0	0	0	1.08E-05	0	2.68E-06	0	0	9.54E-06	0	0	0	0	0	7.42E-06	0	0	0	0	0	0	5.34E-05	0	0	0	0	0	0	0	0	0	9.43E-06	0	0	1.09E-05	0	0	0	0	0	0	0	0	0
Bacteria;__Proteobacteria;__Betaproteobacteria;__Burkholderiales;__Comamonadaceae;__Polaromonas	0	0	0	0	0	0	0	0	0	0	0	0	0	0	0	0	0	0	0	0	0	0	0	0	0	0	0	0	0	0	0	0	0	1.16E-05	0	0	0	0	0	0	0	0	0	0	0	0	0	0	0
Bacteria;__Proteobacteria;__Betaproteobacteria;__Burkholderiales;__Comamonadaceae;__Rhizobacter	0	0	0	0	0	0	0	0	0	0	0	0	0	0	0	0	0	0	8.20E-05	0	0	8.50E-05	0	0	0	0	0	0	0	0	0	0	0	0	0	0	0	0	0	0	0	0	0	0	0	0	0	0	1.86E-05
Bacteria;__Proteobacteria;__Betaproteobacteria;__Burkholderiales;__Comamonadaceae;__Variovorax	0	0	0	0	0	0	0	0	0	0	0	0	0	0	0	0	0	0	0	0	0	0	0	0	0	0	0	0	0	0	0	0	0	0	0	0	0	2.05E-05	0	0	0	0	0	0	0	1.49E-05	0	0	0
Bacteria;__Proteobacteria;__Betaproteobacteria;__Burkholderiales;__Comamonadaceae;__uncultured	0	0	0	0	0	0	0	0	0	0	0	0	0	0	0	0	0	0	0	0	0	3.40E-05	0	0	0	0	0	0	0	1.21E-05	0	7.87E-05	4.76E-05	0	7.98E-05	8.22E-06	0	0	0	0.000119724	1.56E-05	0	0	0	0	1.99E-05	0	0	0
Bacteria;__Proteobacteria;__Betaproteobacteria;__Burkholderiales;__Oxalobacteraceae;__Massilia	0	0	0	0	0	0	0	0	0	0	0	0	0	0	0	0	0	0	0	0	0	5.95E-05	0	0	0	0	0	0	0	0	0	0	3.17E-05	0	1.60E-05	0	0	0	0	0	0	0	0	0	0	0	0	0	0
Bacteria;__Proteobacteria;__Betaproteobacteria;__Burkholderiales;__Oxalobacteraceae;__Undibacterium	0	0	0	0	0	0	0	0	0	0	0	0	0	0	0	0	0	0	0	0	0	0	0	0	0	0	0	0	0	0	0	0	1.59E-05	6.99E-05	0	0	0	1.37E-05	0	0	0	0	0	0	0	0	0	0	3.72E-05
Bacteria;__Proteobacteria;__Betaproteobacteria;__H2SRC138;__uncultured_bacterium;Other	0	0	0	0	0	0	0	0	0	0	0	0	0	0	0	0	0	0	0	0	0	0	0	0	0	0	0	0	0	0	0	0	0	0	0	0	0	0	0	0	0	0	0	1.39E-05	0	0	0	2.63E-05	0
Bacteria;__Proteobacteria;__Betaproteobacteria;__Methylophilales;__Methylophilaceae;__OM43_clade	0	0	0	0	0	0	0	0	0	0	0	0	0	0	0	0	0	0	0	0	0	0	0	0	0	0	0	0	0	0	0	0	1.59E-05	0	0	0	0	0	0	0	0	0	0	0	0	0	0	0	0
Bacteria;__Proteobacteria;__Betaproteobacteria;__Methylophilales;__Methylophilaceae;__uncultured	0	0	0	0	0	9.44E-06	0	0	0	0	0	0	0	0	0	0	0	0	0	0	0	0	0	0	0	0	0	0	0	0	0	0	0	0	0	0	0	0	0	1.45E-05	0	0	0	0	0	0	0	0	0
Bacteria;__Proteobacteria;__Betaproteobacteria;__Neisseriales;__Neisseriaceae;__uncultured	0	0	0	0	0	0	0	0	0	0	0	0	0	0	0	0	0	0	0	0	0	0	0	0	0	0	0	0	0	0	0	0	2.38E-05	0	0	0	0	0	0	0	0	0	0	0	0	0	0	0	0
Bacteria;__Proteobacteria;__Betaproteobacteria;__Nitrosomonadales;__Gallionellaceae;__Sideroxydans	0	0	0	0	0	0	0	0	0	0	0	0	0	0	0	0	0	0	0	0	0	5.10E-05	0	0	0	0	0	0	0	0	0	0	0	0	0	0	0	2.05E-05	0	0	0	0	0	0	0	0	0	0	0
Bacteria;__Proteobacteria;__Betaproteobacteria;__Nitrosomonadales;__Gallionellaceae;__uncultured	0	0	0	0	0	0	0	0	0	0	0	0	0	0	0	0	0	0	0	0	0	0	0	0	0	0	0	0	0	0	0	0	0	0	0	0	0	0	0	2.90E-05	0	0	0	0	0	0	0	0	0
Bacteria;__Proteobacteria;__Betaproteobacteria;__Nitrosomonadales;__Nitrosomonadaceae;__uncultured	0	0	0	0	0	0	0	0	0	0	0	0	0	0	0	0	0	0	0	0	0	0.00017852	0	0	0	0	0	0	0	0	0	0	0	0	0	0	0	0	0	0	0	0	0	4.64E-05	0	6.97E-05	0	4.38E-05	0
Bacteria;__Proteobacteria;__Betaproteobacteria;__Rhodocyclales;__Rhodocyclaceae;__Azospira	0	0	0	0	0	0	0	0	0	0	0	0	0	0	0	0	0	0	0	0	0	0	0	0	0	0	0	0	0	0	0	0	0	0	0	0	0	0	0	0	0	0	0	0	0	0	0	0	0
Bacteria;__Proteobacteria;__Betaproteobacteria;__Rhodocyclales;__Rhodocyclaceae;__Propionivibrio	0	0	0	0	0	0	0	0	0	0	0	0	0	0	0	0	0	0	0	0	0	0	0	0	3.72E-05	0	0	0	0	0	0	5.77E-05	8.73E-05	1.75E-05	7.18E-05	3.29E-05	2.20E-05	0	0	7.62E-05	0	0	0	0	0	0	0	9.63E-05	0
Bacteria;__Proteobacteria;__Betaproteobacteria;__Rhodocyclales;__Rhodocyclaceae;__uncultured	0	0	0	0	0	0	0	0	0	0	0	0	0	0	0	0	0	0	0	2.60E-05	0	0	0	0	0	0	0	0	0	0	0	0	2.38E-05	0	0	0	0	0	0	0	0	0	0	0	0	0	0	0	0
Bacteria;__Proteobacteria;__Betaproteobacteria;__SC-I-84;__uncultured_Rhodocyclaceae_bacterium;Other	0	0	0	0	0	0	0	0	0	0	0	0	0	0	0	0	0	0	0	0	0	0	0	0	0	0	0	0	0	0	0	0	0	0	0	0	0	2.05E-05	0	0	0	0	0	1.86E-05	0	9.96E-06	0	0	0
Bacteria;__Proteobacteria;__Betaproteobacteria;__SC-I-84;__uncultured_bacterium;Other	0	0	0	0	0	0	0	0	0	0	0	0	0	0	0	0	0	0	9.84E-05	0	0	0.000221025	0	0	1.86E-05	0	0	0	0	0	0	0	0	1.75E-05	0	0	0	0.00014377	0	0	0	0	0	2.32E-05	0	0	1.32E-05	2.63E-05	0
Bacteria;__Proteobacteria;__Betaproteobacteria;__SC-I-84;__uncultured_beta_proteobacterium;Other	0	0	0	0	0	0	0	0	0	0	0	0	0	0	0	0	0	0	0	0	0	0.000136015	0	0	9.29E-06	0	0	0	4.53E-05	0	0	6.29E-05	0	0	0	0	0	0.000123231	8.67E-06	0	0	0	0	1.39E-05	5.02E-05	0	0	0	0
Bacteria;__Proteobacteria;__Betaproteobacteria;__SC-I-84;__uncultured_proteobacterium;Other	0	0	0	0	0	0	0	0	0	0	0	0	0	0	0	0	0	0	0	0	0	7.65E-05	0	0	0	0	0	0	0	0	0	0	0	0	0	0	0	0	0	0	0	0	0	0	0	0	0	0	0
Bacteria;__Proteobacteria;__Betaproteobacteria;__SC-I-84;__uncultured_soil_bacterium;Other	0	0	0	0	0	0	0	0	0	0	0	0	0	0	0	0	0	0	0	0	0	0.000255028	0	0	0	0	0	0	0	0	0	0	0	0	0	0	0	0	0	0	0	0	0	1.39E-05	0	2.49E-05	8.83E-06	1.75E-05	0
Bacteria;__Proteobacteria;__Betaproteobacteria;__TRA3-20;__uncultured_bacterium;Other	0	0	0	0	0	0	0	0	0	0	0	0	0	0	0	0	0	0	0	0	0	0	0	0	0	0	0	0	0	0	0	0	0	1.75E-05	0	0	0	0	0	0	0	0	0	0	0	0	0	1.75E-05	0
Bacteria;__Proteobacteria;__Deltaproteobacteria;__Bdellovibrionales;__Bacteriovoracaceae;__Bacteriovorax	0	0	0	0	0	0	0	0	0	0	0	0	0	0	0	0	0	0	0	0	0	5.10E-05	0	0	0	0	0	0	0	0	0	0	0	0	0	0	0	0	0	0	0	0	0	0	0	0	0	0	0
Bacteria;__Proteobacteria;__Deltaproteobacteria;__Bdellovibrionales;__Bdellovibrionaceae;__Bdellovibrio	0	0	0	0	0	0	0	0	0	0	6.71E-06	0	0	0	0	0	0	0	0	0	0	6.80E-05	0	0	0	0	0	0	0	0	0	0	0	0	0	0	0	0	0	0	0	0	0	0	0	0	0	0	0
Bacteria;__Proteobacteria;__Deltaproteobacteria;__Bdellovibrionales;__Bdellovibrionaceae;__OM27_clade	0	0	0	0	0	0	0	0	0	0	0	0	0	0	0	0	0	0	0	0	0	0	0	0	0	0	0	0	0	0	0	0	0	0	0	0	0	0	0	0	0	0	0	0	0	0	0	2.63E-05	0
Bacteria;__Proteobacteria;__Deltaproteobacteria;__Desulfarculales;__Desulfarculaceae;__uncultured	0	0	0	0	0	0	0	0	0	0	0	0	0	0	0	0	0	0	0	0	0	0	0	0	0	0	0	0	0	0	0	0	0	0	0	0	0	2.05E-05	0	0	0	0	0	0	0	0	0	0	0
Bacteria;__Proteobacteria;__Deltaproteobacteria;__Desulfovibrionales;__Desulfovibrionaceae;__Bilophila	5.30E-05	0.002369887	0.000542623	0.000484781	0.00129281	0.000317754	4.67E-05	0.000350147	5.95E-05	0.000605885	0.00011274	0.000277871	0.000329605	4.77E-05	0.00156178	5.85E-05	5.71E-05	0.000189786	0.000114829	0.000196706	0.000114607	0.000102011	8.52E-06	0.001996628	0.001161181	0.000134129	0.000320154	0.000104871	0.001554928	0.000400875	0.000195927	0.000466724	0.000134843	0.000209552	0.000303279	8.22E-05	0.003346005	0.000349155	0.000459551	0.000206795	0.001307787	0.000342948	0.000191213	0.000185514	0.000593814	5.98E-05	0.000189861	0.000306418	3.72E-05
Bacteria;__Proteobacteria;__Deltaproteobacteria;__Desulfovibrionales;__Desulfovibrionaceae;__Desulfovibrio	0.001712004	0.001200332	0.002780941	0.00076353	0.001627158	0.001522702	0.001268451	0.001984164	0.000589741	0.001081472	0.000913996	0.000582461	0.002856578	0.00121604	0.002667256	0.001077514	0.000840035	0.001587302	0.000672572	0.000857343	0.001260673	0.001241138	0.000571063	0.002088345	0.002285205	0.001408356	0.003432759	0.000900145	0.001947434	0.003206997	0.000961072	0.001185163	0.001039081	0.002305073	0.00253797	0.002318192	0.0027742	0.001875851	0.001942253	0.000435358	0.000358084	0.00180354	0.003887992	0.001066706	0.002366894	0.00049321	0.001633691	0.001234427	0.000307184
Bacteria;__Proteobacteria;__Deltaproteobacteria;__Desulfurellales;__Desulfurellaceae;__uncultured	0	0	0	0	0	0	0	0	0	0	0	0	0	0	0	0	0	0	0	0	0	0	0	0	0	0	0	0	0	0	0	0	0	0	0	0	0	0	0	0	0	0	0	9.28E-06	0	0	0	0	0
Bacteria;__Proteobacteria;__Deltaproteobacteria;__Desulfuromonadales;__AKYG597;__uncultured_bacterium	0	0	0	0	0	0	0	0	0	0	0	0	0	0	0	0	0	0	0	0	0	0	0	0	0	0	0	0	0	0	0	0	3.17E-05	0	0	0	0	0	0	0	0	0	0	0	0	0	0	0	0
Bacteria;__Proteobacteria;__Deltaproteobacteria;__Desulfuromonadales;__BVA18;__uncultured_bacterium	0	0	0	0	0	0	0	0	0	0	0	0	0	0	0	0	0	0	0	0	0	0	0	0	0	0	0	0	0	0	0	0	2.38E-05	0	3.19E-05	0	0	0	0	0	0	0	0	0	0	0	0	0	0
Bacteria;__Proteobacteria;__Deltaproteobacteria;__Desulfuromonadales;__Geobacteraceae;__Geobacter	0	0	0	0	0	0	0	0	0	0	0	0	0	0	0	0	0	0	0	0	0	0	0	0	0	0	0	0	0	0	0	0	0	0	0	0	0	0	0	1.81E-05	0	0	0	0	0	0	0	0	0
Bacteria;__Proteobacteria;__Deltaproteobacteria;__GR-WP33-30;__uncultured_bacterium;Other	0	0	0	0	0	0	0	0	0	0	0	0	0	0	0	0	0	0	4.92E-05	0	0	0.000229525	0	0	0	0	0	0	0	0	0	3.15E-05	0	0	0	0	0	7.53E-05	0	3.63E-06	0	0	0	1.86E-05	0	9.96E-06	0	7.88E-05	0
Bacteria;__Proteobacteria;__Deltaproteobacteria;__GR-WP33-30;__uncultured_delta_proteobacterium;Other	0	0	0	0	0	0	0	0	0	0	0	0	0	0	0	0	0	0	0	0	0	0	0	0	0	0	0	0	0	0	0	0	0	0	0	0	0	0	0	0	0	0	0	0	0	0	0	3.50E-05	0
Bacteria;__Proteobacteria;__Deltaproteobacteria;__GR-WP33-30;__uncultured_proteobacterium;Other	0	0	0	0	0	0	0	0	0	0	0	0	0	0	0	0	0	0	0	0	0	1.70E-05	0	0	0	0	0	0	0	0	0	0	0	5.24E-05	0	0	0	0	0	0	0	0	0	0	0	0	0	0	0
Bacteria;__Proteobacteria;__Deltaproteobacteria;__Myxococcales;__0319-6G20;__uncultured_bacterium	0	0	0	0	0	0	0	0	0	0	0	0	0	0	0	0	0	0	0	0	0	0	0	0	0	0	0	0	0	0	0	0	0	0	0	0	0	0	0	0	0	0	0	0	0	1.49E-05	0	0	0
Bacteria;__Proteobacteria;__Deltaproteobacteria;__Myxococcales;__0319-6G20;__uncultured_proteobacterium	0	0	0	0	0	0	0	0	0	0	0	0	0	0	0	0	0	0	0	0	0	0	0	0	0	0	0	0	0	0	0	0	0	0	0	0	0	0	0	0	0	0	0	1.39E-05	0	0	0	0	0
Bacteria;__Proteobacteria;__Deltaproteobacteria;__Myxococcales;__Cystobacterineae;__Cystobacteraceae	0	0	0	0	0	0	0	0	0	0	0	0	0	0	0	0	0	0	0	0	0	0	0	0	0	0	0	0	0	0	0	0	0	3.49E-05	0	0	0	0	0	1.45E-05	0	0	0	1.39E-05	0	3.49E-05	0	0	0
Bacteria;__Proteobacteria;__Deltaproteobacteria;__Myxococcales;__Cystobacterineae;__Myxococcaceae	0	0	0	0	0	0	0	0	0	0	0	0	0	0	0	0	0	0	0	0	0	0	0	0	0	0	0	0	0	0	0	0	0	0	0	0	0	0	0	0	0	0	0	1.39E-05	0	0	0	0	0
Bacteria;__Proteobacteria;__Deltaproteobacteria;__Myxococcales;__Cystobacterineae;__uncultured	0	0	0	0	0	0	0	0	0	0	0	0	0	0	0	0	0	0	0	0	0	4.25E-05	0	2.82E-05	0	0	0	0	0	0	0	0	0	0	0	0	0	0	0	0	0	0	0	1.86E-05	0	0	0	8.75E-06	0
Bacteria;__Proteobacteria;__Deltaproteobacteria;__Myxococcales;__Elev-16S-1158;__uncultured_bacterium	0	0	0	0	0	0	0	0	0	0	0	0	0	0	0	0	0	0	0	0	0	0	0	0	0	0	0	0	0	0	0	0	0	0	0	0	0	0	0	0	0	0	0	0	0	0	0	3.50E-05	0
Bacteria;__Proteobacteria;__Deltaproteobacteria;__Myxococcales;__MSB-4B10;__uncultured_bacterium	0	0	0	0	0	0	0	0	0	0	0	0	0	0	0	0	0	0	0	0	0	0	0	0	0	0	0	0	0	0	0	0	0	0	0	0	0	0	0	0	0	0	0	2.32E-05	0	0	0	0	0
Bacteria;__Proteobacteria;__Deltaproteobacteria;__Myxococcales;__Nannocystineae;__Haliangiaceae	0	0	0	0	0	0	0	0	0	0	0	0	0	0	0	0	0	0	0	0	0	5.95E-05	0	0	0	0	0	0	0	0	0	0	0	1.75E-05	0	0	0	6.16E-05	0	7.26E-06	1.04E-05	0	5.31E-05	9.28E-06	2.51E-05	2.99E-05	0	4.38E-05	0
Bacteria;__Proteobacteria;__Deltaproteobacteria;__Myxococcales;__Nannocystineae;__uncultured	0	0	0	0	0	0	0	0	0	0	0	0	0	0	3.76E-05	0	0	0	0	0	0	0	0	0	0	0	0	0	0	0	0	0	0	0	0	0	0	0	0	0	0	0	0	1.86E-05	0	0	0	0	0
Bacteria;__Proteobacteria;__Deltaproteobacteria;__Myxococcales;__Sorangiineae;__Polyangiaceae	0	0	0	0	0	0	0	0	0	0	0	0	0	0	0	0	0	0	0	0	0	0	0	0	0	0	0	0	0	0	0	0	0	0	0	0	0	0	0	0	0	0	0	0	0	0	0	3.50E-05	0
Bacteria;__Proteobacteria;__Deltaproteobacteria;__Myxococcales;__Sorangiineae;__Sandaracinaceae	0	0	0	0	0	0	0	0	0	0	0	0	0	0	0	0	0	0	0	0	0	0	0	0	0	0	0	0	0	0	0	0	0	0	0	0	9.43E-06	0	0	0	0	0	0	0	0	0	0	0	0
Bacteria;__Proteobacteria;__Deltaproteobacteria;__Myxococcales;__Sorangiineae;__uncultured	0	0	0	0	0	0	0	0	0	0	0	0	0	0	0	0	0	0	0	0	0	1.70E-05	0	0	0	0	0	0	0	0	0	0	0	0	0	0	0	0	0	0	0	0	0	0	0	0	0	0	0
Bacteria;__Proteobacteria;__Deltaproteobacteria;__Myxococcales;__mle1-27;__Myxococcales	0	0	0	0	0	0	0	0	0	0	0	0	0	0	0	0	0	0	0	0	0	0	0	0	0	0	0	0	0	0	0	0	0	0	1.60E-05	0	0	0	0	0	0	0	0	0	0	0	0	0	0
Bacteria;__Proteobacteria;__Deltaproteobacteria;__Sh765B-TzT-29;__uncultured_bacterium;Other	0	0	0	0	0	0	0	0	0	0	0	0	0	0	0	0	0	0	0	0	0	0	0	0	0	0	0	0	0	0	0	0	0	0	0	0	0	0	0	0	0	0	0	0	0	0	0	0	0
Bacteria;__Proteobacteria;__Deltaproteobacteria;__Syntrophobacterales;__Syntrophaceae;__uncultured	0	0	0	0	0	0	0	0	0	0	0	0	0	0	0	0	0	0	0	0	0	3.40E-05	0	0	0	0	0	0	0	0	0	0	0	0	0	0	0	0	0	0	0	0	0	0	0	0	0	0	0
Bacteria;__Proteobacteria;__Deltaproteobacteria;__Syntrophobacterales;__Syntrophobacteraceae;__Syntrophobacter	0	0	0	0	0	0	0	0	0	0	0	0	0	0	0	0	0	0	0	0	0	0	0	0	0	0	0	0	0	0	0	0	0	0	0	0	0	0	0	0	0	0	0	1.39E-05	0	0	0	0	0
Bacteria;__Proteobacteria;__Elev-16S-509;__uncultured_proteobacterium;Other;Other	0	0	0	0	0	0	0	0	0	0	0	0	0	0	0	0	0	0	0	0	0	0	0	0	0	0	0	0	0	0	0	0	0	0	0	0	0	0	0	0	0	0	0	0	0	1.49E-05	0	0	0
Bacteria;__Proteobacteria;__Epsilonproteobacteria;__BG.g7;__uncultured_bacterium;Other	0	0	0	0	0	0	0	0	0	0	0	0	0	0	0	0	0	0	0	0	0	0	0	0	0	0	0	0	0	0	0	0	0	0	3.99E-05	0	0	0	0	0	0	0	0	0	0	0	0	0	0
Bacteria;__Proteobacteria;__Epsilonproteobacteria;__Campylobacterales;__Campylobacteraceae;__Campylobacter	0	0	0	0	0	0	0	0	0	0	0	0	0	0	0	0	0	0	0	0	0	0.000144516	0	0	0	0	0	5.24E-05	0	0	0	0	0	0	0	0	0	0	0	0	0	0	0	0	0	0	0	0	0
Bacteria;__Proteobacteria;__Gammaproteobacteria;__Aeromonadales;__Succinivibrionaceae;__Succinivibrio	0	0	0	0	0	0	0	0	0	0	0	0	0	0	0	0	0	0	0	0	0	2.55E-05	0	0	0	0	0	0	0	0	0	0	0	0	0	0	0	0	0	0	0	0	0	1.39E-05	0	0	0	0	0
Bacteria;__Proteobacteria;__Gammaproteobacteria;__Enterobacteriales;__Enterobacteriaceae;__Citrobacter	0	0	0	0	0	0	0	0	0	0	0	0	0	0	0	0	0	0	0	0	0	0	0	0	0	0	0	0	0	0	0	0	0	0	0	3.70E-05	3.14E-06	0	0	0	0	9.19E-06	0	0	0	0	0	0	0
Bacteria;__Proteobacteria;__Gammaproteobacteria;__Enterobacteriales;__Enterobacteriaceae;__Enterobacter	0	0	4.64E-05	0	0	0	0	0	0	0	0	0	0	0	0	0	0	0	0	0	0	0	0	0	0	0	0	0	0	0	4.54E-05	0	0	1.75E-05	1.60E-05	0	1.57E-05	0	0	0	2.08E-05	0	0	0	0	0	0	0	0
Bacteria;__Proteobacteria;__Gammaproteobacteria;__Enterobacteriales;__Enterobacteriaceae;__Escherichia-Shigella	0.000121204	0.000230833	7.50E-05	0.000333287	8.36E-05	5.66E-05	1.34E-05	0.000135144	8.66E-05	0	5.50E-05	0.00030459	0	1.91E-05	1.41E-05	5.43E-05	0	0	0	0.000222687	0	4.25E-05	5.11E-05	0.000155215	0.000297262	0.000134129	1.78E-05	1.75E-05	4.53E-05	0	4.95E-05	0.000293669	7.93E-06	1.75E-05	0.000135678	0.000197293	8.17E-05	0.000109539	9.54E-05	5.80E-05	0.000726548	9.49E-05	7.97E-05	4.17E-05	3.35E-05	3.49E-05	1.77E-05	3.50E-05	0.000409579
Bacteria;__Proteobacteria;__Gammaproteobacteria;__Enterobacteriales;__Enterobacteriaceae;__Morganella	0	0	0	0	0	0	0	0	0	0	0	0	0	0	0	0	0	0	0	0	0	0	0	0	0	0	0	0	0	0	0	0	0	0	0	0	6.28E-06	2.74E-05	0	3.99E-05	0	0	0	0	2.51E-05	0	0	0	0
Bacteria;__Proteobacteria;__Gammaproteobacteria;__KI89A_clade;__uncultured_bacterium;Other	0	0	0	0	0	0	0	0	0	0	0	0	0	0	0	0	0	0	0	0	0	0	0	0	0	0	0	0	0	0	0	0	0	0	0	0	0	2.05E-05	0	0	0	0	0	1.39E-05	0	0	0	0	0
Bacteria;__Proteobacteria;__Gammaproteobacteria;__Legionellales;__Coxiellaceae;__Aquicella	0	0	0	0	0	0	0	0	0	0	0	0	0	0	0	5.01E-05	0	0	0	0	0	6.80E-05	0	0	2.79E-05	0	0	0	0	0	0	0	3.17E-05	0	0	0	0	0	0	1.45E-05	0	0	0	1.39E-05	0	0	0	3.50E-05	0
Bacteria;__Proteobacteria;__Gammaproteobacteria;__Legionellales;__Legionellaceae;__Legionella	0	0	0	0	0	0	0	0	0	0	1.34E-05	0	0	0	0	0	0	0	0	0	0	0	0	0	0	0	0	0	0	0	0	0	0	0	0	0	0	0	0	0	0	0	3.19E-05	0	0	0	0	0	0
Bacteria;__Proteobacteria;__Gammaproteobacteria;__NKB5;__uncultured_bacterium;Other	0	0	0	0	0	0	0	0	0	0	0	0	0	0	0	0	0	0	0	0	0	0	0	0	0	0	0	0	0	0	0	0	0	0	0	0	0	0	0	0	0	0	0	0	0	0	0	0	0
Bacteria;__Proteobacteria;__Gammaproteobacteria;__Oceanospirillales;__Alcanivoracaceae;__Kangiella	0	0	0	0	0	0	0	0	0	0	0	0	0	0	0	0	0	0	0	0	0	0	0	0	0	0	0	0	0	0	0	0	3.17E-05	0	0	0	0	0	0	0	0	0	0	0	0	0	0	0	0
Bacteria;__Proteobacteria;__Gammaproteobacteria;__Pseudomonadales;__Moraxellaceae;__Acinetobacter	0	0	0	0	0	0	0	0	0	0	0	0	0	0	4.70E-06	0	0	0	4.92E-05	1.86E-05	0	0	0	0	0	0	5.34E-05	0	0	0	4.12E-06	0	3.97E-05	0	0	0	0	0	0	0	0	4.90E-05	1.06E-05	0	0	0	0	0	0
Bacteria;__Proteobacteria;__Gammaproteobacteria;__Pseudomonadales;__Moraxellaceae;__Enhydrobacter	0	0	0	0	0	0	0	0	0	0	0	0	0	0	0	0	0	0	0	0	0	0	0	0	0	0	0	0	0	0	0	0	0	0	0	0	0	0	0	0	0	0	0	0	0	0	0	0	2.33E-05
Bacteria;__Proteobacteria;__Gammaproteobacteria;__Pseudomonadales;__Moraxellaceae;__Psychrobacter	0	0	0	0	0	0	0	0	0	0	0	0	0	0	0	0	0	0	0	0	0	0	0	0	0	0	0	1.75E-05	0	0	0	0	0	0	0	0	0	0	0	0	0	0	0	0	0	0	0	0	0
Bacteria;__Proteobacteria;__Gammaproteobacteria;__Pseudomonadales;__Pseudomonadaceae;__Pseudomonas	0	0	0	0	0	0	0	0	0	0	0	0	0	0	0	0	0	0	0	0	0	0	0	0	0	0	0	0	0	0	0	0	0	0	0	0	0	0	0	0	0	0	0	0	0	0	0	2.63E-05	0
Bacteria;__Proteobacteria;__Gammaproteobacteria;__Thiotrichales;__Thiotrichaceae;__Thiothrix	0	0	0	0	0	0	0	0	0	0	0	0	0	0	0	0	0	0	0	0	0	0	0	0	0	0	0	0	0	0	0	0	0	0	0	0	0	2.05E-05	0	0	0	0	0	0	0	0	0	0	0
Bacteria;__Proteobacteria;__Gammaproteobacteria;__Xanthomonadales;__Sinobacteraceae;__uncultured	0	0	0	0	0	0	0	0	0	3.91E-05	0	0	0	0	0	0	0	0	0	0	0	8.50E-05	0	4.23E-05	0	0	0	1.75E-05	0	0	0	1.05E-05	0	0	0	0	0	0	0	0	2.08E-05	0	0	3.25E-05	2.51E-05	2.99E-05	8.83E-06	3.50E-05	0
Bacteria;__Proteobacteria;__Gammaproteobacteria;__Xanthomonadales;__Xanthomonadaceae;__Arenimonas	0	0	0	0	0	0	0	0	0	0	0	0	0	0	0	0	0	0	0	0	0	0	0	0	0	0	0	0	0	0	0	0	0	0	0	0	0	6.16E-05	0	0	0	0	0	1.39E-05	0	0	0	0	0
Bacteria;__Proteobacteria;__Gammaproteobacteria;__Xanthomonadales;__Xanthomonadaceae;__Dokdonella	0	0	0	0	0	0	0	0	0	0	0	0	0	0	0	0	0	0	0	0	0	0	0	0	0	0	0	0	0	0	0	0	0	0	0	0	0	0	0	0	0	0	0	9.28E-06	3.35E-05	0	0	0	0
Bacteria;__Proteobacteria;__Gammaproteobacteria;__Xanthomonadales;__Xanthomonadaceae;__Rhodanobacter	0	0	0	0	0	0	0	0	0	0	0	0	0	0	0	0	0	0	0	0	0	0.000195522	0	0	0	0	0	0	0	0	0	0	0.0003728	5.24E-05	0	1.64E-05	6.28E-06	7.53E-05	0	0.000217679	0.000498204	0	2.66E-05	0	6.69E-05	0	3.97E-05	0.000105058	0
Bacteria;__Proteobacteria;__Gammaproteobacteria;__Xanthomonadales;__Xanthomonadaceae;__Stenotrophomonas	0	0	0	0	0	0	0	0	0	0	0	0	0	0	0	0	0	0	0	0	0	0	0	0	0	0	0	0	0	0	0	0	0	0	0	0	0	0	0	0	0	0	0	9.28E-06	0	0	0	0	0
Bacteria;__Proteobacteria;__Gammaproteobacteria;__Xanthomonadales;__Xanthomonadaceae;__Xanthomonas	0	0	0	0	0	0	0	0	0	0	0	0	0	0	0	0	0	0	0	0	0	0	0	0	0	0	0	1.75E-05	0	0	0	0	0	0	0	0	0	0	0	0	0	0	0	0	0	0	0	0	0
Bacteria;__Proteobacteria;__Gammaproteobacteria;__Xanthomonadales;__Xanthomonadaceae;__uncultured	0	0	0	0	0	0	0	0	0	0	0	0	0	0	0	0	0	0	0	0	0	1.70E-05	0	0	0	0	0	0	0	0	0	0	0	0	0	0	0	2.05E-05	0	0	0	0	0	9.28E-06	0	0	0	0	0
Bacteria;__Proteobacteria;__TA18;__uncultured_bacterium;Other;Other	0	0	0	0	0	0	0	0	0	0	0	0	0	0	0	0	0	0	0	0	0	0	0	0	0	0	0	0	0	0	0	0	0	0	0	0	9.43E-06	0	0	0	0	0	0	0	0	0	0	0	0
Bacteria;__Proteobacteria;__TA18;__uncultured_proteobacterium;Other;Other	0	0	0	0	0	0	0	0	0	0	0	0	0	0	0	0	0	0	0	0	0	0	0	0	0	0	0	0	0	0	0	0	0	0	0	0	0	0	0	0	0	0	0	0	0	1.99E-05	0	0	0
Bacteria;__RF3;__uncultured_bacterium;Other;Other;Other	2.27E-05	1.54E-05	0.002538189	0	0	0.000286293	0	0	0	0	0	3.21E-05	0.000109868	0	0.002234474	0.002033912	0.000375161	0.000448585	0.000574147	0	0	0.001003111	0	7.06E-06	0	0.000134129	0	0.001625505	0	0	0	0	0	0.000157164	0	0.000197293	3.14E-06	0	5.20E-05	0	0	0.000263335	7.44E-05	0	1.67E-05	5.98E-05	0	0	0
Bacteria;__Spirochaetes;__Spirochaetales;__Spirochaetaceae;__Spirochaeta	0	0	0	0	0	0	0	0	0	0	0	0	0	0	0	0	0	0	0	0	0	0	0	0	0	0	0	0	0	0	0	0	0	0	3.19E-05	0	0	0	0	1.45E-05	0	0	0	0	0	0	0	0	0
Bacteria;__Spirochaetes;__Spirochaetales;__Spirochaetaceae;__Treponema	0	0	0	0	0	0	0	0	0	0	0	0	0	0	0	0	0	0	0.000164042	0	0	0.000943605	0	0	0	0	0	0	0	0	0	0	0	0	0	0	0	0	0	0	0	0	0	0	0	0	0	0	0
Bacteria;__TM6;__uncultured_Verrucomicrobia_bacterium;Other;Other;Other	0	0	0	0	0	0	0	0	0	0	0	0	0	0	0	0	0	0	0	0	0	3.40E-05	0	0	0	0	0	0	0	0	0	0	0	0	0	0	0	0	0	0	0	0	0	0	0	0	0	0	0
Bacteria;__TM6;__uncultured_bacterium;Other;Other;Other	0	0	0	0	0	0	0	0	0	0	0	0	0	0	0	0	0	0	0	0	0	2.55E-05	0	0	0	0	0	0	0	0	0	0	0	0	0	0	0	0	0	1.45E-05	0	0	0	2.32E-05	0	0	0	8.75E-06	0
Bacteria;__Tenericutes;__Mollicutes;__Anaeroplasmatales;__Anaeroplasmataceae;__Anaeroplasma	0.01633222	4.62E-05	0.001545761	5.45E-05	0.019252845	0.012867462	6.68E-06	0.003458465	0.006454685	0.019828072	7.25E-05	0.000165654	0.001472236	6.68E-05	8.94E-05	0.001708152	0.009892834	0.005003451	0.001558399	0.003889592	0.020428629	0.00486254	0.029703814	0.05756355	0.012707968	0.006840587	0.000249008	0.000900145	0.017089114	0.000303693	0.003217324	0.038460127	0.001372221	0.012596409	4.79E-05	0.012762389	0.004005781	0.003080778	0.007456863	0.001955485	0.004540925	0.000456243	0.000812654	0.000704954	0.002182895	0.00117075	0.003779566	0.000157586	0.001047218
Bacteria;__Tenericutes;__Mollicutes;__RF9;__uncultured_Firmicutes_bacterium;Other	0	0	8.57E-05	0	0	0	0	0.000116716	3.25E-05	3.58E-05	9.13E-05	4.27E-05	6.59E-05	1.91E-05	6.12E-05	0	0.000114179	8.63E-05	0	1.11E-05	0	0	4.26E-05	0	0	0	0	0	6.04E-05	6.07E-06	6.60E-05	1.05E-05	1.59E-05	3.49E-05	0	8.22E-06	2.83E-05	0	0	0.000119724	2.59E-05	3.06E-06	7.44E-05	9.28E-06	0.00023418	1.99E-05	8.83E-06	8.75E-06	2.79E-05
Bacteria;__Tenericutes;__Mollicutes;__RF9;__uncultured_Mollicutes_bacterium;Other	0	0	0	0	0	1.26E-05	0	1.23E-05	0	6.51E-06	0	3.21E-05	0	0	0	1.67E-05	0	0	0	0	0	0	0	3.53E-05	0	0	0	0	0	0	0	1.57E-05	0	0	0	0	0	0	0	0	0	0	0	0	0	0	0	0	0
Bacteria;__Tenericutes;__Mollicutes;__RF9;__uncultured_bacterium;Other	0.004295162	0.003739497	0.001677846	0.001660375	0.003928583	0.001711467	0.001154958	0.004158758	0.003192174	0.003439863	0.001692436	0.002645121	0.003449867	0.003342919	0.001825212	0.004418644	0.002495637	0.002294686	0.006332021	0.003915572	0.004784826	0.001555673	0.00547198	0.001008897	0.004282436	0.002213131	0.000622521	0.002604303	0.003064567	0.001032556	0.004390822	0.000886251	0.001641906	0.002386565	0.0009258	0.000595989	0.001080775	0.001280234	0.003693748	0.003921853	0.001359683	0.001286055	0.003394026	0.003343892	0.001747989	0.001544394	0.001072938	0.001208163	0.003132345
Bacteria;__Tenericutes;__Mollicutes;__RF9;__uncultured_rumen_bacterium;Other	0.000249983	6.16E-05	3.57E-06	0	4.46E-05	6.29E-06	6.68E-05	6.14E-05	0.000205598	4.23E-05	3.09E-05	0.000112217	0	0.000176445	4.70E-06	0.000505346	9.79E-05	1.73E-05	0	0.000126189	0.00034382	0	8.52E-06	2.82E-05	1.86E-05	0.000201194	0	8.74E-05	1.51E-05	3.64E-05	2.89E-05	0.000110126	0.00020623	0.000104776	5.59E-05	0	6.28E-06	3.42E-05	0	0.000605874	3.11E-05	0	0.000164655	0.00019479	0.000100363	0.000169385	0	0.000113812	0.000307184
Bacteria;__Thermotogae;__Thermotogales;__Thermotogaceae;__Fervidobacterium	0	0	0	0	0	0	0	0	0	0	0	0	0	0	0	0	0	0	0	0	0	0	0	0	0	0	0	0	0	0	0	0	0	0	0	0	0	0	0	0	0	1.22E-05	0	0	0	0	0	0	0
Bacteria;__Verrucomicrobia;__Candidatus_Methylacidiphilum;__uncultured_bacterium;Other;Other	0	0	0	0	0	0	0	0	0	0	0	0	0	0	0	0	0	0	0	0	0	3.40E-05	0	0	0	0	0	0	0	0	0	0	3.17E-05	0	0	0	0	2.05E-05	0	0	0	0	0	0	0	0	0	0	0
Bacteria;__Verrucomicrobia;__OPB35_soil_group;__uncultured_Verrucomicrobia_bacterium;Other;Other	0	0	0	0	0	0	0	0	0	0	0	0	0	0	0	0	0	0	0	0	0	5.10E-05	0	0	0	0	0	8.74E-06	0	0	0	0	3.97E-05	0	0	0	0	6.85E-06	0	0	0	0	0	1.86E-05	0	0	0	2.63E-05	0
Bacteria;__Verrucomicrobia;__OPB35_soil_group;__uncultured_Verrucomicrobia_subdivision_3_bacterium;Other;Other	0	0	0	0	0	0	0	0	0	0	0	0	0	0	0	0	0	0	0	0	0	1.70E-05	0	0	0	0	0	0	0	0	0	0	0	0	0	0	0	1.37E-05	0	0	0	0	0	9.28E-06	0	5.98E-05	0	0	0
Bacteria;__Verrucomicrobia;__OPB35_soil_group;__uncultured_bacterium;Other;Other	0	0	0	0	0	0	0	0	0	0	0	0	0	0	0	0	0	0	0	0	0	0.000187021	0	0	0	0	0	0.000104871	0	0	0	6.29E-05	7.93E-05	2.33E-05	5.59E-05	3.70E-05	9.43E-06	4.11E-05	0	0	0	0	0	2.32E-05	2.51E-05	9.47E-05	0	0	0
Bacteria;__Verrucomicrobia;__OPB35_soil_group;__uncultured_soil_bacterium;Other;Other	0	0	0	0	0	0	0	0	0	0	0	0	0	0	0	0	0	0	0	0	0	0	0	0	0	0	0	0	0	0	0	0	0	0	0	0	0	0	0	0	0	0	0	9.28E-06	0	0	0	0	0
Bacteria;__Verrucomicrobia;__Opitutae;__Opitutales;__Opitutaceae;__Opitutus	0	0	0	0	0	0	0	0	0	0	0	0	0	0	0	0	0	0	0	0	0	8.50E-06	0	0	0	0	0	0	0	0	0	0	3.17E-05	0	0	0	9.43E-06	0	0	1.45E-05	1.56E-05	0	0	0	0	0	0	0	0
Bacteria;__Verrucomicrobia;__S-BQ2-57_soil_group;__uncultured_Verrucomicrobia_bacterium;Other;Other	0	0	0	0	0	0	0	0	0	0	0	0	0	0	0	0	0	0	0	0	0	0.000102011	0	0	0	0	0	0	0	0	0	0	0	0	0	0	0	2.05E-05	0	0	0	0	0	0	0	1.99E-05	0	0	0
Bacteria;__Verrucomicrobia;__Spartobacteria;__Chthoniobacterales;__Chthoniobacteraceae;__Chthoniobacter	0	0	0	0	0	0	0	0	0	0	0	0	0	0	0	0	0	0	0	0	0	9.35E-05	0	0	9.29E-06	0	0	2.62E-05	0	0	0	0	0	0	0	4.52E-05	0	0	0	3.99E-05	0	0	0	3.25E-05	0	4.98E-05	0	2.63E-05	0
Bacteria;__Verrucomicrobia;__Spartobacteria;__Chthoniobacterales;__DA101_soil_group;__uncultured_Verrucomicrobia_bacterium	0	0	0	0	0	0	0	0	0	0	0	0	0	0	0	0	0	0	0	0	0	0	0	0	0	0	0	0	0	0	0	0	0.000134843	0	0	0	0	1.37E-05	0	0	0	0	0	1.39E-05	0	0	0	0	0
Bacteria;__Verrucomicrobia;__Spartobacteria;__Chthoniobacterales;__DA101_soil_group;__uncultured_Xiphinematobacteriaceae_bacterium	0	0	0	0	0	0	0	3.07E-05	0	0	0	0	0	0	0	0	0	0	6.56E-05	0	0	6.80E-05	0	2.12E-05	0	0	0	7.87E-05	0	0	0	0	0	0	0	0	0	1.37E-05	0	0	0	0	0	9.28E-06	0	2.99E-05	0	0	0
Bacteria;__Verrucomicrobia;__Spartobacteria;__Chthoniobacterales;__DA101_soil_group;__uncultured_bacterium	0	0	4.28E-05	0	0	0	0	6.14E-06	0	0	0	0	0	4.77E-05	0	8.35E-06	0	0	3.28E-05	7.42E-06	2.87E-05	0.002482276	0	0.000134049	0.000102184	0.000201194	0	9.61E-05	0	0	0	0.000167811	1.59E-05	0.000157164	8.78E-05	2.06E-05	0	0.000314924	8.67E-05	0	0	0	3.72E-05	0.000190152	0.000150544	0.000244114	1.32E-05	0.000358947	9.31E-06
Bacteria;__Verrucomicrobia;__Spartobacteria;__Chthoniobacterales;__FukuN18_freshwater_group;__uncultured_bacterium	0	0	0	0	0	0	0	0	0	0	0	0	0	0	0	0	0	0	0	0	0	5.10E-05	0	0	0	0	0	0	0	0	0	4.20E-05	0	5.82E-05	0	0	0	2.74E-05	0	0	0	0	0	1.39E-05	0	4.98E-06	0	0	0
Bacteria;__Verrucomicrobia;__Spartobacteria;__Chthoniobacterales;__Xiphinematobacteraceae;__Candidatus_Xiphinematobacter	0	0	0	0	0	0	0	0	0	0	0	0	0	0	0	0	0	0	0	0	0	0.000246527	0	7.06E-05	0	0	0	0	0	0	0	0	0	4.07E-05	4.79E-05	0	0	0.000150616	1.73E-05	0	0	0	0	1.39E-05	0	1.49E-05	0	0	0
Bacteria;__Verrucomicrobia;__Verrucomicrobiae;__Verrucomicrobiales;__Verrucomicrobiaceae;__Akkermansia	0	4.62E-05	0	0	2.79E-05	6.29E-06	0.000547437	0.001842876	0.003581728	0.000143328	0.003633167	0.000144279	0.001428289	0.002360549	0.000503345	0.000893752	0.000611676	0.000276052	0.000869423	0.003581542	0.001891009	0.005279086	0.002923503	0.015069953	0.001960074	0.004560392	0.001725273	0.009578243	0.000664241	0.005575802	0.000173241	0.000125858	0.015110293	0.012642976	0.000758199	0.00350195	0.004301109	2.74E-05	1.73E-05	0.00464745	0.00322276	0.000107171	0.001003867	0.000255082	0.000217453	0.022059922	0.00115683	0.006653651	0.006590491
Bacteria;__Verrucomicrobia;__Verrucomicrobiae;__Verrucomicrobiales;__Verrucomicrobiaceae;__uncultured	0	0	0	0	0	0	0	0	0	0	0	0	0	0	0	0	0	0	0	0	0	0	0	0	0	0	0	0	0	0	0	0	0	0	0	1.23E-05	0	0	0	0	0	0	0	0	0	0	0	0	0
Bacteria;__WCHB1-60;__uncultured_bacterium;Other;Other;Other	0	0	0	0	0	0	0	0	0	0	0	0	0	0	0	0	0	0	0	0	0	0	0	0	0	0	0	0	0	0	0	0	0	0	0	0	0	2.74E-05	0	0	0	0	0	0	0	0	0	3.50E-05	0
Bacteria;__WCHB1-60;__uncultured_soil_bacterium;Other;Other;Other	0	0	0	0	0	0	0	0	0	0	0	0	0	0	0	0	0	0	0	0	0	2.55E-05	0	0	0	0	0	0	0	0	0	0	0	0	0	0	0	0	0	0	0	0	0	0	0	0	0	0	0
No blast hit;Other;Other;Other;Other;Other	0.001552924	0.002139054	0.002441802	0.001599777	0.00265249	0.001941131	0.00138862	0.003980613	0.001255228	0.001286691	0.000579804	0.001287827	0.002087499	0.002131647	0.002944801	0.00273555	0.000326227	0.001535542	0.002280184	0.001243333	0.000916853	0.001538671	0.001116557	0.000126994	0.000761735	0.001140098	0.001743059	4.37E-05	0.001071844	0.000570943	0.001862336	0.000167811	0.000237957	0.000273582	0.000263374	0.000435689	0.002240096	0.001602005	0.002323767	0.000965044	0.000467067	0.001540205	0.001577505	0.001117723	0.001271264	0.000662595	0.001638107	0.000928009	0.002480743
[truncated: 7 more columns]
