# Supplementary material for: N-3 Polyunsaturated Fatty Acids (PUFAs) Reverse the Impact of Early-Life Stress on the Gut Microbiota
Source: PLoS One. 2015 Oct 1;10(10):e0139721. doi: 10.1371/journal.pone.0139721 (PMC4591340; doi:10.1371/journal.pone.0139721)
Supplement: S1 File — NS.S, NS.LD, NS.HD stand for non-separated Saline, non-separated Low Dose, non-separated High Dose, respectively. MS.S, MS.LD, MS.HD stand for maternally separated Saline, maternally separated Low Dose, maternally separated High Dose, respectively. (ZIP) [file pone.0139721.s001.zip › Matteo/Mapping file.xlsx]

## Sheet: Sheet1
										#SampleID	Group
										1.S1	NS.S
										10.S10	NS.HD
	NS-S	NS-LD	NS-HD	MS-S	MS-LD	MS-HD				11.S11	NS.S
	1	3	5	31	33	35				12.S12	NS.S
	2	4	10	32	34	40				13.S13	NS.LD
	6	8	14	36	38	44				14.S14	NS.HD
	7	9	15	37	39	45				15.S15	NS.HD
	11	13	19	41	43	49				16.S16	NS.S
	12	18		42	48	50				17.S17	NS.S
	16	22	24	46	52	54				18.S18	NS.LD
	17	23	25	47	53	55				19.S19	NS.HD
	21	27	29	51	57					2.S2	NS.S
	26		30	56	58					21.S20	NS.S
										22.S21	NS.LD
										23.S22	NS.LD
										24.S23	NS.HD
										25.S24	NS.HD
										26.S25	NS.S
										27.S26	NS.LD
										29.S27	NS.HD
										3.S3	NS.LD
										30.S28	NS.HD
										31.S29	MS.S
										32.S30	MS.S
										33.S31	MS.LD
										34.S32	MS.LD
										35.S33	MS.HD
										36.S34	MS.S
										37.S35	MS.S
										38.S36	MS.LD
										39.S37	MS.LD
										4.S4	NS.LD
										40.S38	MS.HD
										41.S39	MS.S
										42.S40	MS.S
										43.S41	MS.LD
										44.S42	MS.HD
										45.S43	MS.HD
										46.S44	MS.S
										47.S45	MS.S
										48.S46	MS.LD
										49.S47	MS.HD
										5.S5	NS.HD
										50.S48	MS.HD
										51.S49	MS.S
										52.S50	MS.LD
										53.S51	MS.LD
										54.S52	MS.HD
										55.S53	MS.HD
										56.S54	MS.S
										57.S55	MS.LD
										58.S56	MS.LD
										6.S6	NS.S
										7.S7	NS.S
										8.S8	NS.LD
										9.S9	NS.LD
