# Supplementary material for: N-3 Polyunsaturated Fatty Acids (PUFAs) Reverse the Impact of Early-Life Stress on the Gut Microbiota
Source: PLoS One. 2015 Oct 1;10(10):e0139721. doi: 10.1371/journal.pone.0139721 (PMC4591340; doi:10.1371/journal.pone.0139721)
Supplement: S1 File — NS.S, NS.LD, NS.HD stand for non-separated Saline, non-separated Low Dose, non-separated High Dose, respectively. MS.S, MS.LD, MS.HD stand for maternally separated Saline, maternally separated Low Dose, maternally separated High Dose, respectively. (ZIP) [file pone.0139721.s001.zip › Matteo/Phylum.txt]

Taxon	10.S10	11.S11	12.S12	13.S13	14.S14	15.S15	16.S16	17.S17	18.S18	19.S19	1.S1	21.S20	22.S21	23.S22	24.S23	25.S24	26.S25	27.S26	29.S27	2.S2	30.S28	31.S29	32.S30	33.S31	34.S32	35.S33	36.S34	37.S35	38.S36	39.S37	3.S3	40.S38	41.S39	42.S40	43.S41	44.S42	45.S43	46.S44	47.S45	48.S46	49.S47	4.S4	50.S48	51.S49	52.S50	53.S51	54.S52	55.S53	56.S54
Bacteria;__Acidobacteria	0	0	1.07E-05	0	1.11E-05	9.44E-06	2.67E-05	0	0	3.91E-05	5.37E-06	0	0	0	6.59E-05	4.18E-06	0	0	0.000295276	0	0	0.002312257	8.52E-06	6.35E-05	0.000222947	0	0	0.000305875	0	0	2.27E-05	0.000561117	0.000586962	0.000209552	0.000207507	4.11E-05	4.08E-05	0.000513463	0	0.000301123	0.000192016	0	0.000106229	0.000593645	0.000485088	0.000244114	7.06E-05	0.001068086	5.59E-05
Bacteria;__Actinobacteria	0.003067973	0.000615555	0.002709543	0.000357526	0.00031763	0.002781134	0.001996141	0.000491434	0.000762876	0.000397408	0.004124389	0.006278822	0.000461447	0.000853613	0.002789564	0.001703976	0.007209617	0.000534852	0.002854331	0.00141406	0.001088763	0.001521669	0.00040912	0.001248774	0.000306552	0.002615519	0.001227256	0.006353451	0.004498724	0.00119655	0.000175303	0.000597826	0.001546723	0.001594924	0.001061478	0.000575438	0.000251343	0.000273847	0.000997139	0.000464382	0.000300998	0.000590973	0.000589573	0.001215118	0.000936721	0.002545759	0.002684552	0.001593374	0.002192176
Bacteria;__Armatimonadetes	0	0	0	0	0	0	0	0	0	0	0	0	0	0	0	2.09E-05	0	0	0	0	0	4.25E-05	0	0	0	0	0	0	0	0	0	3.15E-05	8.73E-05	5.24E-05	0	0	0	0	0	0	0	0	0	1.39E-05	0	2.49E-05	0	2.63E-05	0
Bacteria;__BHI80-139	0	0	0	0	0	0	0	0	0	0	0	0	0	0	0	0	0	0	0	0	0	0	0	0	0	0	0	0	0	0	0	0	0	0	0	0	0	0	0	0	0	0	0	0	0	1.49E-05	0	0	0
Bacteria;__Bacteroidetes	0.364884212	0.291403773	0.307599216	0.277979433	0.285070269	0.441256418	0.404522361	0.400143744	0.478782862	0.451905443	0.463671015	0.443023026	0.545979916	0.41882335	0.271199277	0.426390745	0.349560409	0.259506556	0.416371391	0.473379677	0.451492751	0.459833041	0.575631792	0.418868484	0.287136899	0.475689089	0.350835067	0.514664499	0.437825516	0.313119534	0.328063934	0.558274905	0.616769649	0.391728514	0.331596128	0.280604045	0.320233121	0.372883677	0.340145669	0.537979574	0.539555353	0.48841019	0.365152545	0.541886771	0.453021762	0.592534101	0.471134444	0.521453648	0.571483093
Bacteria;__Candidate_division_BRC1	0	0	0	0	0	0	0	0	0	0	0	0	0	0	0	0	0	0	0	0	0	1.70E-05	0	0	0	0	0	0	0	0	0	0	6.35E-05	3.49E-05	0	0	0	0	0	0	0	0	0	0	0	0	0	0	0
Bacteria;__Candidate_division_OD1	2.27E-05	0	0	0	0	0	0	0	0	0	0	0	0	0	0	0	0	0	0	1.86E-05	0	5.95E-05	8.52E-06	0	0	0	1.78E-05	0	0	2.43E-05	0	1.57E-05	0.000198298	1.75E-05	1.60E-05	0	9.43E-06	0	0	2.54E-05	0	0	0	0	0	0	0	0	0
Bacteria;__Candidate_division_TM7	0.000901454	0.000569388	0.000449806	0.000175733	0.0003845	0.000289439	0.000968028	0.001081154	0.000324628	0.00057331	0.000601278	0.00010153	0.001010789	0.000400578	0.000747961	0.000471935	0.002267278	0.000586611	0.001181102	7.79E-05	0.001346628	0.000459051	0.0002557	0.000705522	0.000213657	0.000134129	0.000533589	0.000568053	0.000845398	0.000315841	0.000156741	0.000587338	0.000737668	0.00012806	0.00023145	6.17E-05	0.000424142	0.00041077	0.000537588	0.000424474	0.000384033	9.80E-05	0.001083539	0.000477699	0.00020909	0.000214222	0.000313492	0.000166341	0.001694166
Bacteria;__Candidate_division_WS3	0	0	0	0	0	0	0	0	0	0	0	0	0	0	0	0	0	0	0	0	0	0.000195522	0	0	0	0	0	0	0	0	0	0	0	2.91E-05	0	0	0	0	0	0	0	0	0	1.86E-05	3.35E-05	0	0	7.00E-05	0
Bacteria;__Chlamydiae	0	0	0	0	0	0	0	0	0	0	0	0	0	0	0	0	0	0	0	0	0	0.000127514	0	0	0	0	0	0	0	0	0	0	3.17E-05	0	0	0	0	0	0	2.54E-05	0	0	0	0	0	0	0	0	0
Bacteria;__Chlorobi	0	0	0	0	0	0	0	0	0	0	0	0	0	0	0	0	0	0	0	0	0	3.40E-05	0	0	0	0	0	0	0	0	0	0	0	0	0	0	0	2.05E-05	0	0	0	0	0	9.28E-06	0	0	0	0	0
Bacteria;__Chloroflexi	0	0	0	0	0	6.29E-06	3.34E-05	0	0	0	0	0	0	0	0	0	0	0	0.000147638	0	5.73E-05	0.000527059	0	7.06E-06	9.29E-06	0	0	0	0	0	0	7.87E-05	9.52E-05	7.57E-05	0	8.63E-05	9.43E-06	0.000116385	0	1.81E-05	0	0	1.06E-05	2.78E-05	0.000150544	6.97E-05	1.77E-05	0.000175096	0
Bacteria;__Cyanobacteria	0.011855252	0.002092887	0.011059506	0.006005224	0.003126149	0.017945233	0.011215777	0.013747858	0.004988449	0.006801547	0.012829495	0.028871896	0.022523017	0.03046777	0.010358551	0.012771467	0.016148238	0.009558316	0.034694882	0.006695443	0.010343247	0.032890151	0.020507138	0.008261664	0.008137558	0.008383073	0.006189638	0.026375125	0.009163509	0.006535471	0.002435679	0.017730255	0.010454261	0.009220292	0.01138894	0.002745661	0.003367998	0.018286129	0.00359837	0.008104921	0.005609989	0.002804826	0.010065225	0.009544702	0.012135557	0.007149049	0.005947519	0.003992191	0.01113309
Bacteria;__Deferribacteres	0.007188904	0.002985442	0.002980855	0.00024845	0.004998495	0.001110566	0.001622282	0.004158758	0.001109145	0.001713416	0.000610673	0.001977161	0.001626052	0.002699133	0.004897026	0.001110925	0.000856346	0.00510697	0.000738189	0.000905592	0.000916853	0.001224136	0.001338163	0.000888958	0.011426023	0.005767554	0.009071021	0.000349571	0.005434701	0.003632167	0.002452178	0.00025696	0.000515574	0.000663582	0.002490084	0.002536037	0.01447108	0.002800085	0.008540709	0.000391823	0.000233533	0.00084206	0.003521501	0.000500888	0.000510178	0.000408517	0.001774983	0.000464005	0.000628331
Bacteria;__Elusimicrobia	0	0	0	0	0	0	0	0	0	0	0	0	0	0	0	1.67E-05	0	0	0	0	0	2.55E-05	0	0	0	0	0	0	0	0	0	0	0	0	0	0	0	2.74E-05	1.73E-05	0	1.04E-05	0	0	1.86E-05	0	0	0	2.63E-05	0
Bacteria;__Fibrobacteres	0	0	0	0	0	0	0	0	0	0	0	0	0	0	0	0	0	0	0	0	0	5.95E-05	0	2.12E-05	0	0	0	0	0	0	0	0	0	0	0	0	0	0	0	0	0	0	0	0	0	0	0	3.50E-05	0
Bacteria;__Firmicutes	0.584581354	0.690899018	0.656626958	0.709458682	0.674847036	0.505628335	0.569814873	0.561475284	0.493791492	0.508770673	0.505789982	0.499676707	0.412775495	0.515868134	0.693721834	0.533782994	0.592730031	0.710351967	0.51136811	0.500224542	0.50068764	0.464049509	0.353718304	0.488962106	0.667028955	0.477432768	0.622360955	0.421967035	0.513488625	0.660100826	0.654737819	0.376042918	0.341357785	0.558083763	0.644165463	0.690196594	0.641565868	0.592755379	0.627616405	0.433783808	0.439872958	0.496965521	0.605251976	0.432656052	0.518031882	0.365637735	0.504377851	0.454925891	0.394722022
Bacteria;__Fusobacteria	0	0	0	0	0	0	0	0	0	0	0	0	0	0	0	0	1.63E-05	0	0	0	0	0	0	0	0	0	0	0	0	0	0	0	0	0	0	0	0	0	0	0	0	0	0	0	0.000100363	0	0	0	0
Bacteria;__Gemmatimonadetes	0	0	2.14E-05	0	1.11E-05	6.29E-06	0	0	0	0	0	0	0	0	0	0	0	0	0	0	0	3.40E-05	0	1.41E-05	0	0	0	0	0	0	0	5.77E-05	1.59E-05	0	0	8.22E-06	1.57E-05	2.05E-05	0	3.27E-05	0	0	0	3.71E-05	0	5.48E-05	0	3.50E-05	0
Bacteria;__Lentisphaerae	0	0	0	0	0	0	0	0	0	0	0	0	0	0	0	0	0	0	0	0	0	0	0	0	0	0	0	0	0	0	0	0	0	0	0	0	0	0	0	0	0	0	0	1.86E-05	0	0	0	0	0
Bacteria;__Nitrospirae	0	0	0	0	0	0	0	0	0	0	0	0	0	0	0	0	0	0	0	0	0	2.55E-05	0	0	0	0	0	0	0	0	0	0	0	0	0	0	0	0	0	0	0	0	0	2.32E-05	1.67E-05	0	8.83E-06	2.63E-05	0
Bacteria;__Planctomycetes	0	0	1.78E-05	0	3.34E-05	0	2.67E-05	0	4.33E-05	3.26E-06	0	2.14E-05	0	5.72E-05	0	4.59E-05	0	0	9.84E-05	0	0	0.00215924	2.56E-05	0.000211657	6.50E-05	0.000134129	0	0.000384528	0	1.21E-05	0	0.000335622	0.000753532	0.000506418	0.000534729	0.000106867	0.000329888	0.000116385	6.94E-05	0.001066628	0.000321757	0	0	0.000185514	4.18E-05	0.000239132	8.83E-06	0.000140077	2.79E-05
Bacteria;__Proteobacteria	0.005045111	0.005386107	0.010188454	0.002460263	0.005293836	0.014135332	0.006609297	0.005233769	0.005475391	0.005013209	0.006267783	0.015587511	0.007009602	0.022685112	0.008556859	0.01135984	0.017298188	0.004692892	0.020374016	0.004509403	0.005673027	0.015794753	0.008830173	0.006681294	0.005610828	0.014553015	0.005424826	0.013877965	0.006778279	0.007537658	0.002217066	0.005380432	0.007868457	0.009179545	0.006033664	0.005421447	0.007596846	0.005100399	0.004829619	0.005082809	0.003855894	0.006620124	0.007080182	0.006789817	0.008380309	0.004658091	0.005991673	0.006277195	0.00446813
Bacteria;__RF3	2.27E-05	1.54E-05	0.002538189	0	0	0.000286293	0	0	0	0	0	3.21E-05	0.000109868	0	0.002234474	0.002033912	0.000375161	0.000448585	0.000574147	0	0	0.001003111	0	7.06E-06	0	0.000134129	0	0.001625505	0	0	0	0	0	0.000157164	0	0.000197293	3.14E-06	0	5.20E-05	0	0	0.000263335	7.44E-05	0	1.67E-05	5.98E-05	0	0	0
Bacteria;__Spirochaetes	0	0	0	0	0	0	0	0	0	0	0	0	0	0	0	0	0	0	0.000164042	0	0	0.000943605	0	0	0	0	0	0	0	0	0	0	0	0	3.19E-05	0	0	0	0	1.45E-05	0	0	0	0	0	0	0	0	0
Bacteria;__TM6	0	0	0	0	0	0	0	0	0	0	0	0	0	0	0	0	0	0	0	0	0	5.95E-05	0	0	0	0	0	0	0	0	0	0	0	0	0	0	0	0	0	1.45E-05	0	0	0	2.32E-05	0	0	0	8.75E-06	0
Bacteria;__Tenericutes	0.020877364	0.003847219	0.003312854	0.001714912	0.023226008	0.014597805	0.001228395	0.007807653	0.009884919	0.023352628	0.001887046	0.002997804	0.004988024	0.003605202	0.00198045	0.006648847	0.012600519	0.007401656	0.00789042	0.007942487	0.025557275	0.006418212	0.035226934	0.058635944	0.017008983	0.009254912	0.000871529	0.003591841	0.020229163	0.001378766	0.007703016	0.039482723	0.00323622	0.015122675	0.001029554	0.013366599	0.005121116	0.004395243	0.011150611	0.006602935	0.005957694	0.001745361	0.004445696	0.004252911	0.004265427	0.002904457	0.004861335	0.001488317	0.004514673
Bacteria;__Thermotogae	0	0	0	0	0	0	0	0	0	0	0	0	0	0	0	0	0	0	0	0	0	0	0	0	0	0	0	0	0	0	0	0	0	0	0	0	0	0	0	0	0	1.22E-05	0	0	0	0	0	0	0
Bacteria;__Verrucomicrobia	0	4.62E-05	4.28E-05	0	2.79E-05	6.29E-06	0.000547437	0.001879734	0.003581728	0.000143328	0.003633167	0.000144279	0.001428289	0.002408237	0.000503345	0.000902105	0.000611676	0.000276052	0.000967848	0.003588965	0.001919661	0.008619957	0.002923503	0.01529572	0.002071547	0.004761585	0.001725273	0.009892857	0.000664241	0.005575802	0.000173241	0.000398551	0.015443434	0.012922378	0.000949743	0.003617038	0.00431996	0.000650386	0.000121391	0.00470187	0.003238329	0.000107171	0.001041047	0.000589007	0.000393088	0.022578042	0.001170076	0.007065127	0.0065998
Bacteria;__WCHB1-60	0	0	0	0	0	0	0	0	0	0	0	0	0	0	0	0	0	0	0	0	0	2.55E-05	0	0	0	0	0	0	0	0	0	0	0	0	0	0	0	2.74E-05	0	0	0	0	0	0	0	0	0	3.50E-05	0
No blast hit;Other	0.001552924	0.002139054	0.002441802	0.001599777	0.00265249	0.001941131	0.00138862	0.003980613	0.001255228	0.001286691	0.000579804	0.001287827	0.002087499	0.002131647	0.002944801	0.00273555	0.000326227	0.001535542	0.002280184	0.001243333	0.000916853	0.001538671	0.001116557	0.000126994	0.000761735	0.001140098	0.001743059	4.37E-05	0.001071844	0.000570943	0.001862336	0.000167811	0.000237957	0.000273582	0.000263374	0.000435689	0.002240096	0.001602005	0.002323767	0.000965044	0.000467067	0.001540205	0.001577505	0.001117723	0.001271264	0.000662595	0.001638107	0.000928009	0.002480743
[truncated: 7 more columns]
