# Supplementary material for: N-3 Polyunsaturated Fatty Acids (PUFAs) Reverse the Impact of Early-Life Stress on the Gut Microbiota
Source: PLoS One. 2015 Oct 1;10(10):e0139721. doi: 10.1371/journal.pone.0139721 (PMC4591340; doi:10.1371/journal.pone.0139721)
Supplement: S1 File — NS.S, NS.LD, NS.HD stand for non-separated Saline, non-separated Low Dose, non-separated High Dose, respectively. MS.S, MS.LD, MS.HD stand for maternally separated Saline, maternally separated Low Dose, maternally separated High Dose, respectively. (ZIP) [file pone.0139721.s001.zip › Matteo/unweighted_unifrac_emperor/emperor_required_resources/css/colorPicker.css]

div.colorPicker-picker {
  height: 16px;
  width: 16px;
  padding: 0 !important;
  border: 1px solid #ccc;
  background: url(arrow.gif) no-repeat top right;
  cursor: pointer;
  line-height: 16px;
}

div.colorPicker-palette {
  width: 110px;
  position: absolute;
  border: 1px solid #598FEF;
  background-color: #EFEFEF;
  padding: 2px;
  z-index: 9999;
}
  div.colorPicker_hexWrap {width: 100%; float:left }
  div.colorPicker_hexWrap label {font-size: 95%; color: #2F2F2F; margin: 5px 2px; width: 25%}
  div.colorPicker_hexWrap input {margin: 5px 2px; padding: 0; font-size: 95%; border: 1px solid #000; width: 65%; }

div.colorPicker-swatch {
  height: 12px;
  width: 12px;
  border: 1px solid #000;
  margin: 2px;
  float: left;
  cursor: pointer;
  line-height: 12px;
}
