# Supplementary material for: N-3 Polyunsaturated Fatty Acids (PUFAs) Reverse the Impact of Early-Life Stress on the Gut Microbiota
Source: PLoS One. 2015 Oct 1;10(10):e0139721. doi: 10.1371/journal.pone.0139721 (PMC4591340; doi:10.1371/journal.pone.0139721)
Supplement: S1 File — NS.S, NS.LD, NS.HD stand for non-separated Saline, non-separated Low Dose, non-separated High Dose, respectively. MS.S, MS.LD, MS.HD stand for maternally separated Saline, maternally separated Low Dose, maternally separated High Dose, respectively. (ZIP) [file pone.0139721.s001.zip › Matteo/unweighted_unifrac_emperor/emperor_required_resources/css/d3.parcoords.css]

.parcoords > svg, .parcoords > canvas { 
  font: 14px sans-serif;
  position: absolute;
}
.parcoords > canvas {
  pointer-events: none;
}
.parcoords rect.background {
  fill: transparent;
}
.parcoords rect.background:hover {
  fill: rgba(120,120,120,0.2);
}
.parcoords .resize rect {
  fill: rgba(0,0,0,0.1);
}
.parcoords rect.extent {
  fill: rgba(255,255,255,0.25);
  stroke: rgba(0,0,0,0.6);
}
.parcoords .axis line, .parcoords .axis path {
  fill: none;
  stroke: #fff;
  shape-rendering: crispEdges;
}

.parcoords text {
	stroke: #fff;
	shape-rendering: crispEdges;
}

.parcoords canvas {
  opacity: 1;
  -moz-transition: opacity 0.3s;
  -webkit-transition: opacity 0.3s;
  -o-transition: opacity 0.3s;
}
.parcoords canvas.faded {
  opacity: 0.25;
}
