# Supplementary material for: N-3 Polyunsaturated Fatty Acids (PUFAs) Reverse the Impact of Early-Life Stress on the Gut Microbiota
Source: PLoS One. 2015 Oct 1;10(10):e0139721. doi: 10.1371/journal.pone.0139721 (PMC4591340; doi:10.1371/journal.pone.0139721)
Supplement: S1 File — NS.S, NS.LD, NS.HD stand for non-separated Saline, non-separated Low Dose, non-separated High Dose, respectively. MS.S, MS.LD, MS.HD stand for maternally separated Saline, maternally separated Low Dose, maternally separated High Dose, respectively. (ZIP) [file pone.0139721.s001.zip › Matteo/unweighted_unifrac_emperor/emperor_required_resources/css/spectrum.css]

/***
Spectrum: The No Hassle Colorpicker
https://github.com/bgrins/spectrum

Author: Brian Grinstead
License: MIT
***/

.sp-container { 
    position:absolute; 
    top:0; 
    left:0; 
    display:inline-block;
    *display: inline;
    *zoom: 1;
    z-index: 100;
    overflow: hidden;
}
.sp-container.sp-flat {
    position: relative;
}

/* http://ansciath.tumblr.com/post/7347495869/css-aspect-ratio */
.sp-top {
  position:relative; 
  width: 100%;
  display:inline-block;
}
.sp-top-inner {
   position:absolute; 
   top:0; 
   left:0; 
   bottom:0; 
   right:0;
}
.sp-color { 
    position: absolute;
    top:0;
    left:0;
    bottom:0;
    right:20%;
}
.sp-hue {
    position: absolute;
    top:0;
    right:0;
    bottom:0;
    left:84%;
    height: 100%;
}
.sp-fill { 
    padding-top: 80%;
}
.sp-sat, .sp-val { 
    position: absolute; 
    top:0; 
    left:0; 
    right:0; 
    bottom:0; 
}

/* Don't allow text selection */
.sp-container, .sp-replacer, .sp-preview, .sp-dragger, .sp-slider , .sp-container.sp-dragging .sp-input, .sp-container button  { 
    -webkit-user-select:none; 
    -moz-user-select: none; 
    -o-user-select:none; 
    user-select: none; 
}

.sp-container.sp-input-disabled .sp-input-container {
    display: none;
}
.sp-container.sp-buttons-disabled .sp-button-container {
    display: none;
}
.sp-palette-only .sp-picker-container {
    display: none;
}
.sp-palette-disabled .sp-palette-container {
    display: none;
}

.sp-initial-disabled .sp-initial { 
    display: none; 
}


/* Gradients for hue, saturation and value instead of images.  Not pretty... but it works */
.sp-sat {
    background-image: -webkit-gradient(linear,  0 0, 100% 0, from(#FFF), to(rgba(204, 154, 129, 0)));
    background-image: -webkit-linear-gradient(left, #FFF, rgba(204, 154, 129, 0));
    background-image: -moz-linear-gradient(left, #fff, rgba(204, 154, 129, 0));
    background-image: -o-linear-gradient(left, #fff, rgba(204, 154, 129, 0));
    -ms-filter: "progid:DXImageTransform.Microsoft.gradient(GradientType = 1, startColorstr=#FFFFFFFF, endColorstr=#00CC9A81)";
    filter : progid:DXImageTransform.Microsoft.gradient(GradientType = 1, startColorstr='#FFFFFFFF', endColorstr='#00CC9A81');
}
.sp-val {
    background-image: -webkit-gradient(linear, 0 100%, 0 0, from(#000000), to(rgba(204, 154, 129, 0)));
    background-image: -webkit-linear-gradient(bottom, #000000, rgba(204, 154, 129, 0));
    background-image: -moz-linear-gradient(bottom, #000, rgba(204, 154, 129, 0));
    background-image: -o-linear-gradient(bottom, #000, rgba(204, 154, 129, 0));
    -ms-filter: "progid:DXImageTransform.Microsoft.gradient(startColorstr=#00CC9A81, endColorstr=#FF000000)";
    filter : progid:DXImageTransform.Microsoft.gradient(startColorstr='#00CC9A81', endColorstr='#FF000000');
}

.sp-hue {
    background: -moz-linear-gradient(top, #ff0000 0%, #ffff00 17%, #00ff00 33%, #00ffff 50%, #0000ff 67%, #ff00ff 83%, #ff0000 100%);
    background: -ms-linear-gradient(top, #ff0000 0%, #ffff00 17%, #00ff00 33%, #00ffff 50%, #0000ff 67%, #ff00ff 83%, #ff0000 100%);
    background: -o-linear-gradient(top, #ff0000 0%, #ffff00 17%, #00ff00 33%, #00ffff 50%, #0000ff 67%, #ff00ff 83%, #ff0000 100%);
    background: -webkit-gradient(linear, left top, left bottom, from(#ff0000), color-stop(0.17, #ffff00), color-stop(0.33, #00ff00), color-stop(0.5, #00ffff), color-stop(0.67, #0000ff), color-stop(0.83, #ff00ff), to(#ff0000));
    background: -webkit-linear-gradient(top, #ff0000 0%, #ffff00 17%, #00ff00 33%, #00ffff 50%, #0000ff 67%, #ff00ff 83%, #ff0000 100%);
}
 
/* IE filters do not support multiple color stops.  
   Generate 6 divs, line them up, and do two color gradients for each.
   Yes, really.
 */
 
.sp-1 { 
    height:17%; 
    filter: progid:DXImageTransform.Microsoft.gradient(startColorstr='#ff0000', endColorstr='#ffff00');
}
.sp-2 { 
    height:16%; 
    filter: progid:DXImageTransform.Microsoft.gradient(startColorstr='#ffff00', endColorstr='#00ff00');
}
.sp-3 { 
    height:17%; 
    filter: progid:DXImageTransform.Microsoft.gradient(startColorstr='#00ff00', endColorstr='#00ffff');
}
.sp-4 { 
    height:17%; 
    filter: progid:DXImageTransform.Microsoft.gradient(startColorstr='#00ffff', endColorstr='#0000ff');
}
.sp-5 { 
    height:16%; 
    filter: progid:DXImageTransform.Microsoft.gradient(startColorstr='#0000ff', endColorstr='#ff00ff');
}
.sp-6 { 
    height:17%; 
    filter: progid:DXImageTransform.Microsoft.gradient(startColorstr='#ff00ff', endColorstr='#ff0000');
}

/* Clearfix hack */
.sp-cf:before, .sp-cf:after { content: ""; display: table; }
.sp-cf:after { clear: both; }
.sp-cf { *zoom: 1; }

/* Mobile devices, make hue slider bigger so it is easier to slide */
@media (max-device-width: 480px) {
    .sp-color { right: 40%; }
    .sp-hue { left: 63%; }
    .sp-fill { padding-top: 60%; } 
}

.sp-dragger {
   border-radius: 5px; 
   height: 5px; 
   width: 5px; 
   border: 1px solid #fff;
   background: #000;
   cursor: pointer;
   position:absolute; 
   top:0; 
   left: 0;
}
.sp-slider { 
    position: absolute; 
    top:0; 
    cursor:pointer;
    height: 3px; 
    left: -1px;
    right: -1px;
    border: 1px solid #000;
    background: white; 
    opacity: .8; 
}

/* Basic display options (colors, fonts, global widths) */
.sp-container {
    border-radius: 0;
    background-color: #ECECEC;
    border: solid 1px #f0c49B;
    padding: 0;
}
.sp-container, .sp-container button, .sp-container input, .sp-color, .sp-hue 
{
    font: normal 12px "Lucida Grande", "Lucida Sans Unicode", "Lucida Sans", Geneva, Verdana, sans-serif;
    -webkit-box-sizing: border-box;
    -moz-box-sizing: border-box;
    -ms-box-sizing: border-box;
    box-sizing: border-box;
}
.sp-top 
{
    margin-bottom: 3px;
}
.sp-color, .sp-hue 
{
    border: solid 1px #666;
}

/* Input */
.sp-input-container {
    float:right;
    width: 100px;
    margin-bottom: 4px;
}
.sp-initial-disabled  .sp-input-container {
    width: 100%;
}
.sp-input {
   font-size: 12px !important;
   border: 1px inset;
   padding: 4px 5px;
   margin: 0;
   width: 100%;
   background:transparent;
   border-radius: 3px;
   color: #222;
}
.sp-input:focus  {
    border: 1px solid orange; 
}
.sp-input.sp-validation-error  
{
    border: 1px solid red;
    background: #fdd;
}
.sp-picker-container , .sp-palette-container
{
    float:left;
    position: relative;
    padding: 10px;
    padding-bottom: 300px;
    margin-bottom: -290px;
}
.sp-picker-container 
{
    width: 172px;
    border-left: solid 1px #fff;
}

/* Palettes */
.sp-palette-container 
{
    border-right: solid 1px #ccc;
}

.sp-palette span {
    display: block;
    position:relative;
    float:left;
    width: 24px;
    height: 15px; 
    margin: 3px;
    cursor: pointer;
    border:solid 2px transparent;
}
.sp-palette span:hover, .sp-palette span.sp-thumb-active {
    border-color: orange;
}

/* Initial */
.sp-initial 
{
    float: left;
    border: solid 1px #333;
}
.sp-initial span {
    width: 30px;
    height: 25px;
    border:none;
    display:block;
    float:left;
    margin:0;
}

/* Buttons */
.sp-button-container {
    float: right;
}

/* Replacer (the little preview div that shows up instead of the <input>) */
.sp-replacer {
    margin:0;
    overflow:hidden;
    cursor:pointer;
    padding: 4px;
    display:inline-block;
    *zoom: 1;
    *display: inline;
    border: solid 1px #91765d;
    background: #eee;
    color: #333;
    vertical-align: middle;
}
.sp-replacer:hover, .sp-replacer.sp-active {
    border-color: #F0C49B;
    color: #111;
}
.sp-dd { 
    padding: 2px 0;
    height: 16px; 
    line-height: 16px;
    float:left;
    font-size:10px;
}
.sp-preview {
    width:25px;
    height: 20px;
    border: solid 1px #222;
    margin-right: 5px;
    float:left;
}

.sp-palette  
{
    *width: 220px;
    max-width: 220px;
}
.sp-palette span  
{
    width:16px; 
    height: 16px; 
    margin:2px 1px;
    border: solid 1px #d0d0d0; 
}

.sp-container 
{
    padding-bottom:0;
}


/* Buttons: http://hellohappy.org/css3-buttons/ */
.sp-container button {
  background-color: #eeeeee;
  background-image: -webkit-linear-gradient(top, #eeeeee, #cccccc);
  background-image: -moz-linear-gradient(top, #eeeeee, #cccccc);
  background-image: -ms-linear-gradient(top, #eeeeee, #cccccc);
  background-image: -o-linear-gradient(top, #eeeeee, #cccccc);
  background-image: linear-gradient(top, #eeeeee, #cccccc);
  border: 1px solid #ccc;
  border-bottom: 1px solid #bbb;
  border-radius: 3px;
  color: #333;
  font-size: 14px;
  line-height: 1;
  padding: 5px 4px;
  text-align: center;
  text-shadow: 0 1px 0 #eee;
  vertical-align: middle;
}
.sp-container button:hover {
    background-color: #dddddd;
    background-image: -webkit-linear-gradient(top, #dddddd, #bbbbbb);
    background-image: -moz-linear-gradient(top, #dddddd, #bbbbbb);
    background-image: -ms-linear-gradient(top, #dddddd, #bbbbbb);
    background-image: -o-linear-gradient(top, #dddddd, #bbbbbb);
    background-image: linear-gradient(top, #dddddd, #bbbbbb);
    border: 1px solid #bbb;
    border-bottom: 1px solid #999;
    cursor: pointer;
    text-shadow: 0 1px 0 #ddd; 
}
.sp-container button:active {
    border: 1px solid #aaa;
    border-bottom: 1px solid #888;
    -webkit-box-shadow: inset 0 0 5px 2px #aaaaaa, 0 1px 0 0 #eeeeee;
    -moz-box-shadow: inset 0 0 5px 2px #aaaaaa, 0 1px 0 0 #eeeeee;
    -ms-box-shadow: inset 0 0 5px 2px #aaaaaa, 0 1px 0 0 #eeeeee;
    -o-box-shadow: inset 0 0 5px 2px #aaaaaa, 0 1px 0 0 #eeeeee;
    box-shadow: inset 0 0 5px 2px #aaaaaa, 0 1px 0 0 #eeeeee;
}
.sp-cancel
{
    font-size: 11px;
    color: #d93f3f !important;
    margin:0;
    padding:2px;
    margin-right: 5px;
    vertical-align: middle;
    text-decoration:none;
    
}
.sp-cancel:hover 
{
    color: #d93f3f !important;
    text-decoration: underline;
} 


.sp-palette span:hover, .sp-palette span.sp-thumb-active 
{
    border-color: #000;
}
.sp-palette span.sp-thumb-light.sp-thumb-active 
{
    background-image: url(data:image/png;base64,iVBORw0KGgoAAAANSUhEUgAAABIAAAASCAYAAABWzo5XAAAAGXRFWHRTb2Z0d2FyZQBBZG9iZSBJbWFnZVJlYWR5ccllPAAAAIVJREFUeNpiYBhsgJFMffxAXABlN5JruT4Q3wfi/0DsT64h8UD8HmpIPCWG/KemIfOJCUB+Aoacx6EGBZyHBqI+WsDCwuQ9mhxeg2A210Ntfo8klk9sOMijaURm7yc1UP2RNCMbKE9ODK1HM6iegYLkfx8pligC9lCD7KmRof0ZhjQACDAAceovrtpVBRkAAAAASUVORK5CYII=);
}

.sp-palette span.sp-thumb-dark.sp-thumb-active 
{
    background-image: url(data:image/png;base64,iVBORw0KGgoAAAANSUhEUgAAABIAAAASCAYAAABWzo5XAAAAAXNSR0IArs4c6QAAAARnQU1BAACxjwv8YQUAAAAJcEhZcwAADsMAAA7DAcdvqGQAAAAadEVYdFNvZnR3YXJlAFBhaW50Lk5FVCB2My41LjEwMPRyoQAAAMdJREFUOE+tkgsNwzAMRMugEAahEAahEAZhEAqlEAZhEAohEAYh81X2dIm8fKpEspLGvudPOsUYpxE2BIJCroJmEW9qJ+MKaBFhEMNabSy9oIcIPwrB+afvAUFoK4H0tMaQ3XtlrggDhOVVMuT4E5MMG0FBbCEYzjYT7OxLEvIHQLY2zWwQ3D+9luyOQTfKDiFD3iUIfPk8VqrKjgAiSfGFPecrg6HN6m/iBcwiDAo7WiBeawa+Kwh7tZoSCGLMqwlSAzVDhoK+6vH4G0P5wdkAAAAASUVORK5CYII=);
}
