# Supplementary material for: N-3 Polyunsaturated Fatty Acids (PUFAs) Reverse the Impact of Early-Life Stress on the Gut Microbiota
Source: PLoS One. 2015 Oct 1;10(10):e0139721. doi: 10.1371/journal.pone.0139721 (PMC4591340; doi:10.1371/journal.pone.0139721)
Supplement: S1 File — NS.S, NS.LD, NS.HD stand for non-separated Saline, non-separated Low Dose, non-separated High Dose, respectively. MS.S, MS.LD, MS.HD stand for maternally separated Saline, maternally separated Low Dose, maternally separated High Dose, respectively. (ZIP) [file pone.0139721.s001.zip › Matteo/unweighted_unifrac_emperor/emperor_required_resources/js/d3.v3.min.js]

d3=function(){function n(n){return null!=n&&!isNaN(n)}function t(n){return n.length}function e(n){for(var t=1;n*t%1;)t*=10;return t}function r(n,t){try{for(var e in t)Object.defineProperty(n.prototype,e,{value:t[e],enumerable:!1})}catch(r){n.prototype=t}}function i(){}function u(){}function a(n,t,e){return function(){var r=e.apply(t,arguments);return r===t?n:r}}function o(){}function c(n){function t(){for(var t,r=e,i=-1,u=r.length;++i<u;)(t=r[i].on)&&t.apply(this,arguments);return n}var e=[],r=new i;return t.on=function(t,i){var u,a=r.get(t);return arguments.length<2?a&&a.on:(a&&(a.on=null,e=e.slice(0,u=e.indexOf(a)).concat(e.slice(u+1)),r.remove(t)),i&&e.push(r.set(t,{on:i})),n)},t}function l(){ua.event.stopPropagation(),ua.event.preventDefault()}function f(){for(var n,t=ua.event;n=t.sourceEvent;)t=n;return t}function s(n,t){function e(){n.on(t,null)}n.on(t,function(){l(),e()},!0),setTimeout(e,0)}function h(n){for(var t=new o,e=0,r=arguments.length;++e<r;)t[arguments[e]]=c(t);return t.of=function(e,r){return function(i){try{var u=i.sourceEvent=ua.event;i.target=n,ua.event=i,t[i.type].apply(e,r)}finally{ua.event=u}}},t}function g(n,t){var e=n.ownerSVGElement||n;if(e.createSVGPoint){var r=e.createSVGPoint();if(0>pa&&(oa.scrollX||oa.scrollY)){e=ua.select(aa.body).append("svg").style("position","absolute").style("top",0).style("left",0);var i=e[0][0].getScreenCTM();pa=!(i.f||i.e),e.remove()}return pa?(r.x=t.pageX,r.y=t.pageY):(r.x=t.clientX,r.y=t.clientY),r=r.matrixTransform(n.getScreenCTM().inverse()),[r.x,r.y]}var u=n.getBoundingClientRect();return[t.clientX-u.left-n.clientLeft,t.clientY-u.top-n.clientTop]}function p(n){for(var t=-1,e=n.length,r=[];++t<e;)r.push(n[t]);return r}function d(n){return Array.prototype.slice.call(n)}function m(n){return va(n,wa),n}function v(n){return function(){return ya(n,this)}}function y(n){return function(){return Ma(n,this)}}function M(n,t){function e(){this.removeAttribute(n)}function r(){this.removeAttributeNS(n.space,n.local)}function i(){this.setAttribute(n,t)}function u(){this.setAttributeNS(n.space,n.local,t)}function a(){var e=t.apply(this,arguments);null==e?this.removeAttribute(n):this.setAttribute(n,e)}function o(){var e=t.apply(this,arguments);null==e?this.removeAttributeNS(n.space,n.local):this.setAttributeNS(n.space,n.local,e)}return n=ua.ns.qualify(n),null==t?n.local?r:e:"function"==typeof t?n.local?o:a:n.local?u:i}function x(n){return n.trim().replace(/\s+/g," ")}function b(n){return RegExp("(?:^|\\s+)"+ua.requote(n)+"(?:\\s+|$)","g")}function _(n,t){function e(){for(var e=-1;++e<i;)n[e](this,t)}function r(){for(var e=-1,r=t.apply(this,arguments);++e<i;)n[e](this,r)}n=n.trim().split(/\s+/).map(w);var i=n.length;return"function"==typeof t?r:e}function w(n){var t=b(n);return function(e,r){if(i=e.classList)return r?i.add(n):i.remove(n);var i=e.getAttribute("class")||"";r?(t.lastIndex=0,t.test(i)||e.setAttribute("class",x(i+" "+n))):e.setAttribute("class",x(i.replace(t," ")))}}function S(n,t,e){function r(){this.style.removeProperty(n)}function i(){this.style.setProperty(n,t,e)}function u(){var r=t.apply(this,arguments);null==r?this.style.removeProperty(n):this.style.setProperty(n,r,e)}return null==t?r:"function"==typeof t?u:i}function E(n,t){function e(){delete this[n]}function r(){this[n]=t}function i(){var e=t.apply(this,arguments);null==e?delete this[n]:this[n]=e}return null==t?e:"function"==typeof t?i:r}function k(n){return{__data__:n}}function A(n){return function(){return _a(this,n)}}function N(n){return arguments.length||(n=ua.ascending),function(t,e){return!t-!e||n(t.__data__,e.__data__)}}function q(){}function T(n,t,e){function r(){var t=this[a];t&&(this.removeEventListener(n,t,t.$),delete this[a])}function i(){var i=c(t,da(arguments));r.call(this),this.addEventListener(n,this[a]=i,i.$=e),i._=t}function u(){var t,e=RegExp("^__on([^.]+)"+ua.requote(n)+"$");for(var r in this)if(t=r.match(e)){var i=this[r];this.removeEventListener(t[1],i,i.$),delete this[r]}}var a="__on"+n,o=n.indexOf("."),c=C;o>0&&(n=n.substring(0,o));var l=ka.get(n);return l&&(n=l,c=z),o?t?i:r:t?q:u}function C(n,t){return function(e){var r=ua.event;ua.event=e,t[0]=this.__data__;try{n.apply(this,t)}finally{ua.event=r}}}function z(n,t){var e=C(n,t);return function(n){var t=this,r=n.relatedTarget;r&&(r===t||r.compareDocumentPosition(t)&8)||e.call(t,n)}}function D(n,t){for(var e=0,r=n.length;r>e;e++)for(var i,u=n[e],a=0,o=u.length;o>a;a++)(i=u[a])&&t(i,a,e);return n}function j(n){return va(n,Aa),n}function L(){}function F(n,t,e){return new H(n,t,e)}function H(n,t,e){this.h=n,this.s=t,this.l=e}function P(n,t,e){function r(n){return n>360?n-=360:0>n&&(n+=360),60>n?u+(a-u)*n/60:180>n?a:240>n?u+(a-u)*(240-n)/60:u}function i(n){return Math.round(r(n)*255)}var u,a;return n=isNaN(n)?0:(n%=360)<0?n+360:n,t=isNaN(t)?0:0>t?0:t>1?1:t,e=0>e?0:e>1?1:e,a=.5>=e?e*(1+t):e+t-e*t,u=2*e-a,tt(i(n+120),i(n),i(n-120))}function R(n){return n>0?1:0>n?-1:0}function O(n){return Math.acos(Math.max(-1,Math.min(1,n)))}function Y(n){return n>1?Da/2:-1>n?-Da/2:Math.asin(n)}function U(n){return(Math.exp(n)-Math.exp(-n))/2}function I(n){return(Math.exp(n)+Math.exp(-n))/2}function V(n){return(n=Math.sin(n/2))*n}function X(n,t,e){return new Z(n,t,e)}function Z(n,t,e){this.h=n,this.c=t,this.l=e}function B(n,t,e){return isNaN(n)&&(n=0),isNaN(t)&&(t=0),$(e,Math.cos(n*=La)*t,Math.sin(n)*t)}function $(n,t,e){return new J(n,t,e)}function J(n,t,e){this.l=n,this.a=t,this.b=e}function G(n,t,e){var r=(n+16)/116,i=r+t/500,u=r-e/200;return i=W(i)*Ra,r=W(r)*Oa,u=W(u)*Ya,tt(nt(3.2404542*i-1.5371385*r-.4985314*u),nt(-.969266*i+1.8760108*r+.041556*u),nt(.0556434*i-.2040259*r+1.0572252*u))}function K(n,t,e){return n>0?X(Math.atan2(e,t)*Fa,Math.sqrt(t*t+e*e),n):X(0/0,0/0,n)}function W(n){return n>.206893034?n*n*n:(n-4/29)/7.787037}function Q(n){return n>.008856?Math.pow(n,1/3):7.787037*n+4/29}function nt(n){return Math.round(255*(.00304>=n?12.92*n:1.055*Math.pow(n,1/2.4)-.055))}function tt(n,t,e){return new et(n,t,e)}function et(n,t,e){this.r=n,this.g=t,this.b=e}function rt(n){return 16>n?"0"+Math.max(0,n).toString(16):Math.min(255,n).toString(16)}function it(n,t,e){var r,i,u,a=0,o=0,c=0;if(r=/([a-z]+)\((.*)\)/i.exec(n))switch(i=r[2].split(","),r[1]){case"hsl":return e(parseFloat(i[0]),parseFloat(i[1])/100,parseFloat(i[2])/100);case"rgb":return t(ct(i[0]),ct(i[1]),ct(i[2]))}return(u=Va.get(n))?t(u.r,u.g,u.b):(null!=n&&n.charAt(0)==="#"&&(n.length===4?(a=n.charAt(1),a+=a,o=n.charAt(2),o+=o,c=n.charAt(3),c+=c):n.length===7&&(a=n.substring(1,3),o=n.substring(3,5),c=n.substring(5,7)),a=parseInt(a,16),o=parseInt(o,16),c=parseInt(c,16)),t(a,o,c))}function ut(n,t,e){var r,i,u=Math.min(n/=255,t/=255,e/=255),a=Math.max(n,t,e),o=a-u,c=(a+u)/2;return o?(i=.5>c?o/(a+u):o/(2-a-u),r=n==a?(t-e)/o+(e>t?6:0):t==a?(e-n)/o+2:(n-t)/o+4,r*=60):(r=0/0,i=c>0&&1>c?0:r),F(r,i,c)}function at(n,t,e){n=ot(n),t=ot(t),e=ot(e);var r=Q((.4124564*n+.3575761*t+.1804375*e)/Ra),i=Q((.2126729*n+.7151522*t+.072175*e)/Oa),u=Q((.0193339*n+.119192*t+.9503041*e)/Ya);return $(116*i-16,500*(r-i),200*(i-u))}function ot(n){return(n/=255)<=.04045?n/12.92:Math.pow((n+.055)/1.055,2.4)}function ct(n){var t=parseFloat(n);return n.charAt(n.length-1)==="%"?Math.round(2.55*t):t}function lt(n){return"function"==typeof n?n:function(){return n}}function ft(n){return n}function st(n){return function(t,e,r){return arguments.length===2&&"function"==typeof e&&(r=e,e=null),ht(t,e,n,r)}}function ht(n,t,e,r){function i(){var n,t=c.status;if(!t&&c.responseText||t>=200&&300>t||304===t){try{n=e.call(u,c)}catch(r){return a.error.call(u,r),void 0}a.load.call(u,n)}else a.error.call(u,c)}var u={},a=ua.dispatch("progress","load","error"),o={},c=new(oa.XDomainRequest&&/^(http(s)?:)?\/\//.test(n)?XDomainRequest:XMLHttpRequest);return"onload"in c?c.onload=c.onerror=i:c.onreadystatechange=function(){c.readyState>3&&i()},c.onprogress=function(n){var t=ua.event;ua.event=n;try{a.progress.call(u,c)}finally{ua.event=t}},u.header=function(n,t){return n=(n+"").toLowerCase(),arguments.length<2?o[n]:(null==t?delete o[n]:o[n]=t+"",u)},u.mimeType=function(n){return arguments.length?(t=null==n?null:n+"",u):t},u.response=function(n){return e=n,u},["get","post"].forEach(function(n){u[n]=function(){return u.send.apply(u,[n].concat(da(arguments)))}}),u.send=function(e,r,i){if(arguments.length===2&&"function"==typeof r&&(i=r,r=null),c.open(e,n,!0),null==t||"accept"in o||(o.accept=t+",*/*"),c.setRequestHeader)for(var a in o)c.setRequestHeader(a,o[a]);return null!=t&&c.overrideMimeType&&c.overrideMimeType(t),null!=i&&u.on("error",i).on("load",function(n){i(null,n)}),c.send(null==r?null:r),u},u.abort=function(){return c.abort(),u},ua.rebind(u,a,"on"),null==r?u:u.get(gt(r))}function gt(n){return n.length===1?function(t,e){n(null==t?e:null)}:n}function pt(n,t){function e(n,e,u){arguments.length<3&&(u=e,e=null);var a=ua.xhr(n,t,u);return a.row=function(n){return arguments.length?a.response((e=n)==null?r:i(n)):e},a.row(e)}function r(n){return e.parse(n.responseText)}function i(n){return function(t){return e.parse(t.responseText,n)}}function a(t){return t.map(o).join(n)}function o(n){return c.test(n)?'"'+n.replace(/\"/g,'""')+'"':n}var c=RegExp('["'+n+"\n]"),l=n.charCodeAt(0);return e.parse=function(n,t){var r;return e.parseRows(n,function(n,e){if(r)return r(n,e-1);var i=Function("d","return {"+n.map(function(n,t){return JSON.stringify(n)+": d["+t+"]"}).join(",")+"}");r=t?function(n,e){return t(i(n),e)}:i})},e.parseRows=function(n,t){function e(){if(f>=c)return a;if(i)return i=!1,u;var t=f;if(n.charCodeAt(t)===34){for(var e=t;e++<c;)if(n.charCodeAt(e)===34){if(n.charCodeAt(e+1)!==34)break;++e}f=e+2;var r=n.charCodeAt(e+1);return 13===r?(i=!0,n.charCodeAt(e+2)===10&&++f):10===r&&(i=!0),n.substring(t+1,e).replace(/""/g,'"')}for(;c>f;){var r=n.charCodeAt(f++),o=1;if(10===r)i=!0;else if(13===r)i=!0,n.charCodeAt(f)===10&&(++f,++o);else if(r!==l)continue;return n.substring(t,f-o)}return n.substring(t)}for(var r,i,u={},a={},o=[],c=n.length,f=0,s=0;(r=e())!==a;){for(var h=[];r!==u&&r!==a;)h.push(r),r=e();(!t||(h=t(h,s++)))&&o.push(h)}return o},e.format=function(t){if(Array.isArray(t[0]))return e.formatRows(t);var r=new u,i=[];return t.forEach(function(n){for(var t in n)r.has(t)||i.push(r.add(t))}),[i.map(o).join(n)].concat(t.map(function(t){return i.map(function(n){return o(t[n])}).join(n)})).join("\n")},e.formatRows=function(n){return n.map(a).join("\n")},e}function dt(){var n=mt(),t=vt()-n;t>24?(isFinite(t)&&(clearTimeout($a),$a=setTimeout(dt,t)),Ba=0):(Ba=1,Ja(dt))}function mt(){for(var n=Date.now(),t=Xa;t;)n>=t.time&&(t.flush=t.callback(n-t.time)),t=t.next;return n}function vt(){for(var n,t=Xa,e=1/0;t;)t.flush?t=n?n.next=t.next:Xa=t.next:(t.time<e&&(e=t.time),t=(n=t).next);return Za=n,e}function yt(n,t){var e=Math.pow(10,Math.abs(8-t)*3);return{scale:t>8?function(n){return n/e}:function(n){return n*e},symbol:n}}function Mt(n,t){return t-(n?Math.ceil(Math.log(n)/Math.LN10):1)}function xt(n){return n+""}function bt(n,t){n&&uo.hasOwnProperty(n.type)&&uo[n.type](n,t)}function _t(n,t,e){var r,i=-1,u=n.length-e;for(t.lineStart();++i<u;)r=n[i],t.point(r[0],r[1]);t.lineEnd()}function wt(n,t){var e=-1,r=n.length;for(t.polygonStart();++e<r;)_t(n[e],t,1);t.polygonEnd()}function St(){function n(n,t){n*=La,t=t*La/2+Da/4;var e=n-r,a=Math.cos(t),o=Math.sin(t),c=u*o,l=i*a+c*Math.cos(e),f=c*Math.sin(e);oo+=Math.atan2(f,l),r=n,i=a,u=o}var t,e,r,i,u;co.point=function(a,o){co.point=n,r=(t=a)*La,i=Math.cos(o=(e=o)*La/2+Da/4),u=Math.sin(o)},co.lineEnd=function(){n(t,e)}}function Et(n){var t=n[0],e=n[1],r=Math.cos(e);return[r*Math.cos(t),r*Math.sin(t),Math.sin(e)]}function kt(n,t){return n[0]*t[0]+n[1]*t[1]+n[2]*t[2]}function At(n,t){return[n[1]*t[2]-n[2]*t[1],n[2]*t[0]-n[0]*t[2],n[0]*t[1]-n[1]*t[0]]}function Nt(n,t){n[0]+=t[0],n[1]+=t[1],n[2]+=t[2]}function qt(n,t){return[n[0]*t,n[1]*t,n[2]*t]}function Tt(n){var t=Math.sqrt(n[0]*n[0]+n[1]*n[1]+n[2]*n[2]);n[0]/=t,n[1]/=t,n[2]/=t}function Ct(n){return[Math.atan2(n[1],n[0]),Math.asin(Math.max(-1,Math.min(1,n[2])))]}function zt(n,t){return Math.abs(n[0]-t[0])<ja&&Math.abs(n[1]-t[1])<ja}function Dt(n,t){if(!lo){++fo,n*=La;var e=Math.cos(t*=La);so+=(e*Math.cos(n)-so)/fo,ho+=(e*Math.sin(n)-ho)/fo,go+=(Math.sin(t)-go)/fo}}function jt(){var n,t;lo=1,Lt(),lo=2;var e=po.point;po.point=function(r,i){e(n=r,t=i)},po.lineEnd=function(){po.point(n,t),Ft(),po.lineEnd=Ft}}function Lt(){function n(n,i){n*=La;var u=Math.cos(i*=La),a=u*Math.cos(n),o=u*Math.sin(n),c=Math.sin(i),l=Math.atan2(Math.sqrt((l=e*c-r*o)*l+(l=r*a-t*c)*l+(l=t*o-e*a)*l),t*a+e*o+r*c);fo+=l,so+=l*(t+(t=a)),ho+=l*(e+(e=o)),go+=l*(r+(r=c))}var t,e,r;lo>1||(1>lo&&(lo=1,fo=so=ho=go=0),po.point=function(i,u){i*=La;var a=Math.cos(u*=La);t=a*Math.cos(i),e=a*Math.sin(i),r=Math.sin(u),po.point=n})}function Ft(){po.point=Dt}function Ht(){return!0}function Pt(n,t,e,r,i){var u=[],a=[];if(n.forEach(function(n){if(!((t=n.length-1)<=0)){var t,e=n[0],r=n[t];if(zt(e,r)){i.lineStart();for(var o=0;t>o;++o)i.point((e=n[o])[0],e[1]);return i.lineEnd(),void 0}var c={point:e,points:n,other:null,visited:!1,entry:!0,subject:!0},l={point:e,points:[e],other:c,visited:!1,entry:!1,subject:!1};c.other=l,u.push(c),a.push(l),c={point:r,points:[r],other:null,visited:!1,entry:!1,subject:!0},l={point:r,points:[r],other:c,visited:!1,entry:!0,subject:!1},c.other=l,u.push(c),a.push(l)}}),a.sort(t),Rt(u),Rt(a),u.length){if(e)for(var o=1,c=!e(a[0].point),l=a.length;l>o;++o)a[o].entry=c=!c;for(var f,s,h,g=u[0];;){for(f=g;f.visited;)if((f=f.next)===g)return;s=f.points,i.lineStart();do{if(f.visited=f.other.visited=!0,f.entry){if(f.subject)for(var o=0;o<s.length;o++)i.point((h=s[o])[0],h[1]);else r(f.point,f.next.point,1,i);f=f.next}else{if(f.subject){s=f.prev.points;for(var o=s.length;--o>=0;)i.point((h=s[o])[0],h[1])}else r(f.point,f.prev.point,-1,i);f=f.prev}f=f.other,s=f.points}while(!f.visited);i.lineEnd()}}}function Rt(n){if(t=n.length){for(var t,e,r=0,i=n[0];++r<t;)i.next=e=n[r],e.prev=i,i=e;i.next=e=n[0],e.prev=i}}function Ot(n,t,e){return function(r){function i(t,e){n(t,e)&&r.point(t,e)}function u(n,t){m.point(n,t)}function a(){v.point=u,m.lineStart()}function o(){v.point=i,m.lineEnd()}function c(n,t){M.point(n,t),d.push([n,t])}function l(){M.lineStart(),d=[]}function f(){c(d[0][0],d[0][1]),M.lineEnd();var n,t=M.clean(),e=y.buffer(),i=e.length;if(!i)return p=!0,g+=It(d,-1),d=null,void 0;if(d=null,1&t){n=e[0],h+=It(n,1);var u,i=n.length-1,a=-1;for(r.lineStart();++a<i;)r.point((u=n[a])[0],u[1]);return r.lineEnd(),void 0}i>1&&2&t&&e.push(e.pop().concat(e.shift())),s.push(e.filter(Yt))}var s,h,g,p,d,m=t(r),v={point:i,lineStart:a,lineEnd:o,polygonStart:function(){v.point=c,v.lineStart=l,v.lineEnd=f,p=!1,g=h=0,s=[],r.polygonStart()},polygonEnd:function(){v.point=i,v.lineStart=a,v.lineEnd=o,s=ua.merge(s),s.length?Pt(s,Vt,null,e,r):(-ja>h||p&&-ja>g)&&(r.lineStart(),e(null,null,1,r),r.lineEnd()),r.polygonEnd(),s=null},sphere:function(){r.polygonStart(),r.lineStart(),e(null,null,1,r),r.lineEnd(),r.polygonEnd()}},y=Ut(),M=t(y);return v}}function Yt(n){return n.length>1}function Ut(){var n,t=[];return{lineStart:function(){t.push(n=[])},point:function(t,e){n.push([t,e])},lineEnd:q,buffer:function(){var e=t;return t=[],n=null,e},rejoin:function(){t.length>1&&t.push(t.pop().concat(t.shift()))}}}function It(n,t){if(!(e=n.length))return 0;for(var e,r,i,u=0,a=0,o=n[0],c=o[0],l=o[1],f=Math.cos(l),s=Math.atan2(t*Math.sin(c)*f,Math.sin(l)),h=1-t*Math.cos(c)*f,g=s;++u<e;)o=n[u],f=Math.cos(l=o[1]),r=Math.atan2(t*Math.sin(c=o[0])*f,Math.sin(l)),i=1-t*Math.cos(c)*f,Math.abs(h-2)<ja&&Math.abs(i-2)<ja||(Math.abs(i)<ja||Math.abs(h)<ja||(Math.abs(Math.abs(r-s)-Da)<ja?i+h>2&&(a+=4*(r-s)):a+=Math.abs(h-2)<ja?4*(r-g):((3*Da+r-s)%(2*Da)-Da)*(h+i)),g=s,s=r,h=i);return a}function Vt(n,t){return((n=n.point)[0]<0?n[1]-Da/2-ja:Da/2-n[1])-((t=t.point)[0]<0?t[1]-Da/2-ja:Da/2-t[1])}function Xt(n){var t,e=0/0,r=0/0,i=0/0;return{lineStart:function(){n.lineStart(),t=1},point:function(u,a){var o=u>0?Da:-Da,c=Math.abs(u-e);Math.abs(c-Da)<ja?(n.point(e,r=(r+a)/2>0?Da/2:-Da/2),n.point(i,r),n.lineEnd(),n.lineStart(),n.point(o,r),n.point(u,r),t=0):i!==o&&c>=Da&&(Math.abs(e-i)<ja&&(e-=i*ja),Math.abs(u-o)<ja&&(u-=o*ja),r=Zt(e,r,u,a),n.point(i,r),n.lineEnd(),n.lineStart(),n.point(o,r),t=0),n.point(e=u,r=a),i=o},lineEnd:function(){n.lineEnd(),e=r=0/0},clean:function(){return 2-t}}}function Zt(n,t,e,r){var i,u,a=Math.sin(n-e);return Math.abs(a)>ja?Math.atan((Math.sin(t)*(u=Math.cos(r))*Math.sin(e)-Math.sin(r)*(i=Math.cos(t))*Math.sin(n))/(i*u*a)):(t+r)/2}function Bt(n,t,e,r){var i;if(null==n)i=e*Da/2,r.point(-Da,i),r.point(0,i),r.point(Da,i),r.point(Da,0),r.point(Da,-i),r.point(0,-i),r.point(-Da,-i),r.point(-Da,0),r.point(-Da,i);else if(Math.abs(n[0]-t[0])>ja){var u=(n[0]<t[0]?1:-1)*Da;i=e*u/2,r.point(-u,i),r.point(0,i),r.point(u,i)}else r.point(t[0],t[1])}function $t(n){function t(n,t){return Math.cos(n)*Math.cos(t)>u}function e(n){var e,u,c,l,f;return{lineStart:function(){l=c=!1,f=1},point:function(s,h){var g,p=[s,h],d=t(s,h),m=a?d?0:i(s,h):d?i(s+(0>s?Da:-Da),h):0;if(!e&&(l=c=d)&&n.lineStart(),d!==c&&(g=r(e,p),(zt(e,g)||zt(p,g))&&(p[0]+=ja,p[1]+=ja,d=t(p[0],p[1]))),d!==c)f=0,d?(n.lineStart(),g=r(p,e),n.point(g[0],g[1])):(g=r(e,p),n.point(g[0],g[1]),n.lineEnd()),e=g;else if(o&&e&&a^d){var v;m&u||!(v=r(p,e,!0))||(f=0,a?(n.lineStart(),n.point(v[0][0],v[0][1]),n.point(v[1][0],v[1][1]),n.lineEnd()):(n.point(v[1][0],v[1][1]),n.lineEnd(),n.lineStart(),n.point(v[0][0],v[0][1])))}!d||e&&zt(e,p)||n.point(p[0],p[1]),e=p,c=d,u=m},lineEnd:function(){c&&n.lineEnd(),e=null},clean:function(){return f|(l&&c)<<1}}}function r(n,t,e){var r=Et(n),i=Et(t),a=[1,0,0],o=At(r,i),c=kt(o,o),l=o[0],f=c-l*l;if(!f)return!e&&n;var s=u*c/f,h=-u*l/f,g=At(a,o),p=qt(a,s),d=qt(o,h);Nt(p,d);var m=g,v=kt(p,m),y=kt(m,m),M=v*v-y*(kt(p,p)-1);if(!(0>M)){var x=Math.sqrt(M),b=qt(m,(-v-x)/y);if(Nt(b,p),b=Ct(b),!e)return b;var _,w=n[0],S=t[0],E=n[1],k=t[1];w>S&&(_=w,w=S,S=_);var A=S-w,N=Math.abs(A-Da)<ja,q=N||ja>A;if(!N&&E>k&&(_=E,E=k,k=_),q?N?E+k>0^b[1]<(Math.abs(b[0]-w)<ja?E:k):E<=b[1]&&b[1]<=k:A>Da^(w<=b[0]&&b[0]<=S)){var T=qt(m,(-v+x)/y);return Nt(T,p),[b,Ct(T)]}}}function i(t,e){var r=a?n:Da-n,i=0;return-r>t?i|=1:t>r&&(i|=2),-r>e?i|=4:e>r&&(i|=8),i}var u=Math.cos(n),a=u>0,o=Math.abs(u)>ja,c=oe(n,6*La);return Ot(t,e,c)}function Jt(n,t,e,r){function i(r,i){return Math.abs(r[0]-n)<ja?i>0?0:3:Math.abs(r[0]-e)<ja?i>0?2:1:Math.abs(r[1]-t)<ja?i>0?1:0:i>0?3:2}function u(n,t){return a(n.point,t.point)}function a(n,t){var e=i(n,1),r=i(t,1);return e!==r?e-r:0===e?t[1]-n[1]:1===e?n[0]-t[0]:2===e?n[1]-t[1]:t[0]-n[0]}function o(i,u){var a=u[0]-i[0],o=u[1]-i[1],c=[0,1];return Math.abs(a)<ja&&Math.abs(o)<ja?n<=i[0]&&i[0]<=e&&t<=i[1]&&i[1]<=r:Gt(n-i[0],a,c)&&Gt(i[0]-e,-a,c)&&Gt(t-i[1],o,c)&&Gt(i[1]-r,-o,c)?(c[1]<1&&(u[0]=i[0]+c[1]*a,u[1]=i[1]+c[1]*o),c[0]>0&&(i[0]+=c[0]*a,i[1]+=c[0]*o),!0):!1}return function(c){function l(u){var a=i(u,-1),o=f([0===a||3===a?n:e,a>1?r:t]);return o}function f(n){for(var t=0,e=M.length,r=n[1],i=0;e>i;++i)for(var u,a=1,o=M[i],c=o.length,l=o[0];c>a;++a)u=o[a],l[1]<=r?u[1]>r&&s(l,u,n)>0&&++t:u[1]<=r&&s(l,u,n)<0&&--t,l=u;return 0!==t}function s(n,t,e){return(t[0]-n[0])*(e[1]-n[1])-(e[0]-n[0])*(t[1]-n[1])}function h(u,o,c,l){var f=0,s=0;if(null==u||(f=i(u,c))!==(s=i(o,c))||a(u,o)<0^c>0){do l.point(0===f||3===f?n:e,f>1?r:t);while((f=(f+c+4)%4)!==s)}else l.point(o[0],o[1])}function g(i,u){return i>=n&&e>=i&&u>=t&&r>=u}function p(n,t){g(n,t)&&c.point(n,t)}function d(){T.point=v,M&&M.push(x=[]),A=!0,k=!1,S=E=0/0}function m(){y&&(v(b,_),w&&k&&q.rejoin(),y.push(q.buffer())),T.point=p,k&&c.lineEnd()}function v(n,t){n=Math.max(-vo,Math.min(vo,n)),t=Math.max(-vo,Math.min(vo,t));var e=g(n,t);if(M&&x.push([n,t]),A)b=n,_=t,w=e,A=!1,e&&(c.lineStart(),c.point(n,t));else if(e&&k)c.point(n,t);else{var r=[S,E],i=[n,t];o(r,i)?(k||(c.lineStart(),c.point(r[0],r[1])),c.point(i[0],i[1]),e||c.lineEnd()):e&&(c.lineStart(),c.point(n,t))}S=n,E=t,k=e}var y,M,x,b,_,w,S,E,k,A,N=c,q=Ut(),T={point:p,lineStart:d,lineEnd:m,polygonStart:function(){c=q,y=[],M=[]},polygonEnd:function(){c=N,(y=ua.merge(y)).length?(c.polygonStart(),Pt(y,u,l,h,c),c.polygonEnd()):f([n,t])&&(c.polygonStart(),c.lineStart(),h(null,null,1,c),c.lineEnd(),c.polygonEnd()),y=M=x=null}};return T}}function Gt(n,t,e){if(Math.abs(t)<ja)return 0>=n;var r=n/t;if(t>0){if(r>e[1])return!1;r>e[0]&&(e[0]=r)}else{if(r<e[0])return!1;r<e[1]&&(e[1]=r)}return!0}function Kt(n,t){function e(e,r){return e=n(e,r),t(e[0],e[1])}return n.invert&&t.invert&&(e.invert=function(e,r){return e=t.invert(e,r),e&&n.invert(e[0],e[1])}),e}function Wt(n){function t(t){function r(e,r){e=n(e,r),t.point(e[0],e[1])}function u(){f=0/0,d.point=a,t.lineStart()}function a(r,u){var a=Et([r,u]),o=n(r,u);e(f,s,l,h,g,p,f=o[0],s=o[1],l=r,h=a[0],g=a[1],p=a[2],i,t),t.point(f,s)}function o(){d.point=r,t.lineEnd()}function c(){var n,r,c,m,v,y,M;u(),d.point=function(t,e){a(n=t,r=e),c=f,m=s,v=h,y=g,M=p,d.point=a},d.lineEnd=function(){e(f,s,l,h,g,p,c,m,n,v,y,M,i,t),d.lineEnd=o,o()}}var l,f,s,h,g,p,d={point:r,lineStart:u,lineEnd:o,polygonStart:function(){t.polygonStart(),d.lineStart=c},polygonEnd:function(){t.polygonEnd(),d.lineStart=u}};return d}function e(t,i,u,a,o,c,l,f,s,h,g,p,d,m){var v=l-t,y=f-i,M=v*v+y*y;if(M>4*r&&d--){var x=a+h,b=o+g,_=c+p,w=Math.sqrt(x*x+b*b+_*_),S=Math.asin(_/=w),E=Math.abs(Math.abs(_)-1)<ja?(u+s)/2:Math.atan2(b,x),k=n(E,S),A=k[0],N=k[1],q=A-t,T=N-i,C=y*q-v*T;(C*C/M>r||Math.abs((v*q+y*T)/M-.5)>.3)&&(e(t,i,u,a,o,c,A,N,E,x/=w,b/=w,_,d,m),m.point(A,N),e(A,N,E,x,b,_,l,f,s,h,g,p,d,m))}}var r=.5,i=16;return t.precision=function(n){return arguments.length?(i=(r=n*n)>0&&16,t):Math.sqrt(r)},t}function Qt(n){return ne(function(){return n})()}function ne(n){function t(n){return n=a(n[0]*La,n[1]*La),[n[0]*f+o,c-n[1]*f]}function e(n){return n=a.invert((n[0]-o)/f,(c-n[1])/f),n&&[n[0]*Fa,n[1]*Fa]}function r(){a=Kt(u=re(d,m,v),i);var n=i(g,p);return o=s-n[0]*f,c=h+n[1]*f,t}var i,u,a,o,c,l=Wt(function(n,t){return n=i(n,t),[n[0]*f+o,c-n[1]*f]}),f=150,s=480,h=250,g=0,p=0,d=0,m=0,v=0,y=mo,M=ft,x=null,b=null;return t.stream=function(n){return te(u,y(l(M(n))))},t.clipAngle=function(n){return arguments.length?(y=null==n?(x=n,mo):$t((x=+n)*La),t):x},t.clipExtent=function(n){return arguments.length?(b=n,M=null==n?ft:Jt(n[0][0],n[0][1],n[1][0],n[1][1]),t):b},t.scale=function(n){return arguments.length?(f=+n,r()):f},t.translate=function(n){return arguments.length?(s=+n[0],h=+n[1],r()):[s,h]},t.center=function(n){return arguments.length?(g=n[0]%360*La,p=n[1]%360*La,r()):[g*Fa,p*Fa]},t.rotate=function(n){return arguments.length?(d=n[0]%360*La,m=n[1]%360*La,v=n.length>2?n[2]%360*La:0,r()):[d*Fa,m*Fa,v*Fa]},ua.rebind(t,l,"precision"),function(){return i=n.apply(this,arguments),t.invert=i.invert&&e,r()}}function te(n,t){return{point:function(e,r){r=n(e*La,r*La),e=r[0],t.point(e>Da?e-2*Da:-Da>e?e+2*Da:e,r[1])},sphere:function(){t.sphere()},lineStart:function(){t.lineStart()},lineEnd:function(){t.lineEnd()},polygonStart:function(){t.polygonStart()},polygonEnd:function(){t.polygonEnd()}}}function ee(n,t){return[n,t]}function re(n,t,e){return n?t||e?Kt(ue(n),ae(t,e)):ue(n):t||e?ae(t,e):ee}function ie(n){return function(t,e){return t+=n,[t>Da?t-2*Da:-Da>t?t+2*Da:t,e]}}function ue(n){var t=ie(n);return t.invert=ie(-n),t}function ae(n,t){function e(n,t){var e=Math.cos(t),o=Math.cos(n)*e,c=Math.sin(n)*e,l=Math.sin(t),f=l*r+o*i;return[Math.atan2(c*u-f*a,o*r-l*i),Math.asin(Math.max(-1,Math.min(1,f*u+c*a)))]}var r=Math.cos(n),i=Math.sin(n),u=Math.cos(t),a=Math.sin(t);return e.invert=function(n,t){var e=Math.cos(t),o=Math.cos(n)*e,c=Math.sin(n)*e,l=Math.sin(t),f=l*u-c*a;return[Math.atan2(c*u+l*a,o*r+f*i),Math.asin(Math.max(-1,Math.min(1,f*r-o*i)))]},e}function oe(n,t){var e=Math.cos(n),r=Math.sin(n);return function(i,u,a,o){null!=i?(i=ce(e,i),u=ce(e,u),(a>0?u>i:i>u)&&(i+=2*a*Da)):(i=n+2*a*Da,u=n);for(var c,l=a*t,f=i;a>0?f>u:u>f;f-=l)o.point((c=Ct([e,-r*Math.cos(f),-r*Math.sin(f)]))[0],c[1])}}function ce(n,t){var e=Et(t);e[0]-=n,Tt(e);var r=O(-e[1]);return((-e[2]<0?-r:r)+2*Math.PI-ja)%(2*Math.PI)}function le(n,t,e){var r=ua.range(n,t-ja,e).concat(t);return function(n){return r.map(function(t){return[n,t]})}}function fe(n,t,e){var r=ua.range(n,t-ja,e).concat(t);return function(n){return r.map(function(t){return[t,n]})}}function se(n){return n.source}function he(n){return n.target}function ge(n,t,e,r){var i=Math.cos(t),u=Math.sin(t),a=Math.cos(r),o=Math.sin(r),c=i*Math.cos(n),l=i*Math.sin(n),f=a*Math.cos(e),s=a*Math.sin(e),h=2*Math.asin(Math.sqrt(V(r-t)+i*a*V(e-n))),g=1/Math.sin(h),p=h?function(n){var t=Math.sin(n*=h)*g,e=Math.sin(h-n)*g,r=e*c+t*f,i=e*l+t*s,a=e*u+t*o;return[Math.atan2(i,r)*Fa,Math.atan2(a,Math.sqrt(r*r+i*i))*Fa]}:function(){return[n*Fa,t*Fa]};return p.distance=h,p}function pe(){function n(n,i){var u=Math.sin(i*=La),a=Math.cos(i),o=Math.abs((n*=La)-t),c=Math.cos(o);yo+=Math.atan2(Math.sqrt((o=a*Math.sin(o))*o+(o=r*u-e*a*c)*o),e*u+r*a*c),t=n,e=u,r=a}var t,e,r;Mo.point=function(i,u){t=i*La,e=Math.sin(u*=La),r=Math.cos(u),Mo.point=n},Mo.lineEnd=function(){Mo.point=Mo.lineEnd=q}}function de(n){var t=0,e=Da/3,r=ne(n),i=r(t,e);return i.parallels=function(n){return arguments.length?r(t=n[0]*Da/180,e=n[1]*Da/180):[180*(t/Da),180*(e/Da)]},i}function me(n,t){function e(n,t){var e=Math.sqrt(u-2*i*Math.sin(t))/i;return[e*Math.sin(n*=i),a-e*Math.cos(n)]}var r=Math.sin(n),i=(r+Math.sin(t))/2,u=1+r*(2*i-r),a=Math.sqrt(u)/i;return e.invert=function(n,t){var e=a-t;return[Math.atan2(n,e)/i,Y((u-(n*n+e*e)*i*i)/(2*i))]},e}function ve(){function n(n,t){bo+=i*n-r*t,r=n,i=t}var t,e,r,i;ko.point=function(u,a){ko.point=n,t=r=u,e=i=a},ko.lineEnd=function(){n(t,e)}}function ye(n,t){_o>n&&(_o=n),n>So&&(So=n),wo>t&&(wo=t),t>Eo&&(Eo=t)}function Me(){function n(n,t){a.push("M",n,",",t,u)}function t(n,t){a.push("M",n,",",t),o.point=e}function e(n,t){a.push("L",n,",",t)}function r(){o.point=n}function i(){a.push("Z")}var u=xe(4.5),a=[],o={point:n,lineStart:function(){o.point=t},lineEnd:r,polygonStart:function(){o.lineEnd=i},polygonEnd:function(){o.lineEnd=r,o.point=n},pointRadius:function(n){return u=xe(n),o},result:function(){if(a.length){var n=a.join("");return a=[],n}}};return o}function xe(n){return"m0,"+n+"a"+n+","+n+" 0 1,1 0,"+-2*n+"a"+n+","+n+" 0 1,1 0,"+2*n+"z"}function be(n,t){lo||(so+=n,ho+=t,++go)}function _e(){function n(n,r){var i=n-t,u=r-e,a=Math.sqrt(i*i+u*u);so+=a*(t+n)/2,ho+=a*(e+r)/2,go+=a,t=n,e=r}var t,e;if(1!==lo){if(!(1>lo))return;lo=1,so=ho=go=0}No.point=function(r,i){No.point=n,t=r,e=i}}function we(){No.point=be}function Se(){function n(n,t){var e=i*n-r*t;so+=e*(r+n),ho+=e*(i+t),go+=3*e,r=n,i=t}var t,e,r,i;2>lo&&(lo=2,so=ho=go=0),No.point=function(u,a){No.point=n,t=r=u,e=i=a},No.lineEnd=function(){n(t,e)}}function Ee(n){function t(t,e){n.moveTo(t,e),n.arc(t,e,a,0,2*Da)}function e(t,e){n.moveTo(t,e),o.point=r}function r(t,e){n.lineTo(t,e)}function i(){o.point=t}function u(){n.closePath()}var a=4.5,o={point:t,lineStart:function(){o.point=e},lineEnd:i,polygonStart:function(){o.lineEnd=u},polygonEnd:function(){o.lineEnd=i,o.point=t},pointRadius:function(n){return a=n,o},result:q};return o}function ke(n){var t=Wt(function(t,e){return n([t*Fa,e*Fa])});return function(n){return n=t(n),{point:function(t,e){n.point(t*La,e*La)},sphere:function(){n.sphere()},lineStart:function(){n.lineStart()},lineEnd:function(){n.lineEnd()},polygonStart:function(){n.polygonStart()},polygonEnd:function(){n.polygonEnd()}}}}function Ae(n,t){function e(t,e){var r=Math.cos(t),i=Math.cos(e),u=n(r*i);return[u*i*Math.sin(t),u*Math.sin(e)]}return e.invert=function(n,e){var r=Math.sqrt(n*n+e*e),i=t(r),u=Math.sin(i),a=Math.cos(i);return[Math.atan2(n*u,r*a),Math.asin(r&&e*u/r)]},e}function Ne(n,t){function e(n,t){var e=Math.abs(Math.abs(t)-Da/2)<ja?0:a/Math.pow(i(t),u);return[e*Math.sin(u*n),a-e*Math.cos(u*n)]}var r=Math.cos(n),i=function(n){return Math.tan(Da/4+n/2)},u=n===t?Math.sin(n):Math.log(r/Math.cos(t))/Math.log(i(t)/i(n)),a=r*Math.pow(i(n),u)/u;return u?(e.invert=function(n,t){var e=a-t,r=R(u)*Math.sqrt(n*n+e*e);return[Math.atan2(n,e)/u,2*Math.atan(Math.pow(a/r,1/u))-Da/2]},e):Te}function qe(n,t){function e(n,t){var e=u-t;return[e*Math.sin(i*n),u-e*Math.cos(i*n)]}var r=Math.cos(n),i=n===t?Math.sin(n):(r-Math.cos(t))/(t-n),u=r/i+n;return Math.abs(i)<ja?ee:(e.invert=function(n,t){var e=u-t;return[Math.atan2(n,e)/i,u-R(i)*Math.sqrt(n*n+e*e)]},e)}function Te(n,t){return[n,Math.log(Math.tan(Da/4+t/2))]}function Ce(n){var t,e=Qt(n),r=e.scale,i=e.translate,u=e.clipExtent;return e.scale=function(){var n=r.apply(e,arguments);return n===e?t?e.clipExtent(null):e:n},e.translate=function(){var n=i.apply(e,arguments);return n===e?t?e.clipExtent(null):e:n},e.clipExtent=function(n){var a=u.apply(e,arguments);if(a===e){if(t=null==n){var o=Da*r(),c=i();u([[c[0]-o,c[1]-o],[c[0]+o,c[1]+o]])}}else t&&(a=null);return a},e.clipExtent(null)}function ze(n,t){var e=Math.cos(t)*Math.sin(n);return[Math.log((1+e)/(1-e))/2,Math.atan2(Math.tan(t),Math.cos(n))]}function De(n){function t(t){function a(){l.push("M",u(n(f),o))}for(var c,l=[],f=[],s=-1,h=t.length,g=lt(e),p=lt(r);++s<h;)i.call(this,c=t[s],s)?f.push([+g.call(this,c,s),+p.call(this,c,s)]):f.length&&(a(),f=[]);return f.length&&a(),l.length?l.join(""):null}var e=je,r=Le,i=Ht,u=Fe,a=u.key,o=.7;return t.x=function(n){return arguments.length?(e=n,t):e},t.y=function(n){return arguments.length?(r=n,t):r},t.defined=function(n){return arguments.length?(i=n,t):i},t.interpolate=function(n){return arguments.length?(a="function"==typeof n?u=n:(u=jo.get(n)||Fe).key,t):a},t.tension=function(n){return arguments.length?(o=n,t):o},t}function je(n){return n[0]}function Le(n){return n[1]}function Fe(n){return n.join("L")}function He(n){return Fe(n)+"Z"}function Pe(n){for(var t=0,e=n.length,r=n[0],i=[r[0],",",r[1]];++t<e;)i.push("V",(r=n[t])[1],"H",r[0]);return i.join("")}function Re(n){for(var t=0,e=n.length,r=n[0],i=[r[0],",",r[1]];++t<e;)i.push("H",(r=n[t])[0],"V",r[1]);return i.join("")}function Oe(n,t){return n.length<4?Fe(n):n[1]+Ie(n.slice(1,n.length-1),Ve(n,t))}function Ye(n,t){return n.length<3?Fe(n):n[0]+Ie((n.push(n[0]),n),Ve([n[n.length-2]].concat(n,[n[1]]),t))}function Ue(n,t){return n.length<3?Fe(n):n[0]+Ie(n,Ve(n,t))}function Ie(n,t){if(t.length<1||n.length!=t.length&&n.length!=t.length+2)return Fe(n);var e=n.length!=t.length,r="",i=n[0],u=n[1],a=t[0],o=a,c=1;if(e&&(r+="Q"+(u[0]-a[0]*2/3)+","+(u[1]-a[1]*2/3)+","+u[0]+","+u[1],i=n[1],c=2),t.length>1){o=t[1],u=n[c],c++,r+="C"+(i[0]+a[0])+","+(i[1]+a[1])+","+(u[0]-o[0])+","+(u[1]-o[1])+","+u[0]+","+u[1];for(var l=2;l<t.length;l++,c++)u=n[c],o=t[l],r+="S"+(u[0]-o[0])+","+(u[1]-o[1])+","+u[0]+","+u[1]}if(e){var f=n[c];r+="Q"+(u[0]+o[0]*2/3)+","+(u[1]+o[1]*2/3)+","+f[0]+","+f[1]}return r}function Ve(n,t){for(var e,r=[],i=(1-t)/2,u=n[0],a=n[1],o=1,c=n.length;++o<c;)e=u,u=a,a=n[o],r.push([i*(a[0]-e[0]),i*(a[1]-e[1])]);return r}function Xe(n){if(n.length<3)return Fe(n);var t=1,e=n.length,r=n[0],i=r[0],u=r[1],a=[i,i,i,(r=n[1])[0]],o=[u,u,u,r[1]],c=[i,",",u];for(Ge(c,a,o);++t<e;)r=n[t],a.shift(),a.push(r[0]),o.shift(),o.push(r[1]),Ge(c,a,o);for(t=-1;++t<2;)a.shift(),a.push(r[0]),o.shift(),o.push(r[1]),Ge(c,a,o);return c.join("")}function Ze(n){if(n.length<4)return Fe(n);for(var t,e=[],r=-1,i=n.length,u=[0],a=[0];++r<3;)t=n[r],u.push(t[0]),a.push(t[1]);for(e.push(Je(Ho,u)+","+Je(Ho,a)),--r;++r<i;)t=n[r],u.shift(),u.push(t[0]),a.shift(),a.push(t[1]),Ge(e,u,a);return e.join("")}function Be(n){for(var t,e,r=-1,i=n.length,u=i+4,a=[],o=[];++r<4;)e=n[r%i],a.push(e[0]),o.push(e[1]);for(t=[Je(Ho,a),",",Je(Ho,o)],--r;++r<u;)e=n[r%i],a.shift(),a.push(e[0]),o.shift(),o.push(e[1]),Ge(t,a,o);return t.join("")}function $e(n,t){var e=n.length-1;if(e)for(var r,i,u=n[0][0],a=n[0][1],o=n[e][0]-u,c=n[e][1]-a,l=-1;++l<=e;)r=n[l],i=l/e,r[0]=t*r[0]+(1-t)*(u+i*o),r[1]=t*r[1]+(1-t)*(a+i*c);return Xe(n)}function Je(n,t){return n[0]*t[0]+n[1]*t[1]+n[2]*t[2]+n[3]*t[3]}function Ge(n,t,e){n.push("C",Je(Lo,t),",",Je(Lo,e),",",Je(Fo,t),",",Je(Fo,e),",",Je(Ho,t),",",Je(Ho,e))}function Ke(n,t){return(t[1]-n[1])/(t[0]-n[0])
}function We(n){for(var t=0,e=n.length-1,r=[],i=n[0],u=n[1],a=r[0]=Ke(i,u);++t<e;)r[t]=(a+(a=Ke(i=u,u=n[t+1])))/2;return r[t]=a,r}function Qe(n){for(var t,e,r,i,u=[],a=We(n),o=-1,c=n.length-1;++o<c;)t=Ke(n[o],n[o+1]),Math.abs(t)<1e-6?a[o]=a[o+1]=0:(e=a[o]/t,r=a[o+1]/t,i=e*e+r*r,i>9&&(i=3*t/Math.sqrt(i),a[o]=i*e,a[o+1]=i*r));for(o=-1;++o<=c;)i=(n[Math.min(c,o+1)][0]-n[Math.max(0,o-1)][0])/(6*(1+a[o]*a[o])),u.push([i||0,a[o]*i||0]);return u}function nr(n){return n.length<3?Fe(n):n[0]+Ie(n,Qe(n))}function tr(n,t,e,r){var i,u,a,o,c,l,f;return i=r[n],u=i[0],a=i[1],i=r[t],o=i[0],c=i[1],i=r[e],l=i[0],f=i[1],(f-a)*(o-u)-(c-a)*(l-u)>0}function er(n,t,e){return(e[0]-t[0])*(n[1]-t[1])<(e[1]-t[1])*(n[0]-t[0])}function rr(n,t,e,r){var i=n[0],u=e[0],a=t[0]-i,o=r[0]-u,c=n[1],l=e[1],f=t[1]-c,s=r[1]-l,h=(o*(c-l)-s*(i-u))/(s*a-o*f);return[i+h*a,c+h*f]}function ir(n,t){var e={list:n.map(function(n,t){return{index:t,x:n[0],y:n[1]}}).sort(function(n,t){return n.y<t.y?-1:n.y>t.y?1:n.x<t.x?-1:n.x>t.x?1:0}),bottomSite:null},r={list:[],leftEnd:null,rightEnd:null,init:function(){r.leftEnd=r.createHalfEdge(null,"l"),r.rightEnd=r.createHalfEdge(null,"l"),r.leftEnd.r=r.rightEnd,r.rightEnd.l=r.leftEnd,r.list.unshift(r.leftEnd,r.rightEnd)},createHalfEdge:function(n,t){return{edge:n,side:t,vertex:null,l:null,r:null}},insert:function(n,t){t.l=n,t.r=n.r,n.r.l=t,n.r=t},leftBound:function(n){var t=r.leftEnd;do t=t.r;while(t!=r.rightEnd&&i.rightOf(t,n));return t=t.l},del:function(n){n.l.r=n.r,n.r.l=n.l,n.edge=null},right:function(n){return n.r},left:function(n){return n.l},leftRegion:function(n){return n.edge==null?e.bottomSite:n.edge.region[n.side]},rightRegion:function(n){return n.edge==null?e.bottomSite:n.edge.region[Po[n.side]]}},i={bisect:function(n,t){var e={region:{l:n,r:t},ep:{l:null,r:null}},r=t.x-n.x,i=t.y-n.y,u=r>0?r:-r,a=i>0?i:-i;return e.c=n.x*r+n.y*i+.5*(r*r+i*i),u>a?(e.a=1,e.b=i/r,e.c/=r):(e.b=1,e.a=r/i,e.c/=i),e},intersect:function(n,t){var e=n.edge,r=t.edge;if(!e||!r||e.region.r==r.region.r)return null;var i=e.a*r.b-e.b*r.a;if(Math.abs(i)<1e-10)return null;var u,a,o=(e.c*r.b-r.c*e.b)/i,c=(r.c*e.a-e.c*r.a)/i,l=e.region.r,f=r.region.r;l.y<f.y||l.y==f.y&&l.x<f.x?(u=n,a=e):(u=t,a=r);var s=o>=a.region.r.x;return s&&u.side==="l"||!s&&u.side==="r"?null:{x:o,y:c}},rightOf:function(n,t){var e=n.edge,r=e.region.r,i=t.x>r.x;if(i&&n.side==="l")return 1;if(!i&&n.side==="r")return 0;if(e.a===1){var u=t.y-r.y,a=t.x-r.x,o=0,c=0;if(!i&&e.b<0||i&&e.b>=0?c=o=u>=e.b*a:(c=t.x+t.y*e.b>e.c,e.b<0&&(c=!c),c||(o=1)),!o){var l=r.x-e.region.l.x;c=e.b*(a*a-u*u)<l*u*(1+2*a/l+e.b*e.b),e.b<0&&(c=!c)}}else{var f=e.c-e.a*t.x,s=t.y-f,h=t.x-r.x,g=f-r.y;c=s*s>h*h+g*g}return n.side==="l"?c:!c},endPoint:function(n,e,r){n.ep[e]=r,n.ep[Po[e]]&&t(n)},distance:function(n,t){var e=n.x-t.x,r=n.y-t.y;return Math.sqrt(e*e+r*r)}},u={list:[],insert:function(n,t,e){n.vertex=t,n.ystar=t.y+e;for(var r=0,i=u.list,a=i.length;a>r;r++){var o=i[r];if(!(n.ystar>o.ystar||n.ystar==o.ystar&&t.x>o.vertex.x))break}i.splice(r,0,n)},del:function(n){for(var t=0,e=u.list,r=e.length;r>t&&e[t]!=n;++t);e.splice(t,1)},empty:function(){return u.list.length===0},nextEvent:function(n){for(var t=0,e=u.list,r=e.length;r>t;++t)if(e[t]==n)return e[t+1];return null},min:function(){var n=u.list[0];return{x:n.vertex.x,y:n.ystar}},extractMin:function(){return u.list.shift()}};r.init(),e.bottomSite=e.list.shift();for(var a,o,c,l,f,s,h,g,p,d,m,v,y,M=e.list.shift();;)if(u.empty()||(a=u.min()),M&&(u.empty()||M.y<a.y||M.y==a.y&&M.x<a.x))o=r.leftBound(M),c=r.right(o),h=r.rightRegion(o),v=i.bisect(h,M),s=r.createHalfEdge(v,"l"),r.insert(o,s),d=i.intersect(o,s),d&&(u.del(o),u.insert(o,d,i.distance(d,M))),o=s,s=r.createHalfEdge(v,"r"),r.insert(o,s),d=i.intersect(s,c),d&&u.insert(s,d,i.distance(d,M)),M=e.list.shift();else{if(u.empty())break;o=u.extractMin(),l=r.left(o),c=r.right(o),f=r.right(c),h=r.leftRegion(o),g=r.rightRegion(c),m=o.vertex,i.endPoint(o.edge,o.side,m),i.endPoint(c.edge,c.side,m),r.del(o),u.del(c),r.del(c),y="l",h.y>g.y&&(p=h,h=g,g=p,y="r"),v=i.bisect(h,g),s=r.createHalfEdge(v,y),r.insert(l,s),i.endPoint(v,Po[y],m),d=i.intersect(l,s),d&&(u.del(l),u.insert(l,d,i.distance(d,h))),d=i.intersect(s,f),d&&u.insert(s,d,i.distance(d,h))}for(o=r.right(r.leftEnd);o!=r.rightEnd;o=r.right(o))t(o.edge)}function ur(n){return n.x}function ar(n){return n.y}function or(){return{leaf:!0,nodes:[],point:null,x:null,y:null}}function cr(n,t,e,r,i,u){if(!n(t,e,r,i,u)){var a=.5*(e+i),o=.5*(r+u),c=t.nodes;c[0]&&cr(n,c[0],e,r,a,o),c[1]&&cr(n,c[1],a,r,i,o),c[2]&&cr(n,c[2],e,o,a,u),c[3]&&cr(n,c[3],a,o,i,u)}}function lr(n,t){n=ua.rgb(n),t=ua.rgb(t);var e=n.r,r=n.g,i=n.b,u=t.r-e,a=t.g-r,o=t.b-i;return function(n){return"#"+rt(Math.round(e+u*n))+rt(Math.round(r+a*n))+rt(Math.round(i+o*n))}}function fr(n){var t=[n.a,n.b],e=[n.c,n.d],r=hr(t),i=sr(t,e),u=hr(gr(e,t,-i))||0;t[0]*e[1]<e[0]*t[1]&&(t[0]*=-1,t[1]*=-1,r*=-1,i*=-1),this.rotate=(r?Math.atan2(t[1],t[0]):Math.atan2(-e[0],e[1]))*Fa,this.translate=[n.e,n.f],this.scale=[r,u],this.skew=u?Math.atan2(i,u)*Fa:0}function sr(n,t){return n[0]*t[0]+n[1]*t[1]}function hr(n){var t=Math.sqrt(sr(n,n));return t&&(n[0]/=t,n[1]/=t),t}function gr(n,t,e){return n[0]+=e*t[0],n[1]+=e*t[1],n}function pr(n,t){return t-=n=+n,function(e){return n+t*e}}function dr(n,t){var e,r=[],i=[],u=ua.transform(n),a=ua.transform(t),o=u.translate,c=a.translate,l=u.rotate,f=a.rotate,s=u.skew,h=a.skew,g=u.scale,p=a.scale;return o[0]!=c[0]||o[1]!=c[1]?(r.push("translate(",null,",",null,")"),i.push({i:1,x:pr(o[0],c[0])},{i:3,x:pr(o[1],c[1])})):c[0]||c[1]?r.push("translate("+c+")"):r.push(""),l!=f?(l-f>180?f+=360:f-l>180&&(l+=360),i.push({i:r.push(r.pop()+"rotate(",null,")")-2,x:pr(l,f)})):f&&r.push(r.pop()+"rotate("+f+")"),s!=h?i.push({i:r.push(r.pop()+"skewX(",null,")")-2,x:pr(s,h)}):h&&r.push(r.pop()+"skewX("+h+")"),g[0]!=p[0]||g[1]!=p[1]?(e=r.push(r.pop()+"scale(",null,",",null,")"),i.push({i:e-4,x:pr(g[0],p[0])},{i:e-2,x:pr(g[1],p[1])})):(p[0]!=1||p[1]!=1)&&r.push(r.pop()+"scale("+p+")"),e=i.length,function(n){for(var t,u=-1;++u<e;)r[(t=i[u]).i]=t.x(n);return r.join("")}}function mr(n,t){var e,r={},i={};for(e in n)e in t?r[e]=Mr(e)(n[e],t[e]):i[e]=n[e];for(e in t)e in n||(i[e]=t[e]);return function(n){for(e in r)i[e]=r[e](n);return i}}function vr(n,t){var e,r,i,u,a,o=0,c=0,l=[],f=[];for(n+="",t+="",Oo.lastIndex=0,r=0;e=Oo.exec(t);++r)e.index&&l.push(t.substring(o,c=e.index)),f.push({i:l.length,x:e[0]}),l.push(null),o=Oo.lastIndex;for(o<t.length&&l.push(t.substring(o)),r=0,u=f.length;(e=Oo.exec(n))&&u>r;++r)if(a=f[r],a.x==e[0]){if(a.i)if(l[a.i+1]==null)for(l[a.i-1]+=a.x,l.splice(a.i,1),i=r+1;u>i;++i)f[i].i--;else for(l[a.i-1]+=a.x+l[a.i+1],l.splice(a.i,2),i=r+1;u>i;++i)f[i].i-=2;else if(l[a.i+1]==null)l[a.i]=a.x;else for(l[a.i]=a.x+l[a.i+1],l.splice(a.i+1,1),i=r+1;u>i;++i)f[i].i--;f.splice(r,1),u--,r--}else a.x=pr(parseFloat(e[0]),parseFloat(a.x));for(;u>r;)a=f.pop(),l[a.i+1]==null?l[a.i]=a.x:(l[a.i]=a.x+l[a.i+1],l.splice(a.i+1,1)),u--;return l.length===1?l[0]==null?(a=f[0].x,function(n){return a(n)+""}):function(){return t}:function(n){for(r=0;u>r;++r)l[(a=f[r]).i]=a.x(n);return l.join("")}}function yr(n,t){for(var e,r=ua.interpolators.length;--r>=0&&!(e=ua.interpolators[r](n,t)););return e}function Mr(n){return"transform"==n?dr:yr}function xr(n,t){var e,r=[],i=[],u=n.length,a=t.length,o=Math.min(n.length,t.length);for(e=0;o>e;++e)r.push(yr(n[e],t[e]));for(;u>e;++e)i[e]=n[e];for(;a>e;++e)i[e]=t[e];return function(n){for(e=0;o>e;++e)i[e]=r[e](n);return i}}function br(n){return function(t){return 0>=t?0:t>=1?1:n(t)}}function _r(n){return function(t){return 1-n(1-t)}}function wr(n){return function(t){return.5*(.5>t?n(2*t):2-n(2-2*t))}}function Sr(n){return n*n}function Er(n){return n*n*n}function kr(n){if(0>=n)return 0;if(n>=1)return 1;var t=n*n,e=t*n;return 4*(.5>n?e:3*(n-t)+e-.75)}function Ar(n){return function(t){return Math.pow(t,n)}}function Nr(n){return 1-Math.cos(n*Da/2)}function qr(n){return Math.pow(2,10*(n-1))}function Tr(n){return 1-Math.sqrt(1-n*n)}function Cr(n,t){var e;return arguments.length<2&&(t=.45),arguments.length?e=t/(2*Da)*Math.asin(1/n):(n=1,e=t/4),function(r){return 1+n*Math.pow(2,10*-r)*Math.sin(2*(r-e)*Da/t)}}function zr(n){return n||(n=1.70158),function(t){return t*t*((n+1)*t-n)}}function Dr(n){return 1/2.75>n?7.5625*n*n:2/2.75>n?7.5625*(n-=1.5/2.75)*n+.75:2.5/2.75>n?7.5625*(n-=2.25/2.75)*n+.9375:7.5625*(n-=2.625/2.75)*n+.984375}function jr(n,t){n=ua.hcl(n),t=ua.hcl(t);var e=n.h,r=n.c,i=n.l,u=t.h-e,a=t.c-r,o=t.l-i;return isNaN(a)&&(a=0,r=isNaN(r)?t.c:r),isNaN(u)?(u=0,e=isNaN(e)?t.h:e):u>180?u-=360:-180>u&&(u+=360),function(n){return B(e+u*n,r+a*n,i+o*n)+""}}function Lr(n,t){n=ua.hsl(n),t=ua.hsl(t);var e=n.h,r=n.s,i=n.l,u=t.h-e,a=t.s-r,o=t.l-i;return isNaN(a)&&(a=0,r=isNaN(r)?t.s:r),isNaN(u)?(u=0,e=isNaN(e)?t.h:e):u>180?u-=360:-180>u&&(u+=360),function(n){return P(e+u*n,r+a*n,i+o*n)+""}}function Fr(n,t){n=ua.lab(n),t=ua.lab(t);var e=n.l,r=n.a,i=n.b,u=t.l-e,a=t.a-r,o=t.b-i;return function(n){return G(e+u*n,r+a*n,i+o*n)+""}}function Hr(n,t){return t-=n,function(e){return Math.round(n+t*e)}}function Pr(n,t){return t=t-(n=+n)?1/(t-n):0,function(e){return(e-n)*t}}function Rr(n,t){return t=t-(n=+n)?1/(t-n):0,function(e){return Math.max(0,Math.min(1,(e-n)*t))}}function Or(n){for(var t=n.source,e=n.target,r=Ur(t,e),i=[t];t!==r;)t=t.parent,i.push(t);for(var u=i.length;e!==r;)i.splice(u,0,e),e=e.parent;return i}function Yr(n){for(var t=[],e=n.parent;null!=e;)t.push(n),n=e,e=e.parent;return t.push(n),t}function Ur(n,t){if(n===t)return n;for(var e=Yr(n),r=Yr(t),i=e.pop(),u=r.pop(),a=null;i===u;)a=i,i=e.pop(),u=r.pop();return a}function Ir(n){n.fixed|=2}function Vr(n){n.fixed&=-7}function Xr(n){n.fixed|=4,n.px=n.x,n.py=n.y}function Zr(n){n.fixed&=-5}function Br(n,t,e){var r=0,i=0;if(n.charge=0,!n.leaf)for(var u,a=n.nodes,o=a.length,c=-1;++c<o;)u=a[c],null!=u&&(Br(u,t,e),n.charge+=u.charge,r+=u.charge*u.cx,i+=u.charge*u.cy);if(n.point){n.leaf||(n.point.x+=Math.random()-.5,n.point.y+=Math.random()-.5);var l=t*e[n.point.index];n.charge+=n.pointCharge=l,r+=l*n.point.x,i+=l*n.point.y}n.cx=r/n.charge,n.cy=i/n.charge}function $r(n,t){return ua.rebind(n,t,"sort","children","value"),n.nodes=n,n.links=Wr,n}function Jr(n){return n.children}function Gr(n){return n.value}function Kr(n,t){return t.value-n.value}function Wr(n){return ua.merge(n.map(function(n){return(n.children||[]).map(function(t){return{source:n,target:t}})}))}function Qr(n){return n.x}function ni(n){return n.y}function ti(n,t,e){n.y0=t,n.y=e}function ei(n){return ua.range(n.length)}function ri(n){for(var t=-1,e=n[0].length,r=[];++t<e;)r[t]=0;return r}function ii(n){for(var t,e=1,r=0,i=n[0][1],u=n.length;u>e;++e)(t=n[e][1])>i&&(r=e,i=t);return r}function ui(n){return n.reduce(ai,0)}function ai(n,t){return n+t[1]}function oi(n,t){return ci(n,Math.ceil(Math.log(t.length)/Math.LN2+1))}function ci(n,t){for(var e=-1,r=+n[0],i=(n[1]-r)/t,u=[];++e<=t;)u[e]=i*e+r;return u}function li(n){return[ua.min(n),ua.max(n)]}function fi(n,t){return n.parent==t.parent?1:2}function si(n){var t=n.children;return t&&t.length?t[0]:n._tree.thread}function hi(n){var t,e=n.children;return e&&(t=e.length)?e[t-1]:n._tree.thread}function gi(n,t){var e=n.children;if(e&&(i=e.length))for(var r,i,u=-1;++u<i;)t(r=gi(e[u],t),n)>0&&(n=r);return n}function pi(n,t){return n.x-t.x}function di(n,t){return t.x-n.x}function mi(n,t){return n.depth-t.depth}function vi(n,t){function e(n,r){var i=n.children;if(i&&(a=i.length))for(var u,a,o=null,c=-1;++c<a;)u=i[c],e(u,o),o=u;t(n,r)}e(n,null)}function yi(n){for(var t,e=0,r=0,i=n.children,u=i.length;--u>=0;)t=i[u]._tree,t.prelim+=e,t.mod+=e,e+=t.shift+(r+=t.change)}function Mi(n,t,e){n=n._tree,t=t._tree;var r=e/(t.number-n.number);n.change+=r,t.change-=r,t.shift+=e,t.prelim+=e,t.mod+=e}function xi(n,t,e){return n._tree.ancestor.parent==t.parent?n._tree.ancestor:e}function bi(n,t){return n.value-t.value}function _i(n,t){var e=n._pack_next;n._pack_next=t,t._pack_prev=n,t._pack_next=e,e._pack_prev=t}function wi(n,t){n._pack_next=t,t._pack_prev=n}function Si(n,t){var e=t.x-n.x,r=t.y-n.y,i=n.r+t.r;return i*i-e*e-r*r>.001}function Ei(n){function t(n){f=Math.min(n.x-n.r,f),s=Math.max(n.x+n.r,s),h=Math.min(n.y-n.r,h),g=Math.max(n.y+n.r,g)}if((e=n.children)&&(l=e.length)){var e,r,i,u,a,o,c,l,f=1/0,s=-1/0,h=1/0,g=-1/0;if(e.forEach(ki),r=e[0],r.x=-r.r,r.y=0,t(r),l>1&&(i=e[1],i.x=i.r,i.y=0,t(i),l>2))for(u=e[2],qi(r,i,u),t(u),_i(r,u),r._pack_prev=u,_i(u,i),i=r._pack_next,a=3;l>a;a++){qi(r,i,u=e[a]);var p=0,d=1,m=1;for(o=i._pack_next;o!==i;o=o._pack_next,d++)if(Si(o,u)){p=1;break}if(1==p)for(c=r._pack_prev;c!==o._pack_prev&&!Si(c,u);c=c._pack_prev,m++);p?(m>d||d==m&&i.r<r.r?wi(r,i=o):wi(r=c,i),a--):(_i(r,u),i=u,t(u))}var v=(f+s)/2,y=(h+g)/2,M=0;for(a=0;l>a;a++)u=e[a],u.x-=v,u.y-=y,M=Math.max(M,u.r+Math.sqrt(u.x*u.x+u.y*u.y));n.r=M,e.forEach(Ai)}}function ki(n){n._pack_next=n._pack_prev=n}function Ai(n){delete n._pack_next,delete n._pack_prev}function Ni(n,t,e,r){var i=n.children;if(n.x=t+=r*n.x,n.y=e+=r*n.y,n.r*=r,i)for(var u=-1,a=i.length;++u<a;)Ni(i[u],t,e,r)}function qi(n,t,e){var r=n.r+e.r,i=t.x-n.x,u=t.y-n.y;if(r&&(i||u)){var a=t.r+e.r,o=i*i+u*u;a*=a,r*=r;var c=.5+(r-a)/(2*o),l=Math.sqrt(Math.max(0,2*a*(r+o)-(r-=o)*r-a*a))/(2*o);e.x=n.x+c*i+l*u,e.y=n.y+c*u-l*i}else e.x=n.x+r,e.y=n.y}function Ti(n){return 1+ua.max(n,function(n){return n.y})}function Ci(n){return n.reduce(function(n,t){return n+t.x},0)/n.length}function zi(n){var t=n.children;return t&&t.length?zi(t[0]):n}function Di(n){var t,e=n.children;return e&&(t=e.length)?Di(e[t-1]):n}function ji(n){return{x:n.x,y:n.y,dx:n.dx,dy:n.dy}}function Li(n,t){var e=n.x+t[3],r=n.y+t[0],i=n.dx-t[1]-t[3],u=n.dy-t[0]-t[2];return 0>i&&(e+=i/2,i=0),0>u&&(r+=u/2,u=0),{x:e,y:r,dx:i,dy:u}}function Fi(n){var t=n[0],e=n[n.length-1];return e>t?[t,e]:[e,t]}function Hi(n){return n.rangeExtent?n.rangeExtent():Fi(n.range())}function Pi(n,t,e,r){var i=e(n[0],n[1]),u=r(t[0],t[1]);return function(n){return u(i(n))}}function Ri(n,t){var e,r=0,i=n.length-1,u=n[r],a=n[i];return u>a&&(e=r,r=i,i=e,e=u,u=a,a=e),(t=t(a-u))&&(n[r]=t.floor(u),n[i]=t.ceil(a)),n}function Oi(n,t,e,r){var i=[],u=[],a=0,o=Math.min(n.length,t.length)-1;for(n[o]<n[0]&&(n=n.slice().reverse(),t=t.slice().reverse());++a<=o;)i.push(e(n[a-1],n[a])),u.push(r(t[a-1],t[a]));return function(t){var e=ua.bisect(n,t,1,o)-1;return u[e](i[e](t))}}function Yi(n,t,e,r){function i(){var i=Math.min(n.length,t.length)>2?Oi:Pi,c=r?Rr:Pr;return a=i(n,t,c,e),o=i(t,n,c,yr),u}function u(n){return a(n)}var a,o;return u.invert=function(n){return o(n)},u.domain=function(t){return arguments.length?(n=t.map(Number),i()):n},u.range=function(n){return arguments.length?(t=n,i()):t},u.rangeRound=function(n){return u.range(n).interpolate(Hr)},u.clamp=function(n){return arguments.length?(r=n,i()):r},u.interpolate=function(n){return arguments.length?(e=n,i()):e},u.ticks=function(t){return Xi(n,t)},u.tickFormat=function(t,e){return Zi(n,t,e)},u.nice=function(){return Ri(n,Ii),i()},u.copy=function(){return Yi(n,t,e,r)},i()}function Ui(n,t){return ua.rebind(n,t,"range","rangeRound","interpolate","clamp")}function Ii(n){return n=Math.pow(10,Math.round(Math.log(n)/Math.LN10)-1),n&&{floor:function(t){return Math.floor(t/n)*n},ceil:function(t){return Math.ceil(t/n)*n}}}function Vi(n,t){var e=Fi(n),r=e[1]-e[0],i=Math.pow(10,Math.floor(Math.log(r/t)/Math.LN10)),u=t/r*i;return.15>=u?i*=10:.35>=u?i*=5:.75>=u&&(i*=2),e[0]=Math.ceil(e[0]/i)*i,e[1]=Math.floor(e[1]/i)*i+.5*i,e[2]=i,e}function Xi(n,t){return ua.range.apply(ua,Vi(n,t))}function Zi(n,t,e){var r=-Math.floor(Math.log(Vi(n,t)[2])/Math.LN10+.01);return ua.format(e?e.replace(no,function(n,t,e,i,u,a,o,c,l,f){return[t,e,i,u,a,o,c,l||"."+(r-2*("%"===f)),f].join("")}):",."+r+"f")}function Bi(n,t,e,r,i){function u(t){return n(e(t))}function a(){return e===$i?{floor:o,ceil:c}:{floor:function(n){return-c(-n)},ceil:function(n){return-o(-n)}}}function o(n){return Math.pow(t,Math.floor(Math.log(n)/Math.log(t)))}function c(n){return Math.pow(t,Math.ceil(Math.log(n)/Math.log(t)))}return u.invert=function(t){return r(n.invert(t))},u.domain=function(t){return arguments.length?(t[0]<0?(e=Gi,r=Ki):(e=$i,r=Ji),n.domain((i=t.map(Number)).map(e)),u):i},u.base=function(n){return arguments.length?(t=+n,u):t},u.nice=function(){return n.domain(Ri(i,a).map(e)),u},u.ticks=function(){var i=Fi(n.domain()),u=[];if(i.every(isFinite)){var a=Math.log(t),o=Math.floor(i[0]/a),c=Math.ceil(i[1]/a),l=r(i[0]),f=r(i[1]),s=t%1?2:t;if(e===Gi)for(u.push(-Math.pow(t,-o));o++<c;)for(var h=s-1;h>0;h--)u.push(-Math.pow(t,-o)*h);else{for(;c>o;o++)for(var h=1;s>h;h++)u.push(Math.pow(t,o)*h);u.push(Math.pow(t,o))}for(o=0;u[o]<l;o++);for(c=u.length;u[c-1]>f;c--);u=u.slice(o,c)}return u},u.tickFormat=function(n,i){if(arguments.length<2&&(i=Jo),!arguments.length)return i;var a,o=Math.log(t),c=Math.max(.1,n/u.ticks().length),l=e===Gi?(a=-1e-12,Math.floor):(a=1e-12,Math.ceil);return function(n){return n/r(o*l(e(n)/o+a))<=c?i(n):""}},u.copy=function(){return Bi(n.copy(),t,e,r,i)},Ui(u,n)}function $i(n){return Math.log(0>n?0:n)}function Ji(n){return Math.exp(n)}function Gi(n){return-Math.log(n>0?0:-n)}function Ki(n){return-Math.exp(-n)}function Wi(n,t,e){function r(t){return n(i(t))}var i=Qi(t),u=Qi(1/t);return r.invert=function(t){return u(n.invert(t))},r.domain=function(t){return arguments.length?(n.domain((e=t.map(Number)).map(i)),r):e},r.ticks=function(n){return Xi(e,n)},r.tickFormat=function(n,t){return Zi(e,n,t)},r.nice=function(){return r.domain(Ri(e,Ii))},r.exponent=function(a){return arguments.length?(i=Qi(t=a),u=Qi(1/t),n.domain(e.map(i)),r):t},r.copy=function(){return Wi(n.copy(),t,e)},Ui(r,n)}function Qi(n){return function(t){return 0>t?-Math.pow(-t,n):Math.pow(t,n)}}function nu(n,t){function e(t){return a[((u.get(t)||u.set(t,n.push(t)))-1)%a.length]}function r(t,e){return ua.range(n.length).map(function(n){return t+e*n})}var u,a,o;return e.domain=function(r){if(!arguments.length)return n;n=[],u=new i;for(var a,o=-1,c=r.length;++o<c;)u.has(a=r[o])||u.set(a,n.push(a));return e[t.t].apply(e,t.a)},e.range=function(n){return arguments.length?(a=n,o=0,t={t:"range",a:arguments},e):a},e.rangePoints=function(i,u){arguments.length<2&&(u=0);var c=i[0],l=i[1],f=(l-c)/(Math.max(1,n.length-1)+u);return a=r(n.length<2?(c+l)/2:c+f*u/2,f),o=0,t={t:"rangePoints",a:arguments},e},e.rangeBands=function(i,u,c){arguments.length<2&&(u=0),arguments.length<3&&(c=u);var l=i[1]<i[0],f=i[l-0],s=i[1-l],h=(s-f)/(n.length-u+2*c);return a=r(f+h*c,h),l&&a.reverse(),o=h*(1-u),t={t:"rangeBands",a:arguments},e},e.rangeRoundBands=function(i,u,c){arguments.length<2&&(u=0),arguments.length<3&&(c=u);var l=i[1]<i[0],f=i[l-0],s=i[1-l],h=Math.floor((s-f)/(n.length-u+2*c)),g=s-f-(n.length-u)*h;return a=r(f+Math.round(g/2),h),l&&a.reverse(),o=Math.round(h*(1-u)),t={t:"rangeRoundBands",a:arguments},e},e.rangeBand=function(){return o},e.rangeExtent=function(){return Fi(t.a[0])},e.copy=function(){return nu(n,t)},e.domain(n)}function tu(n,t){function e(){var e=0,u=t.length;for(i=[];++e<u;)i[e-1]=ua.quantile(n,e/u);return r}function r(n){return isNaN(n=+n)?0/0:t[ua.bisect(i,n)]}var i;return r.domain=function(t){return arguments.length?(n=t.filter(function(n){return!isNaN(n)}).sort(ua.ascending),e()):n},r.range=function(n){return arguments.length?(t=n,e()):t},r.quantiles=function(){return i},r.copy=function(){return tu(n,t)},e()}function eu(n,t,e){function r(t){return e[Math.max(0,Math.min(a,Math.floor(u*(t-n))))]}function i(){return u=e.length/(t-n),a=e.length-1,r}var u,a;return r.domain=function(e){return arguments.length?(n=+e[0],t=+e[e.length-1],i()):[n,t]},r.range=function(n){return arguments.length?(e=n,i()):e},r.copy=function(){return eu(n,t,e)},i()}function ru(n,t){function e(e){return t[ua.bisect(n,e)]}return e.domain=function(t){return arguments.length?(n=t,e):n},e.range=function(n){return arguments.length?(t=n,e):t},e.copy=function(){return ru(n,t)},e}function iu(n){function t(n){return+n}return t.invert=t,t.domain=t.range=function(e){return arguments.length?(n=e.map(t),t):n},t.ticks=function(t){return Xi(n,t)},t.tickFormat=function(t,e){return Zi(n,t,e)},t.copy=function(){return iu(n)},t}function uu(n){return n.innerRadius}function au(n){return n.outerRadius}function ou(n){return n.startAngle}function cu(n){return n.endAngle}function lu(n){for(var t,e,r,i=-1,u=n.length;++i<u;)t=n[i],e=t[0],r=t[1]+nc,t[0]=e*Math.cos(r),t[1]=e*Math.sin(r);return n}function fu(n){function t(t){function c(){d.push("M",o(n(v),s),f,l(n(m.reverse()),s),"Z")}for(var h,g,p,d=[],m=[],v=[],y=-1,M=t.length,x=lt(e),b=lt(i),_=e===r?function(){return g}:lt(r),w=i===u?function(){return p}:lt(u);++y<M;)a.call(this,h=t[y],y)?(m.push([g=+x.call(this,h,y),p=+b.call(this,h,y)]),v.push([+_.call(this,h,y),+w.call(this,h,y)])):m.length&&(c(),m=[],v=[]);return m.length&&c(),d.length?d.join(""):null}var e=je,r=je,i=0,u=Le,a=Ht,o=Fe,c=o.key,l=o,f="L",s=.7;return t.x=function(n){return arguments.length?(e=r=n,t):r},t.x0=function(n){return arguments.length?(e=n,t):e},t.x1=function(n){return arguments.length?(r=n,t):r},t.y=function(n){return arguments.length?(i=u=n,t):u},t.y0=function(n){return arguments.length?(i=n,t):i},t.y1=function(n){return arguments.length?(u=n,t):u},t.defined=function(n){return arguments.length?(a=n,t):a},t.interpolate=function(n){return arguments.length?(c="function"==typeof n?o=n:(o=jo.get(n)||Fe).key,l=o.reverse||o,f=o.closed?"M":"L",t):c},t.tension=function(n){return arguments.length?(s=n,t):s},t}function su(n){return n.radius}function hu(n){return[n.x,n.y]}function gu(n){return function(){var t=n.apply(this,arguments),e=t[0],r=t[1]+nc;return[e*Math.cos(r),e*Math.sin(r)]}}function pu(){return 64}function du(){return"circle"}function mu(n){var t=Math.sqrt(n/Da);return"M0,"+t+"A"+t+","+t+" 0 1,1 0,"+-t+"A"+t+","+t+" 0 1,1 0,"+t+"Z"}function vu(n,t){return va(n,ac),n.id=t,n}function yu(n,t,e,r){var i=n.id;return D(n,"function"==typeof e?function(n,u,a){n.__transition__[i].tween.set(t,r(e.call(n,n.__data__,u,a)))}:(e=r(e),function(n){n.__transition__[i].tween.set(t,e)}))}function Mu(n){return null==n&&(n=""),function(){this.textContent=n}}function xu(n,t,e,r){var u=n.__transition__||(n.__transition__={active:0,count:0}),a=u[e];if(!a){var o=r.time;return a=u[e]={tween:new i,event:ua.dispatch("start","end"),time:o,ease:r.ease,delay:r.delay,duration:r.duration},++u.count,ua.timer(function(r){function i(r){return u.active>e?l():(u.active=e,h.start.call(n,f,t),a.tween.forEach(function(e,r){(r=r.call(n,f,t))&&d.push(r)}),c(r)||ua.timer(c,0,o),1)}function c(r){if(u.active!==e)return l();for(var i=(r-g)/p,a=s(i),o=d.length;o>0;)d[--o].call(n,a);return i>=1?(l(),h.end.call(n,f,t),1):void 0}function l(){return--u.count?delete u[e]:delete n.__transition__,1}var f=n.__data__,s=a.ease,h=a.event,g=a.delay,p=a.duration,d=[];return r>=g?i(r):ua.timer(i,g,o),1},0,o),a}}function bu(n,t){n.attr("transform",function(n){return"translate("+t(n)+",0)"})}function _u(n,t){n.attr("transform",function(n){return"translate(0,"+t(n)+")"})}function wu(n,t,e){if(r=[],e&&t.length>1){for(var r,i,u,a=Fi(n.domain()),o=-1,c=t.length,l=(t[1]-t[0])/++e;++o<c;)for(i=e;--i>0;)(u=+t[o]-i*l)>=a[0]&&r.push(u);for(--o,i=0;++i<e&&(u=+t[o]+i*l)<a[1];)r.push(u)}return r}function Su(){this._=new Date(arguments.length>1?Date.UTC.apply(this,arguments):arguments[0])}function Eu(n,t,e){function r(t){var e=n(t),r=u(e,1);return r-t>t-e?e:r}function i(e){return t(e=n(new gc(e-1)),1),e}function u(n,e){return t(n=new gc(+n),e),n}function a(n,r,u){var a=i(n),o=[];if(u>1)for(;r>a;)e(a)%u||o.push(new Date(+a)),t(a,1);else for(;r>a;)o.push(new Date(+a)),t(a,1);return o}function o(n,t,e){try{gc=Su;var r=new Su;return r._=n,a(r,t,e)}finally{gc=Date}}n.floor=n,n.round=r,n.ceil=i,n.offset=u,n.range=a;var c=n.utc=ku(n);return c.floor=c,c.round=ku(r),c.ceil=ku(i),c.offset=ku(u),c.range=o,n}function ku(n){return function(t,e){try{gc=Su;var r=new Su;return r._=t,n(r,e)._}finally{gc=Date}}}function Au(n,t,e,r){for(var i,u,a=0,o=t.length,c=e.length;o>a;){if(r>=c)return-1;if(i=t.charCodeAt(a++),37===i){if(u=Cc[t.charAt(a++)],!u||(r=u(n,e,r))<0)return-1}else if(i!=e.charCodeAt(r++))return-1}return r}function Nu(n){return RegExp("^(?:"+n.map(ua.requote).join("|")+")","i")}function qu(n){for(var t=new i,e=-1,r=n.length;++e<r;)t.set(n[e].toLowerCase(),e);return t}function Tu(n,t,e){n+="";var r=n.length;return e>r?Array(e-r+1).join(t)+n:n}function Cu(n,t,e){Sc.lastIndex=0;var r=Sc.exec(t.substring(e));return r?e+=r[0].length:-1}function zu(n,t,e){wc.lastIndex=0;var r=wc.exec(t.substring(e));return r?e+=r[0].length:-1}function Du(n,t,e){Ac.lastIndex=0;var r=Ac.exec(t.substring(e));return r?(n.m=Nc.get(r[0].toLowerCase()),e+=r[0].length):-1}function ju(n,t,e){Ec.lastIndex=0;var r=Ec.exec(t.substring(e));return r?(n.m=kc.get(r[0].toLowerCase()),e+=r[0].length):-1}function Lu(n,t,e){return Au(n,""+Tc.c,t,e)}function Fu(n,t,e){return Au(n,""+Tc.x,t,e)}function Hu(n,t,e){return Au(n,""+Tc.X,t,e)}function Pu(n,t,e){zc.lastIndex=0;var r=zc.exec(t.substring(e,e+4));return r?(n.y=+r[0],e+=r[0].length):-1}function Ru(n,t,e){zc.lastIndex=0;var r=zc.exec(t.substring(e,e+2));return r?(n.y=Ou(+r[0]),e+=r[0].length):-1}function Ou(n){return n+(n>68?1900:2e3)}function Yu(n,t,e){zc.lastIndex=0;var r=zc.exec(t.substring(e,e+2));return r?(n.m=r[0]-1,e+=r[0].length):-1}function Uu(n,t,e){zc.lastIndex=0;var r=zc.exec(t.substring(e,e+2));return r?(n.d=+r[0],e+=r[0].length):-1}function Iu(n,t,e){zc.lastIndex=0;var r=zc.exec(t.substring(e,e+2));return r?(n.H=+r[0],e+=r[0].length):-1}function Vu(n,t,e){zc.lastIndex=0;var r=zc.exec(t.substring(e,e+2));return r?(n.M=+r[0],e+=r[0].length):-1}function Xu(n,t,e){zc.lastIndex=0;var r=zc.exec(t.substring(e,e+2));return r?(n.S=+r[0],e+=r[0].length):-1}function Zu(n,t,e){zc.lastIndex=0;var r=zc.exec(t.substring(e,e+3));return r?(n.L=+r[0],e+=r[0].length):-1}function Bu(n,t,e){var r=Dc.get(t.substring(e,e+=2).toLowerCase());return null==r?-1:(n.p=r,e)}function $u(n){var t=n.getTimezoneOffset(),e=t>0?"-":"+",r=~~(Math.abs(t)/60),i=Math.abs(t)%60;return e+Tu(r,"0",2)+Tu(i,"0",2)}function Ju(n){return n.toISOString()}function Gu(n,t,e){function r(t){return n(t)}return r.invert=function(t){return Ku(n.invert(t))},r.domain=function(t){return arguments.length?(n.domain(t),r):n.domain().map(Ku)},r.nice=function(n){return r.domain(Ri(r.domain(),function(){return n}))},r.ticks=function(e,i){var u=Fi(r.domain());if("function"!=typeof e){var a=u[1]-u[0],o=a/e,c=ua.bisect(Lc,o);if(c==Lc.length)return t.year(u,e);if(!c)return n.ticks(e).map(Ku);Math.log(o/Lc[c-1])<Math.log(Lc[c]/o)&&--c,e=t[c],i=e[1],e=e[0].range}return e(u[0],new Date(+u[1]+1),i)},r.tickFormat=function(){return e},r.copy=function(){return Gu(n.copy(),t,e)},Ui(r,n)}function Ku(n){return new Date(n)}function Wu(n){return function(t){for(var e=n.length-1,r=n[e];!r[1](t);)r=n[--e];return r[0](t)}}function Qu(n){var t=new Date(n,0,1);return t.setFullYear(n),t}function na(n){var t=n.getFullYear(),e=Qu(t),r=Qu(t+1);return t+(n-e)/(r-e)}function ta(n){var t=new Date(Date.UTC(n,0,1));return t.setUTCFullYear(n),t}function ea(n){var t=n.getUTCFullYear(),e=ta(t),r=ta(t+1);return t+(n-e)/(r-e)}function ra(n){return JSON.parse(n.responseText)}function ia(n){var t=aa.createRange();return t.selectNode(aa.body),t.createContextualFragment(n.responseText)}var ua={version:"3.1.10"};Date.now||(Date.now=function(){return+new Date});var aa=document,oa=window;try{aa.createElement("div").style.setProperty("opacity",0,"")}catch(ca){var la=oa.CSSStyleDeclaration.prototype,fa=la.setProperty;la.setProperty=function(n,t,e){fa.call(this,n,t+"",e)}}ua.ascending=function(n,t){return t>n?-1:n>t?1:n>=t?0:0/0},ua.descending=function(n,t){return n>t?-1:t>n?1:t>=n?0:0/0},ua.min=function(n,t){var e,r,i=-1,u=n.length;if(arguments.length===1){for(;++i<u&&((e=n[i])==null||e!=e);)e=void 0;for(;++i<u;)(r=n[i])!=null&&e>r&&(e=r)}else{for(;++i<u&&((e=t.call(n,n[i],i))==null||e!=e);)e=void 0;for(;++i<u;)(r=t.call(n,n[i],i))!=null&&e>r&&(e=r)}return e},ua.max=function(n,t){var e,r,i=-1,u=n.length;if(arguments.length===1){for(;++i<u&&((e=n[i])==null||e!=e);)e=void 0;for(;++i<u;)(r=n[i])!=null&&r>e&&(e=r)}else{for(;++i<u&&((e=t.call(n,n[i],i))==null||e!=e);)e=void 0;for(;++i<u;)(r=t.call(n,n[i],i))!=null&&r>e&&(e=r)}return e},ua.extent=function(n,t){var e,r,i,u=-1,a=n.length;if(arguments.length===1){for(;++u<a&&((e=i=n[u])==null||e!=e);)e=i=void 0;for(;++u<a;)(r=n[u])!=null&&(e>r&&(e=r),r>i&&(i=r))}else{for(;++u<a&&((e=i=t.call(n,n[u],u))==null||e!=e);)e=void 0;for(;++u<a;)(r=t.call(n,n[u],u))!=null&&(e>r&&(e=r),r>i&&(i=r))}return[e,i]},ua.sum=function(n,t){var e,r=0,i=n.length,u=-1;if(arguments.length===1)for(;++u<i;)isNaN(e=+n[u])||(r+=e);else for(;++u<i;)isNaN(e=+t.call(n,n[u],u))||(r+=e);return r},ua.mean=function(t,e){var r,i=t.length,u=0,a=-1,o=0;if(arguments.length===1)for(;++a<i;)n(r=t[a])&&(u+=(r-u)/++o);else for(;++a<i;)n(r=e.call(t,t[a],a))&&(u+=(r-u)/++o);return o?u:void 0},ua.quantile=function(n,t){var e=(n.length-1)*t+1,r=Math.floor(e),i=+n[r-1],u=e-r;return u?i+u*(n[r]-i):i},ua.median=function(t,e){return arguments.length>1&&(t=t.map(e)),t=t.filter(n),t.length?ua.quantile(t.sort(ua.ascending),.5):void 0},ua.bisector=function(n){return{left:function(t,e,r,i){for(arguments.length<3&&(r=0),arguments.length<4&&(i=t.length);i>r;){var u=r+i>>>1;n.call(t,t[u],u)<e?r=u+1:i=u}return r},right:function(t,e,r,i){for(arguments.length<3&&(r=0),arguments.length<4&&(i=t.length);i>r;){var u=r+i>>>1;e<n.call(t,t[u],u)?i=u:r=u+1}return r}}};var sa=ua.bisector(function(n){return n});ua.bisectLeft=sa.left,ua.bisect=ua.bisectRight=sa.right,ua.shuffle=function(n){for(var t,e,r=n.length;r;)e=Math.random()*r--|0,t=n[r],n[r]=n[e],n[e]=t;return n},ua.permute=function(n,t){for(var e=[],r=-1,i=t.length;++r<i;)e[r]=n[t[r]];return e},ua.zip=function(){if(!(i=arguments.length))return[];for(var n=-1,e=ua.min(arguments,t),r=Array(e);++n<e;)for(var i,u=-1,a=r[n]=Array(i);++u<i;)a[u]=arguments[u][n];return r},ua.transpose=function(n){return ua.zip.apply(ua,n)},ua.keys=function(n){var t=[];for(var e in n)t.push(e);return t},ua.values=function(n){var t=[];for(var e in n)t.push(n[e]);return t},ua.entries=function(n){var t=[];for(var e in n)t.push({key:e,value:n[e]});return t},ua.merge=function(n){return Array.prototype.concat.apply([],n)},ua.range=function(n,t,r){if(arguments.length<3&&(r=1,arguments.length<2&&(t=n,n=0)),1/0===(t-n)/r)throw Error("infinite range");var i,u=[],a=e(Math.abs(r)),o=-1;if(n*=a,t*=a,r*=a,0>r)for(;(i=n+r*++o)>t;)u.push(i/a);else for(;(i=n+r*++o)<t;)u.push(i/a);return u},ua.map=function(n){var t=new i;for(var e in n)t.set(e,n[e]);return t},r(i,{has:function(n){return ha+n in this},get:function(n){return this[ha+n]},set:function(n,t){return this[ha+n]=t},remove:function(n){return n=ha+n,n in this&&delete this[n]},keys:function(){var n=[];return this.forEach(function(t){n.push(t)}),n},values:function(){var n=[];return this.forEach(function(t,e){n.push(e)}),n},entries:function(){var n=[];return this.forEach(function(t,e){n.push({key:t,value:e})}),n},forEach:function(n){for(var t in this)t.charCodeAt(0)===ga&&n.call(this,t.substring(1),this[t])}});var ha="\0",ga=ha.charCodeAt(0);ua.nest=function(){function n(t,o,c){if(c>=a.length)return r?r.call(u,o):e?o.sort(e):o;for(var l,f,s,h,g=-1,p=o.length,d=a[c++],m=new i;++g<p;)(h=m.get(l=d(f=o[g])))?h.push(f):m.set(l,[f]);return t?(f=t(),s=function(e,r){f.set(e,n(t,r,c))}):(f={},s=function(e,r){f[e]=n(t,r,c)}),m.forEach(s),f}function t(n,e){if(e>=a.length)return n;var r=[],i=o[e++];return n.forEach(function(n,i){r.push({key:n,values:t(i,e)})}),i?r.sort(function(n,t){return i(n.key,t.key)}):r}var e,r,u={},a=[],o=[];return u.map=function(t,e){return n(e,t,0)},u.entries=function(e){return t(n(ua.map,e,0),0)},u.key=function(n){return a.push(n),u},u.sortKeys=function(n){return o[a.length-1]=n,u},u.sortValues=function(n){return e=n,u},u.rollup=function(n){return r=n,u},u},ua.set=function(n){var t=new u;if(n)for(var e=0;e<n.length;e++)t.add(n[e]);return t},r(u,{has:function(n){return ha+n in this
},add:function(n){return this[ha+n]=!0,n},remove:function(n){return n=ha+n,n in this&&delete this[n]},values:function(){var n=[];return this.forEach(function(t){n.push(t)}),n},forEach:function(n){for(var t in this)t.charCodeAt(0)===ga&&n.call(this,t.substring(1))}}),ua.behavior={},ua.rebind=function(n,t){for(var e,r=1,i=arguments.length;++r<i;)n[e=arguments[r]]=a(n,t,t[e]);return n},ua.dispatch=function(){for(var n=new o,t=-1,e=arguments.length;++t<e;)n[arguments[t]]=c(n);return n},o.prototype.on=function(n,t){var e=n.indexOf("."),r="";if(e>=0&&(r=n.substring(e+1),n=n.substring(0,e)),n)return arguments.length<2?this[n].on(r):this[n].on(r,t);if(arguments.length===2){if(null==t)for(n in this)this.hasOwnProperty(n)&&this[n].on(r,null);return this}},ua.event=null,ua.mouse=function(n){return g(n,f())};var pa=/WebKit/.test(oa.navigator.userAgent)?-1:0,da=d;try{da(aa.documentElement.childNodes)[0].nodeType}catch(ma){da=p}var va=[].__proto__?function(n,t){n.__proto__=t}:function(n,t){for(var e in t)n[e]=t[e]};ua.touches=function(n,t){return arguments.length<2&&(t=f().touches),t?da(t).map(function(t){var e=g(n,t);return e.identifier=t.identifier,e}):[]},ua.behavior.drag=function(){function n(){this.on("mousedown.drag",t).on("touchstart.drag",t)}function t(){function n(){var n=a.parentNode;return null!=f?ua.touches(n).filter(function(n){return n.identifier===f})[0]:ua.mouse(n)}function t(){if(!a.parentNode)return i();var t=n(),e=t[0]-h[0],r=t[1]-h[1];g|=e|r,h=t,l(),o({type:"drag",x:t[0]+u[0],y:t[1]+u[1],dx:e,dy:r})}function i(){o({type:"dragend"}),g&&(l(),ua.event.target===c&&s(p,"click")),p.on(null!=f?"touchmove.drag-"+f:"mousemove.drag",null).on(null!=f?"touchend.drag-"+f:"mouseup.drag",null)}var u,a=this,o=e.of(a,arguments),c=ua.event.target,f=ua.event.touches?ua.event.changedTouches[0].identifier:null,h=n(),g=0,p=ua.select(oa).on(null!=f?"touchmove.drag-"+f:"mousemove.drag",t).on(null!=f?"touchend.drag-"+f:"mouseup.drag",i,!0);r?(u=r.apply(a,arguments),u=[u.x-h[0],u.y-h[1]]):u=[0,0],null==f&&l(),o({type:"dragstart"})}var e=h(n,"drag","dragstart","dragend"),r=null;return n.origin=function(t){return arguments.length?(r=t,n):r},ua.rebind(n,e,"on")};var ya=function(n,t){return t.querySelector(n)},Ma=function(n,t){return t.querySelectorAll(n)},xa=aa.documentElement,ba=xa.matchesSelector||xa.webkitMatchesSelector||xa.mozMatchesSelector||xa.msMatchesSelector||xa.oMatchesSelector,_a=function(n,t){return ba.call(n,t)};"function"==typeof Sizzle&&(ya=function(n,t){return Sizzle(n,t)[0]||null},Ma=function(n,t){return Sizzle.uniqueSort(Sizzle(n,t))},_a=Sizzle.matchesSelector),ua.selection=function(){return Na};var wa=ua.selection.prototype=[];wa.select=function(n){var t,e,r,i,u=[];"function"!=typeof n&&(n=v(n));for(var a=-1,o=this.length;++a<o;){u.push(t=[]),t.parentNode=(r=this[a]).parentNode;for(var c=-1,l=r.length;++c<l;)(i=r[c])?(t.push(e=n.call(i,i.__data__,c)),e&&"__data__"in i&&(e.__data__=i.__data__)):t.push(null)}return m(u)},wa.selectAll=function(n){var t,e,r=[];"function"!=typeof n&&(n=y(n));for(var i=-1,u=this.length;++i<u;)for(var a=this[i],o=-1,c=a.length;++o<c;)(e=a[o])&&(r.push(t=da(n.call(e,e.__data__,o))),t.parentNode=e);return m(r)};var Sa={svg:"http://www.w3.org/2000/svg",xhtml:"http://www.w3.org/1999/xhtml",xlink:"http://www.w3.org/1999/xlink",xml:"http://www.w3.org/XML/1998/namespace",xmlns:"http://www.w3.org/2000/xmlns/"};ua.ns={prefix:Sa,qualify:function(n){var t=n.indexOf(":"),e=n;return t>=0&&(e=n.substring(0,t),n=n.substring(t+1)),Sa.hasOwnProperty(e)?{space:Sa[e],local:n}:n}},wa.attr=function(n,t){if(arguments.length<2){if("string"==typeof n){var e=this.node();return n=ua.ns.qualify(n),n.local?e.getAttributeNS(n.space,n.local):e.getAttribute(n)}for(t in n)this.each(M(t,n[t]));return this}return this.each(M(n,t))},ua.requote=function(n){return n.replace(Ea,"\\$&")};var Ea=/[\\\^\$\*\+\?\|\[\]\(\)\.\{\}]/g;wa.classed=function(n,t){if(arguments.length<2){if("string"==typeof n){var e=this.node(),r=(n=n.trim().split(/^|\s+/g)).length,i=-1;if(t=e.classList){for(;++i<r;)if(!t.contains(n[i]))return!1}else for(t=e.getAttribute("class");++i<r;)if(!b(n[i]).test(t))return!1;return!0}for(t in n)this.each(_(t,n[t]));return this}return this.each(_(n,t))},wa.style=function(n,t,e){var r=arguments.length;if(3>r){if("string"!=typeof n){2>r&&(t="");for(e in n)this.each(S(e,n[e],t));return this}if(2>r)return oa.getComputedStyle(this.node(),null).getPropertyValue(n);e=""}return this.each(S(n,t,e))},wa.property=function(n,t){if(arguments.length<2){if("string"==typeof n)return this.node()[n];for(t in n)this.each(E(t,n[t]));return this}return this.each(E(n,t))},wa.text=function(n){return arguments.length?this.each("function"==typeof n?function(){var t=n.apply(this,arguments);this.textContent=null==t?"":t}:null==n?function(){this.textContent=""}:function(){this.textContent=n}):this.node().textContent},wa.html=function(n){return arguments.length?this.each("function"==typeof n?function(){var t=n.apply(this,arguments);this.innerHTML=null==t?"":t}:null==n?function(){this.innerHTML=""}:function(){this.innerHTML=n}):this.node().innerHTML},wa.append=function(n){function t(){return this.appendChild(aa.createElementNS(this.namespaceURI,n))}function e(){return this.appendChild(aa.createElementNS(n.space,n.local))}return n=ua.ns.qualify(n),this.select(n.local?e:t)},wa.insert=function(n,t){function e(e,r){return this.insertBefore(aa.createElementNS(this.namespaceURI,n),t.call(this,e,r))}function r(e,r){return this.insertBefore(aa.createElementNS(n.space,n.local),t.call(this,e,r))}return n=ua.ns.qualify(n),"function"!=typeof t&&(t=v(t)),this.select(n.local?r:e)},wa.remove=function(){return this.each(function(){var n=this.parentNode;n&&n.removeChild(this)})},wa.data=function(n,t){function e(n,e){var r,u,a,o=n.length,s=e.length,h=Math.min(o,s),g=Array(s),p=Array(s),d=Array(o);if(t){var m,v=new i,y=new i,M=[];for(r=-1;++r<o;)m=t.call(u=n[r],u.__data__,r),v.has(m)?d[r]=u:v.set(m,u),M.push(m);for(r=-1;++r<s;)m=t.call(e,a=e[r],r),(u=v.get(m))?(g[r]=u,u.__data__=a):y.has(m)||(p[r]=k(a)),y.set(m,a),v.remove(m);for(r=-1;++r<o;)v.has(M[r])&&(d[r]=n[r])}else{for(r=-1;++r<h;)u=n[r],a=e[r],u?(u.__data__=a,g[r]=u):p[r]=k(a);for(;s>r;++r)p[r]=k(e[r]);for(;o>r;++r)d[r]=n[r]}p.update=g,p.parentNode=g.parentNode=d.parentNode=n.parentNode,c.push(p),l.push(g),f.push(d)}var r,u,a=-1,o=this.length;if(!arguments.length){for(n=Array(o=(r=this[0]).length);++a<o;)(u=r[a])&&(n[a]=u.__data__);return n}var c=j([]),l=m([]),f=m([]);if("function"==typeof n)for(;++a<o;)e(r=this[a],n.call(r,r.parentNode.__data__,a));else for(;++a<o;)e(r=this[a],n);return l.enter=function(){return c},l.exit=function(){return f},l},wa.datum=function(n){return arguments.length?this.property("__data__",n):this.property("__data__")},wa.filter=function(n){var t,e,r,i=[];"function"!=typeof n&&(n=A(n));for(var u=0,a=this.length;a>u;u++){i.push(t=[]),t.parentNode=(e=this[u]).parentNode;for(var o=0,c=e.length;c>o;o++)(r=e[o])&&n.call(r,r.__data__,o)&&t.push(r)}return m(i)},wa.order=function(){for(var n=-1,t=this.length;++n<t;)for(var e,r=this[n],i=r.length-1,u=r[i];--i>=0;)(e=r[i])&&(u&&u!==e.nextSibling&&u.parentNode.insertBefore(e,u),u=e);return this},wa.sort=function(n){n=N.apply(this,arguments);for(var t=-1,e=this.length;++t<e;)this[t].sort(n);return this.order()},wa.on=function(n,t,e){var r=arguments.length;if(3>r){if("string"!=typeof n){2>r&&(t=!1);for(e in n)this.each(T(e,n[e],t));return this}if(2>r)return(r=this.node()["__on"+n])&&r._;e=!1}return this.each(T(n,t,e))};var ka=ua.map({mouseenter:"mouseover",mouseleave:"mouseout"});ka.forEach(function(n){"on"+n in aa&&ka.remove(n)}),wa.each=function(n){return D(this,function(t,e,r){n.call(t,t.__data__,e,r)})},wa.call=function(n){var t=da(arguments);return n.apply(t[0]=this,t),this},wa.empty=function(){return!this.node()},wa.node=function(){for(var n=0,t=this.length;t>n;n++)for(var e=this[n],r=0,i=e.length;i>r;r++){var u=e[r];if(u)return u}return null};var Aa=[];ua.selection.enter=j,ua.selection.enter.prototype=Aa,Aa.append=wa.append,Aa.insert=wa.insert,Aa.empty=wa.empty,Aa.node=wa.node,Aa.select=function(n){for(var t,e,r,i,u,a=[],o=-1,c=this.length;++o<c;){r=(i=this[o]).update,a.push(t=[]),t.parentNode=i.parentNode;for(var l=-1,f=i.length;++l<f;)(u=i[l])?(t.push(r[l]=e=n.call(i.parentNode,u.__data__,l)),e.__data__=u.__data__):t.push(null)}return m(a)},wa.transition=function(){var n,t,e=rc||++oc,r=[],i=Object.create(cc);i.time=Date.now();for(var u=-1,a=this.length;++u<a;){r.push(n=[]);for(var o=this[u],c=-1,l=o.length;++c<l;)(t=o[c])&&xu(t,c,e,i),n.push(t)}return vu(r,e)},ua.select=function(n){var t=["string"==typeof n?ya(n,aa):n];return t.parentNode=xa,m([t])},ua.selectAll=function(n){var t=da("string"==typeof n?Ma(n,aa):n);return t.parentNode=xa,m([t])};var Na=ua.select(xa);ua.behavior.zoom=function(){function n(){this.on("mousedown.zoom",o).on("mousemove.zoom",f).on(Ca+".zoom",c).on("dblclick.zoom",g).on("touchstart.zoom",p).on("touchmove.zoom",d).on("touchend.zoom",p)}function t(n){return[(n[0]-w[0])/S,(n[1]-w[1])/S]}function e(n){return[n[0]*S+w[0],n[1]*S+w[1]]}function r(n){S=Math.max(E[0],Math.min(E[1],n))}function i(n,t){t=e(t),w[0]+=n[0]-t[0],w[1]+=n[1]-t[1]}function u(){M&&M.domain(y.range().map(function(n){return(n-w[0])/S}).map(y.invert)),b&&b.domain(x.range().map(function(n){return(n-w[1])/S}).map(x.invert))}function a(n){u(),ua.event.preventDefault(),n({type:"zoom",scale:S,translate:w})}function o(){function n(){c=1,i(ua.mouse(r),h),a(u)}function e(){c&&l(),f.on("mousemove.zoom",null).on("mouseup.zoom",null),c&&ua.event.target===o&&s(f,"click.zoom")}var r=this,u=k.of(r,arguments),o=ua.event.target,c=0,f=ua.select(oa).on("mousemove.zoom",n).on("mouseup.zoom",e),h=t(ua.mouse(r));oa.focus(),l()}function c(){m||(m=t(ua.mouse(this))),r(Math.pow(2,qa()*.002)*S),i(ua.mouse(this),m),a(k.of(this,arguments))}function f(){m=null}function g(){var n=ua.mouse(this),e=t(n),u=Math.log(S)/Math.LN2;r(Math.pow(2,ua.event.shiftKey?Math.ceil(u)-1:Math.floor(u)+1)),i(n,e),a(k.of(this,arguments))}function p(){var n=ua.touches(this),e=Date.now();if(v=S,m={},n.forEach(function(n){m[n.identifier]=t(n)}),l(),n.length===1){if(500>e-_){var u=n[0],o=t(n[0]);r(2*S),i(u,o),a(k.of(this,arguments))}_=e}}function d(){var n=ua.touches(this),t=n[0],e=m[t.identifier];if(u=n[1]){var u,o=m[u.identifier];t=[(t[0]+u[0])/2,(t[1]+u[1])/2],e=[(e[0]+o[0])/2,(e[1]+o[1])/2],r(ua.event.scale*v)}i(t,e),_=null,a(k.of(this,arguments))}var m,v,y,M,x,b,_,w=[0,0],S=1,E=Ta,k=h(n,"zoom");return n.translate=function(t){return arguments.length?(w=t.map(Number),u(),n):w},n.scale=function(t){return arguments.length?(S=+t,u(),n):S},n.scaleExtent=function(t){return arguments.length?(E=null==t?Ta:t.map(Number),n):E},n.x=function(t){return arguments.length?(M=t,y=t.copy(),w=[0,0],S=1,n):M},n.y=function(t){return arguments.length?(b=t,x=t.copy(),w=[0,0],S=1,n):b},ua.rebind(n,k,"on")};var qa,Ta=[0,1/0],Ca="onwheel"in aa?(qa=function(){return-ua.event.deltaY*(ua.event.deltaMode?120:1)},"wheel"):"onmousewheel"in aa?(qa=function(){return ua.event.wheelDelta},"mousewheel"):(qa=function(){return-ua.event.detail},"MozMousePixelScroll");L.prototype.toString=function(){return this.rgb()+""},ua.hsl=function(n,t,e){return arguments.length===1?n instanceof H?F(n.h,n.s,n.l):it(""+n,ut,F):F(+n,+t,+e)};var za=H.prototype=new L;za.brighter=function(n){return n=Math.pow(.7,arguments.length?n:1),F(this.h,this.s,this.l/n)},za.darker=function(n){return n=Math.pow(.7,arguments.length?n:1),F(this.h,this.s,n*this.l)},za.rgb=function(){return P(this.h,this.s,this.l)};var Da=Math.PI,ja=1e-6,La=Da/180,Fa=180/Da;ua.hcl=function(n,t,e){return arguments.length===1?n instanceof Z?X(n.h,n.c,n.l):n instanceof J?K(n.l,n.a,n.b):K((n=at((n=ua.rgb(n)).r,n.g,n.b)).l,n.a,n.b):X(+n,+t,+e)};var Ha=Z.prototype=new L;Ha.brighter=function(n){return X(this.h,this.c,Math.min(100,this.l+Pa*(arguments.length?n:1)))},Ha.darker=function(n){return X(this.h,this.c,Math.max(0,this.l-Pa*(arguments.length?n:1)))},Ha.rgb=function(){return B(this.h,this.c,this.l).rgb()},ua.lab=function(n,t,e){return arguments.length===1?n instanceof J?$(n.l,n.a,n.b):n instanceof Z?B(n.l,n.c,n.h):at((n=ua.rgb(n)).r,n.g,n.b):$(+n,+t,+e)};var Pa=18,Ra=.95047,Oa=1,Ya=1.08883,Ua=J.prototype=new L;Ua.brighter=function(n){return $(Math.min(100,this.l+Pa*(arguments.length?n:1)),this.a,this.b)},Ua.darker=function(n){return $(Math.max(0,this.l-Pa*(arguments.length?n:1)),this.a,this.b)},Ua.rgb=function(){return G(this.l,this.a,this.b)},ua.rgb=function(n,t,e){return arguments.length===1?n instanceof et?tt(n.r,n.g,n.b):it(""+n,tt,P):tt(~~n,~~t,~~e)};var Ia=et.prototype=new L;Ia.brighter=function(n){n=Math.pow(.7,arguments.length?n:1);var t=this.r,e=this.g,r=this.b,i=30;return t||e||r?(t&&i>t&&(t=i),e&&i>e&&(e=i),r&&i>r&&(r=i),tt(Math.min(255,Math.floor(t/n)),Math.min(255,Math.floor(e/n)),Math.min(255,Math.floor(r/n)))):tt(i,i,i)},Ia.darker=function(n){return n=Math.pow(.7,arguments.length?n:1),tt(Math.floor(n*this.r),Math.floor(n*this.g),Math.floor(n*this.b))},Ia.hsl=function(){return ut(this.r,this.g,this.b)},Ia.toString=function(){return"#"+rt(this.r)+rt(this.g)+rt(this.b)};var Va=ua.map({aliceblue:"#f0f8ff",antiquewhite:"#faebd7",aqua:"#00ffff",aquamarine:"#7fffd4",azure:"#f0ffff",beige:"#f5f5dc",bisque:"#ffe4c4",black:"#000000",blanchedalmond:"#ffebcd",blue:"#0000ff",blueviolet:"#8a2be2",brown:"#a52a2a",burlywood:"#deb887",cadetblue:"#5f9ea0",chartreuse:"#7fff00",chocolate:"#d2691e",coral:"#ff7f50",cornflowerblue:"#6495ed",cornsilk:"#fff8dc",crimson:"#dc143c",cyan:"#00ffff",darkblue:"#00008b",darkcyan:"#008b8b",darkgoldenrod:"#b8860b",darkgray:"#a9a9a9",darkgreen:"#006400",darkgrey:"#a9a9a9",darkkhaki:"#bdb76b",darkmagenta:"#8b008b",darkolivegreen:"#556b2f",darkorange:"#ff8c00",darkorchid:"#9932cc",darkred:"#8b0000",darksalmon:"#e9967a",darkseagreen:"#8fbc8f",darkslateblue:"#483d8b",darkslategray:"#2f4f4f",darkslategrey:"#2f4f4f",darkturquoise:"#00ced1",darkviolet:"#9400d3",deeppink:"#ff1493",deepskyblue:"#00bfff",dimgray:"#696969",dimgrey:"#696969",dodgerblue:"#1e90ff",firebrick:"#b22222",floralwhite:"#fffaf0",forestgreen:"#228b22",fuchsia:"#ff00ff",gainsboro:"#dcdcdc",ghostwhite:"#f8f8ff",gold:"#ffd700",goldenrod:"#daa520",gray:"#808080",green:"#008000",greenyellow:"#adff2f",grey:"#808080",honeydew:"#f0fff0",hotpink:"#ff69b4",indianred:"#cd5c5c",indigo:"#4b0082",ivory:"#fffff0",khaki:"#f0e68c",lavender:"#e6e6fa",lavenderblush:"#fff0f5",lawngreen:"#7cfc00",lemonchiffon:"#fffacd",lightblue:"#add8e6",lightcoral:"#f08080",lightcyan:"#e0ffff",lightgoldenrodyellow:"#fafad2",lightgray:"#d3d3d3",lightgreen:"#90ee90",lightgrey:"#d3d3d3",lightpink:"#ffb6c1",lightsalmon:"#ffa07a",lightseagreen:"#20b2aa",lightskyblue:"#87cefa",lightslategray:"#778899",lightslategrey:"#778899",lightsteelblue:"#b0c4de",lightyellow:"#ffffe0",lime:"#00ff00",limegreen:"#32cd32",linen:"#faf0e6",magenta:"#ff00ff",maroon:"#800000",mediumaquamarine:"#66cdaa",mediumblue:"#0000cd",mediumorchid:"#ba55d3",mediumpurple:"#9370db",mediumseagreen:"#3cb371",mediumslateblue:"#7b68ee",mediumspringgreen:"#00fa9a",mediumturquoise:"#48d1cc",mediumvioletred:"#c71585",midnightblue:"#191970",mintcream:"#f5fffa",mistyrose:"#ffe4e1",moccasin:"#ffe4b5",navajowhite:"#ffdead",navy:"#000080",oldlace:"#fdf5e6",olive:"#808000",olivedrab:"#6b8e23",orange:"#ffa500",orangered:"#ff4500",orchid:"#da70d6",palegoldenrod:"#eee8aa",palegreen:"#98fb98",paleturquoise:"#afeeee",palevioletred:"#db7093",papayawhip:"#ffefd5",peachpuff:"#ffdab9",peru:"#cd853f",pink:"#ffc0cb",plum:"#dda0dd",powderblue:"#b0e0e6",purple:"#800080",red:"#ff0000",rosybrown:"#bc8f8f",royalblue:"#4169e1",saddlebrown:"#8b4513",salmon:"#fa8072",sandybrown:"#f4a460",seagreen:"#2e8b57",seashell:"#fff5ee",sienna:"#a0522d",silver:"#c0c0c0",skyblue:"#87ceeb",slateblue:"#6a5acd",slategray:"#708090",slategrey:"#708090",snow:"#fffafa",springgreen:"#00ff7f",steelblue:"#4682b4",tan:"#d2b48c",teal:"#008080",thistle:"#d8bfd8",tomato:"#ff6347",turquoise:"#40e0d0",violet:"#ee82ee",wheat:"#f5deb3",white:"#ffffff",whitesmoke:"#f5f5f5",yellow:"#ffff00",yellowgreen:"#9acd32"});Va.forEach(function(n,t){Va.set(n,it(t,tt,P))}),ua.functor=lt,ua.xhr=st(ft),ua.csv=pt(",","text/csv"),ua.tsv=pt("	","text/tab-separated-values");var Xa,Za,Ba,$a;ua.timer=function(n,t,e){if(arguments.length<3){if(arguments.length<2)t=0;else if(!isFinite(t))return;e=Date.now()}var r=e+t,i={callback:n,time:r,next:null};Za?Za.next=i:Xa=i,Za=i,Ba||($a=clearTimeout($a),Ba=1,Ja(dt))},ua.timer.flush=function(){mt(),vt()};var Ja=oa.requestAnimationFrame||oa.webkitRequestAnimationFrame||oa.mozRequestAnimationFrame||oa.oRequestAnimationFrame||oa.msRequestAnimationFrame||function(n){setTimeout(n,17)},Ga=".",Ka=",",Wa=[3,3],Qa=["y","z","a","f","p","n","µ","m","","k","M","G","T","P","E","Z","Y"].map(yt);ua.formatPrefix=function(n,t){var e=0;return n&&(0>n&&(n*=-1),t&&(n=ua.round(n,Mt(n,t))),e=1+Math.floor(1e-12+Math.log(n)/Math.LN10),e=Math.max(-24,Math.min(24,Math.floor((0>=e?e+1:e-1)/3)*3))),Qa[8+e/3]},ua.round=function(n,t){return t?Math.round(n*(t=Math.pow(10,t)))/t:Math.round(n)},ua.format=function(n){var t=no.exec(n),e=t[1]||" ",r=t[2]||">",i=t[3]||"",u=t[4]||"",a=t[5],o=+t[6],c=t[7],l=t[8],f=t[9],s=1,h="",g=!1;switch(l&&(l=+l.substring(1)),(a||"0"===e&&"="===r)&&(a=e="0",r="=",c&&(o-=Math.floor((o-1)/4))),f){case"n":c=!0,f="g";break;case"%":s=100,h="%",f="f";break;case"p":s=100,h="%",f="r";break;case"b":case"o":case"x":case"X":u&&(u="0"+f.toLowerCase());case"c":case"d":g=!0,l=0;break;case"s":s=-1,f="r"}"#"===u&&(u=""),"r"!=f||l||(f="g"),null!=l&&("g"==f?l=Math.max(1,Math.min(21,l)):("e"==f||"f"==f)&&(l=Math.max(0,Math.min(20,l)))),f=to.get(f)||xt;var p=a&&c;return function(n){if(g&&n%1)return"";var t=0>n||0===n&&0>1/n?(n=-n,"-"):i;if(0>s){var d=ua.formatPrefix(n,l);n=d.scale(n),h=d.symbol}else n*=s;n=f(n,l),!a&&c&&(n=eo(n));var m=u.length+n.length+(p?0:t.length),v=o>m?Array(m=o-m+1).join(e):"";return p&&(n=eo(v+n)),Ga&&n.replace(".",Ga),t+=u,("<"===r?t+n+v:">"===r?v+t+n:"^"===r?v.substring(0,m>>=1)+t+n+v.substring(m):t+(p?n:v+n))+h}};var no=/(?:([^{])?([<>=^]))?([+\- ])?(#)?(0)?(\d+)?(,)?(\.-?\d+)?([a-z%])?/i,to=ua.map({b:function(n){return n.toString(2)},c:function(n){return String.fromCharCode(n)},o:function(n){return n.toString(8)},x:function(n){return n.toString(16)},X:function(n){return n.toString(16).toUpperCase()},g:function(n,t){return n.toPrecision(t)},e:function(n,t){return n.toExponential(t)},f:function(n,t){return n.toFixed(t)},r:function(n,t){return(n=ua.round(n,Mt(n,t))).toFixed(Math.max(0,Math.min(20,Mt(n*(1+1e-15),t))))}}),eo=ft;if(Wa){var ro=Wa.length;eo=function(n){for(var t=n.lastIndexOf("."),e=t>=0?"."+n.substring(t+1):(t=n.length,""),r=[],i=0,u=Wa[0];t>0&&u>0;)r.push(n.substring(t-=u,t+u)),u=Wa[i=(i+1)%ro];return r.reverse().join(Ka||"")+e}}ua.geo={},ua.geo.stream=function(n,t){n&&io.hasOwnProperty(n.type)?io[n.type](n,t):bt(n,t)};var io={Feature:function(n,t){bt(n.geometry,t)},FeatureCollection:function(n,t){for(var e=n.features,r=-1,i=e.length;++r<i;)bt(e[r].geometry,t)}},uo={Sphere:function(n,t){t.sphere()},Point:function(n,t){var e=n.coordinates;t.point(e[0],e[1])},MultiPoint:function(n,t){for(var e,r=n.coordinates,i=-1,u=r.length;++i<u;)e=r[i],t.point(e[0],e[1])},LineString:function(n,t){_t(n.coordinates,t,0)},MultiLineString:function(n,t){for(var e=n.coordinates,r=-1,i=e.length;++r<i;)_t(e[r],t,0)},Polygon:function(n,t){wt(n.coordinates,t)},MultiPolygon:function(n,t){for(var e=n.coordinates,r=-1,i=e.length;++r<i;)wt(e[r],t)},GeometryCollection:function(n,t){for(var e=n.geometries,r=-1,i=e.length;++r<i;)bt(e[r],t)}};ua.geo.area=function(n){return ao=0,ua.geo.stream(n,co),ao};var ao,oo,co={sphere:function(){ao+=4*Da},point:q,lineStart:q,lineEnd:q,polygonStart:function(){oo=0,co.lineStart=St},polygonEnd:function(){var n=2*oo;ao+=0>n?4*Da+n:n,co.lineStart=co.lineEnd=co.point=q}};ua.geo.bounds=function(){function n(n,t){M.push(x=[f=n,h=n]),s>t&&(s=t),t>g&&(g=t)}function t(t,e){var r=Et([t*La,e*La]);if(v){var i=At(v,r),u=[i[1],-i[0],0],a=At(u,i);Tt(a),a=Ct(a);var c=t-p,l=c>0?1:-1,d=a[0]*Fa*l,m=Math.abs(c)>180;if(m^(d>l*p&&l*t>d)){var y=a[1]*Fa;y>g&&(g=y)}else if(d=(d+360)%360-180,m^(d>l*p&&l*t>d)){var y=-a[1]*Fa;s>y&&(s=y)}else s>e&&(s=e),e>g&&(g=e);m?p>t?o(f,t)>o(f,h)&&(h=t):o(t,h)>o(f,h)&&(f=t):h>=f?(f>t&&(f=t),t>h&&(h=t)):t>p?o(f,t)>o(f,h)&&(h=t):o(t,h)>o(f,h)&&(f=t)}else n(t,e);v=r,p=t}function e(){b.point=t}function r(){x[0]=f,x[1]=h,b.point=n,v=null}function i(n,e){if(v){var r=n-p;y+=Math.abs(r)>180?r+(r>0?360:-360):r}else d=n,m=e;co.point(n,e),t(n,e)}function u(){co.lineStart()}function a(){i(d,m),co.lineEnd(),Math.abs(y)>ja&&(f=-(h=180)),x[0]=f,x[1]=h,v=null}function o(n,t){return(t-=n)<0?t+360:t}function c(n,t){return n[0]-t[0]}function l(n,t){return t[0]<=t[1]?t[0]<=n&&n<=t[1]:n<t[0]||t[1]<n}var f,s,h,g,p,d,m,v,y,M,x,b={point:n,lineStart:e,lineEnd:r,polygonStart:function(){b.point=i,b.lineStart=u,b.lineEnd=a,y=0,co.polygonStart()},polygonEnd:function(){co.polygonEnd(),b.point=n,b.lineStart=e,b.lineEnd=r,0>oo?(f=-(h=180),s=-(g=90)):y>ja?g=90:-ja>y&&(s=-90),x[0]=f,x[1]=h}};return function(n){g=h=-(f=s=1/0),M=[],ua.geo.stream(n,b),M.sort(c);for(var t,e=1,r=M.length,i=M[0],u=[i];r>e;++e)t=M[e],l(t[0],i)||l(t[1],i)?(o(i[0],t[1])>o(i[0],i[1])&&(i[1]=t[1]),o(t[0],i[1])>o(i[0],i[1])&&(i[0]=t[0])):u.push(i=t);for(var a,t,p=-1/0,r=u.length-1,e=0,i=u[r];r>=e;i=t,++e)t=u[e],(a=o(i[1],t[0]))>p&&(p=a,f=t[0],h=i[1]);return M=x=null,[[f,s],[h,g]]}}(),ua.geo.centroid=function(n){lo=fo=so=ho=go=0,ua.geo.stream(n,po);var t;return fo&&Math.abs(t=Math.sqrt(so*so+ho*ho+go*go))>ja?[Math.atan2(ho,so)*Fa,Math.asin(Math.max(-1,Math.min(1,go/t)))*Fa]:void 0};var lo,fo,so,ho,go,po={sphere:function(){2>lo&&(lo=2,fo=so=ho=go=0)},point:Dt,lineStart:Lt,lineEnd:Ft,polygonStart:function(){2>lo&&(lo=2,fo=so=ho=go=0),po.lineStart=jt},polygonEnd:function(){po.lineStart=Lt}},mo=Ot(Ht,Xt,Bt),vo=1e9;ua.geo.projection=Qt,ua.geo.projectionMutator=ne,(ua.geo.equirectangular=function(){return Qt(ee)}).raw=ee.invert=ee,ua.geo.rotation=function(n){function t(t){return t=n(t[0]*La,t[1]*La),t[0]*=Fa,t[1]*=Fa,t}return n=re(n[0]%360*La,n[1]*La,n.length>2?n[2]*La:0),t.invert=function(t){return t=n.invert(t[0]*La,t[1]*La),t[0]*=Fa,t[1]*=Fa,t},t},ua.geo.circle=function(){function n(){var n="function"==typeof r?r.apply(this,arguments):r,t=re(-n[0]*La,-n[1]*La,0).invert,i=[];return e(null,null,1,{point:function(n,e){i.push(n=t(n,e)),n[0]*=Fa,n[1]*=Fa}}),{type:"Polygon",coordinates:[i]}}var t,e,r=[0,0],i=6;return n.origin=function(t){return arguments.length?(r=t,n):r},n.angle=function(r){return arguments.length?(e=oe((t=+r)*La,i*La),n):t},n.precision=function(r){return arguments.length?(e=oe(t*La,(i=+r)*La),n):i},n.angle(90)},ua.geo.distance=function(n,t){var e,r=(t[0]-n[0])*La,i=n[1]*La,u=t[1]*La,a=Math.sin(r),o=Math.cos(r),c=Math.sin(i),l=Math.cos(i),f=Math.sin(u),s=Math.cos(u);return Math.atan2(Math.sqrt((e=s*a)*e+(e=l*f-c*s*o)*e),c*f+l*s*o)},ua.geo.graticule=function(){function n(){return{type:"MultiLineString",coordinates:t()}}function t(){return ua.range(Math.ceil(u/m)*m,i,m).map(h).concat(ua.range(Math.ceil(l/v)*v,c,v).map(g)).concat(ua.range(Math.ceil(r/p)*p,e,p).filter(function(n){return Math.abs(n%m)>ja}).map(f)).concat(ua.range(Math.ceil(o/d)*d,a,d).filter(function(n){return Math.abs(n%v)>ja}).map(s))}var e,r,i,u,a,o,c,l,f,s,h,g,p=10,d=p,m=90,v=360,y=2.5;return n.lines=function(){return t().map(function(n){return{type:"LineString",coordinates:n}})},n.outline=function(){return{type:"Polygon",coordinates:[h(u).concat(g(c).slice(1),h(i).reverse().slice(1),g(l).reverse().slice(1))]}},n.extent=function(t){return arguments.length?n.majorExtent(t).minorExtent(t):n.minorExtent()},n.majorExtent=function(t){return arguments.length?(u=+t[0][0],i=+t[1][0],l=+t[0][1],c=+t[1][1],u>i&&(t=u,u=i,i=t),l>c&&(t=l,l=c,c=t),n.precision(y)):[[u,l],[i,c]]},n.minorExtent=function(t){return arguments.length?(r=+t[0][0],e=+t[1][0],o=+t[0][1],a=+t[1][1],r>e&&(t=r,r=e,e=t),o>a&&(t=o,o=a,a=t),n.precision(y)):[[r,o],[e,a]]},n.step=function(t){return arguments.length?n.majorStep(t).minorStep(t):n.minorStep()},n.majorStep=function(t){return arguments.length?(m=+t[0],v=+t[1],n):[m,v]},n.minorStep=function(t){return arguments.length?(p=+t[0],d=+t[1],n):[p,d]},n.precision=function(t){return arguments.length?(y=+t,f=le(o,a,90),s=fe(r,e,y),h=le(l,c,90),g=fe(u,i,y),n):y},n.majorExtent([[-180,-90+ja],[180,90-ja]]).minorExtent([[-180,-80-ja],[180,80+ja]])},ua.geo.greatArc=function(){function n(){return{type:"LineString",coordinates:[t||r.apply(this,arguments),e||i.apply(this,arguments)]}}var t,e,r=se,i=he;return n.distance=function(){return ua.geo.distance(t||r.apply(this,arguments),e||i.apply(this,arguments))},n.source=function(e){return arguments.length?(r=e,t="function"==typeof e?null:e,n):r},n.target=function(t){return arguments.length?(i=t,e="function"==typeof t?null:t,n):i},n.precision=function(){return arguments.length?n:0},n},ua.geo.interpolate=function(n,t){return ge(n[0]*La,n[1]*La,t[0]*La,t[1]*La)},ua.geo.length=function(n){return yo=0,ua.geo.stream(n,Mo),yo};var yo,Mo={sphere:q,point:q,lineStart:pe,lineEnd:q,polygonStart:q,polygonEnd:q};(ua.geo.conicEqualArea=function(){return de(me)}).raw=me,ua.geo.albers=function(){return ua.geo.conicEqualArea().rotate([96,0]).center([-.6,38.7]).parallels([29.5,45.5]).scale(1070)},ua.geo.albersUsa=function(){function n(n){var u=n[0],a=n[1];return t=null,e(u,a),t||(r(u,a),t)||i(u,a),t}var t,e,r,i,u=ua.geo.albers(),a=ua.geo.conicEqualArea().rotate([154,0]).center([-2,58.5]).parallels([55,65]),o=ua.geo.conicEqualArea().rotate([157,0]).center([-3,19.9]).parallels([8,18]),c={point:function(n,e){t=[n,e]}};return n.invert=function(n){var t=u.scale(),e=u.translate(),r=(n[0]-e[0])/t,i=(n[1]-e[1])/t;return(i>=.12&&.234>i&&r>=-.425&&-.214>r?a:i>=.166&&.234>i&&r>=-.214&&-.115>r?o:u).invert(n)},n.stream=function(n){var t=u.stream(n),e=a.stream(n),r=o.stream(n);return{point:function(n,i){t.point(n,i),e.point(n,i),r.point(n,i)},sphere:function(){t.sphere(),e.sphere(),r.sphere()},lineStart:function(){t.lineStart(),e.lineStart(),r.lineStart()},lineEnd:function(){t.lineEnd(),e.lineEnd(),r.lineEnd()},polygonStart:function(){t.polygonStart(),e.polygonStart(),r.polygonStart()},polygonEnd:function(){t.polygonEnd(),e.polygonEnd(),r.polygonEnd()}}},n.precision=function(t){return arguments.length?(u.precision(t),a.precision(t),o.precision(t),n):u.precision()},n.scale=function(t){return arguments.length?(u.scale(t),a.scale(.35*t),o.scale(t),n.translate(u.translate())):u.scale()},n.translate=function(t){if(!arguments.length)return u.translate();var l=u.scale(),f=+t[0],s=+t[1];return e=u.translate(t).clipExtent([[f-.455*l,s-.238*l],[f+.455*l,s+.238*l]]).stream(c).point,r=a.translate([f-.307*l,s+.201*l]).clipExtent([[f-.425*l+ja,s+.12*l+ja],[f-.214*l-ja,s+.234*l-ja]]).stream(c).point,i=o.translate([f-.205*l,s+.212*l]).clipExtent([[f-.214*l+ja,s+.166*l+ja],[f-.115*l-ja,s+.234*l-ja]]).stream(c).point,n},n.scale(1070)};var xo,bo,_o,wo,So,Eo,ko={point:q,lineStart:q,lineEnd:q,polygonStart:function(){bo=0,ko.lineStart=ve},polygonEnd:function(){ko.lineStart=ko.lineEnd=ko.point=q,xo+=Math.abs(bo/2)}},Ao={point:ye,lineStart:q,lineEnd:q,polygonStart:q,polygonEnd:q},No={point:be,lineStart:_e,lineEnd:we,polygonStart:function(){No.lineStart=Se},polygonEnd:function(){No.point=be,No.lineStart=_e,No.lineEnd=we}};ua.geo.path=function(){function n(n){return n&&ua.geo.stream(n,r(i.pointRadius("function"==typeof u?+u.apply(this,arguments):u))),i.result()}var t,e,r,i,u=4.5;return n.area=function(n){return xo=0,ua.geo.stream(n,r(ko)),xo},n.centroid=function(n){return lo=so=ho=go=0,ua.geo.stream(n,r(No)),go?[so/go,ho/go]:void 0},n.bounds=function(n){return So=Eo=-(_o=wo=1/0),ua.geo.stream(n,r(Ao)),[[_o,wo],[So,Eo]]},n.projection=function(e){return arguments.length?(r=(t=e)?e.stream||ke(e):ft,n):t},n.context=function(t){return arguments.length?(i=(e=t)==null?new Me:new Ee(t),n):e},n.pointRadius=function(t){return arguments.length?(u="function"==typeof t?t:+t,n):u},n.projection(ua.geo.albersUsa()).context(null)};var qo=Ae(function(n){return Math.sqrt(2/(1+n))},function(n){return 2*Math.asin(n/2)});(ua.geo.azimuthalEqualArea=function(){return Qt(qo)}).raw=qo;var To=Ae(function(n){var t=Math.acos(n);return t&&t/Math.sin(t)},ft);(ua.geo.azimuthalEquidistant=function(){return Qt(To)}).raw=To,(ua.geo.conicConformal=function(){return de(Ne)}).raw=Ne,(ua.geo.conicEquidistant=function(){return de(qe)}).raw=qe;var Co=Ae(function(n){return 1/n},Math.atan);(ua.geo.gnomonic=function(){return Qt(Co)}).raw=Co,Te.invert=function(n,t){return[n,2*Math.atan(Math.exp(t))-Da/2]},(ua.geo.mercator=function(){return Ce(Te)}).raw=Te;var zo=Ae(function(){return 1},Math.asin);(ua.geo.orthographic=function(){return Qt(zo)}).raw=zo;var Do=Ae(function(n){return 1/(1+n)},function(n){return 2*Math.atan(n)});(ua.geo.stereographic=function(){return Qt(Do)}).raw=Do,ze.invert=function(n,t){return[Math.atan2(U(n),Math.cos(t)),Y(Math.sin(t)/I(n))]},(ua.geo.transverseMercator=function(){return Ce(ze)}).raw=ze,ua.geom={},ua.svg={},ua.svg.line=function(){return De(ft)};var jo=ua.map({linear:Fe,"linear-closed":He,"step-before":Pe,"step-after":Re,basis:Xe,"basis-open":Ze,"basis-closed":Be,bundle:$e,cardinal:Ue,"cardinal-open":Oe,"cardinal-closed":Ye,monotone:nr});jo.forEach(function(n,t){t.key=n,t.closed=/-closed$/.test(n)});var Lo=[0,2/3,1/3,0],Fo=[0,1/3,2/3,0],Ho=[0,1/6,2/3,1/6];ua.geom.hull=function(n){function t(n){if(n.length<3)return[];var t,i,u,a,o,c,l,f,s,h,g,p,d=lt(e),m=lt(r),v=n.length,y=v-1,M=[],x=[],b=0;if(d===je&&r===Le)t=n;else for(u=0,t=[];v>u;++u)t.push([+d.call(this,i=n[u],u),+m.call(this,i,u)]);for(u=1;v>u;++u)(t[u][1]<t[b][1]||t[u][1]==t[b][1]&&t[u][0]<t[b][0])&&(b=u);for(u=0;v>u;++u)u!==b&&(c=t[u][1]-t[b][1],o=t[u][0]-t[b][0],M.push({angle:Math.atan2(c,o),index:u}));for(M.sort(function(n,t){return n.angle-t.angle}),g=M[0].angle,h=M[0].index,s=0,u=1;y>u;++u){if(a=M[u].index,g==M[u].angle){if(o=t[h][0]-t[b][0],c=t[h][1]-t[b][1],l=t[a][0]-t[b][0],f=t[a][1]-t[b][1],o*o+c*c>=l*l+f*f){M[u].index=-1;continue}M[s].index=-1}g=M[u].angle,s=u,h=a}for(x.push(b),u=0,a=0;2>u;++a)M[a].index>-1&&(x.push(M[a].index),u++);for(p=x.length;y>a;++a)if(!(M[a].index<0)){for(;!tr(x[p-2],x[p-1],M[a].index,t);)--p;x[p++]=M[a].index}var _=[];for(u=p-1;u>=0;--u)_.push(n[x[u]]);return _}var e=je,r=Le;return arguments.length?t(n):(t.x=function(n){return arguments.length?(e=n,t):e},t.y=function(n){return arguments.length?(r=n,t):r},t)},ua.geom.polygon=function(n){return n.area=function(){for(var t=0,e=n.length,r=n[e-1][1]*n[0][0]-n[e-1][0]*n[0][1];++t<e;)r+=n[t-1][1]*n[t][0]-n[t-1][0]*n[t][1];return.5*r},n.centroid=function(t){var e,r,i=-1,u=n.length,a=0,o=0,c=n[u-1];for(arguments.length||(t=-1/(6*n.area()));++i<u;)e=c,c=n[i],r=e[0]*c[1]-c[0]*e[1],a+=(e[0]+c[0])*r,o+=(e[1]+c[1])*r;return[a*t,o*t]},n.clip=function(t){for(var e,r,i,u,a,o,c=-1,l=n.length,f=n[l-1];++c<l;){for(e=t.slice(),t.length=0,u=n[c],a=e[(i=e.length)-1],r=-1;++r<i;)o=e[r],er(o,f,u)?(er(a,f,u)||t.push(rr(a,o,f,u)),t.push(o)):er(a,f,u)&&t.push(rr(a,o,f,u)),a=o;f=u}return t},n},ua.geom.delaunay=function(n){var t=n.map(function(){return[]}),e=[];return ir(n,function(e){t[e.region.l.index].push(n[e.region.r.index])}),t.forEach(function(t,r){var i=n[r],u=i[0],a=i[1];t.forEach(function(n){n.angle=Math.atan2(n[0]-u,n[1]-a)}),t.sort(function(n,t){return n.angle-t.angle});for(var o=0,c=t.length-1;c>o;o++)e.push([i,t[o],t[o+1]])}),e},ua.geom.voronoi=function(n){function t(n){var t,r,a,o=n.map(function(){return[]}),c=lt(i),l=lt(u),f=n.length,s=1e6;if(c===je&&l===Le)t=n;else for(t=[],a=0;f>a;++a)t.push([+c.call(this,r=n[a],a),+l.call(this,r,a)]);if(ir(t,function(n){var t,e,r,i,u,a;n.a===1&&n.b>=0?(t=n.ep.r,e=n.ep.l):(t=n.ep.l,e=n.ep.r),n.a===1?(u=t?t.y:-s,r=n.c-n.b*u,a=e?e.y:s,i=n.c-n.b*a):(r=t?t.x:-s,u=n.c-n.a*r,i=e?e.x:s,a=n.c-n.a*i);var c=[r,u],l=[i,a];o[n.region.l.index].push(c,l),o[n.region.r.index].push(c,l)}),o=o.map(function(n,e){var r=t[e][0],i=t[e][1],u=n.map(function(n){return Math.atan2(n[0]-r,n[1]-i)
}),a=ua.range(n.length).sort(function(n,t){return u[n]-u[t]});return a.filter(function(n,t){return!t||u[n]-u[a[t-1]]>ja}).map(function(t){return n[t]})}),o.forEach(function(n,e){var r=n.length;if(!r)return n.push([-s,-s],[-s,s],[s,s],[s,-s]);if(!(r>2)){var i=t[e],u=n[0],a=n[1],o=i[0],c=i[1],l=u[0],f=u[1],h=a[0],g=a[1],p=Math.abs(h-l),d=g-f;if(Math.abs(d)<ja){var m=f>c?-s:s;n.push([-s,m],[s,m])}else if(ja>p){var v=l>o?-s:s;n.push([v,-s],[v,s])}else{var m=(l-o)*(g-f)>(h-l)*(f-c)?s:-s,y=Math.abs(d)-p;Math.abs(y)<ja?n.push([0>d?m:-m,m]):(y>0&&(m*=-1),n.push([-s,m],[s,m]))}}}),e)for(a=0;f>a;++a)e(o[a]);for(a=0;f>a;++a)o[a].point=n[a];return o}var e,r=null,i=je,u=Le;return arguments.length?t(n):(t.x=function(n){return arguments.length?(i=n,t):i},t.y=function(n){return arguments.length?(u=n,t):u},t.size=function(n){return arguments.length?(null==n?e=null:(r=[+n[0],+n[1]],e=ua.geom.polygon([[0,0],[0,r[1]],r,[r[0],0]]).clip),t):r},t.links=function(n){var t,e,r,a=n.map(function(){return[]}),o=[],c=lt(i),l=lt(u),f=n.length;if(c===je&&l===Le)t=n;else for(r=0;f>r;++r)t.push([+c.call(this,e=n[r],r),+l.call(this,e,r)]);return ir(t,function(t){var e=t.region.l.index,r=t.region.r.index;a[e][r]||(a[e][r]=a[r][e]=!0,o.push({source:n[e],target:n[r]}))}),o},t.triangles=function(n){if(i===je&&u===Le)return ua.geom.delaunay(n);var t,e,r,a,o,c=lt(i),l=lt(u);for(a=0,t=[],o=n.length;o>a;++a)e=[+c.call(this,r=n[a],a),+l.call(this,r,a)],e.data=r,t.push(e);return ua.geom.delaunay(t).map(function(n){return n.map(function(n){return n.data})})},t)};var Po={l:"r",r:"l"};ua.geom.quadtree=function(n,t,e,r,i){function u(n){function u(n,t,e,r,i,u,a,o){if(!isNaN(e)&&!isNaN(r))if(n.leaf){var c=n.x,f=n.y;if(null!=c)if(Math.abs(c-e)+Math.abs(f-r)<.01)l(n,t,e,r,i,u,a,o);else{var s=n.point;n.x=n.y=n.point=null,l(n,s,c,f,i,u,a,o),l(n,t,e,r,i,u,a,o)}else n.x=e,n.y=r,n.point=t}else l(n,t,e,r,i,u,a,o)}function l(n,t,e,r,i,a,o,c){var l=.5*(i+o),f=.5*(a+c),s=e>=l,h=r>=f,g=(h<<1)+s;n.leaf=!1,n=n.nodes[g]||(n.nodes[g]=or()),s?i=l:o=l,h?a=f:c=f,u(n,t,e,r,i,a,o,c)}var f,s,h,g,p,d,m,v,y,M=lt(o),x=lt(c);if(null!=t)d=t,m=e,v=r,y=i;else if(v=y=-(d=m=1/0),s=[],h=[],p=n.length,a)for(g=0;p>g;++g)f=n[g],f.x<d&&(d=f.x),f.y<m&&(m=f.y),f.x>v&&(v=f.x),f.y>y&&(y=f.y),s.push(f.x),h.push(f.y);else for(g=0;p>g;++g){var b=+M(f=n[g],g),_=+x(f,g);d>b&&(d=b),m>_&&(m=_),b>v&&(v=b),_>y&&(y=_),s.push(b),h.push(_)}var w=v-d,S=y-m;w>S?y=m+w:v=d+S;var E=or();if(E.add=function(n){u(E,n,+M(n,++g),+x(n,g),d,m,v,y)},E.visit=function(n){cr(n,E,d,m,v,y)},g=-1,null==t){for(;++g<p;)u(E,n[g],s[g],h[g],d,m,v,y);--g}else n.forEach(E.add);return s=h=n=f=null,E}var a,o=je,c=Le;return(a=arguments.length)?(o=ur,c=ar,3===a&&(i=e,r=t,e=t=0),u(n)):(u.x=function(n){return arguments.length?(o=n,u):o},u.y=function(n){return arguments.length?(c=n,u):c},u.size=function(n){return arguments.length?(null==n?t=e=r=i=null:(t=e=0,r=+n[0],i=+n[1]),u):null==t?null:[r,i]},u)},ua.interpolateRgb=lr,ua.transform=function(n){var t=aa.createElementNS(ua.ns.prefix.svg,"g");return(ua.transform=function(n){if(null!=n){t.setAttribute("transform",n);var e=t.transform.baseVal.consolidate()}return new fr(e?e.matrix:Ro)})(n)},fr.prototype.toString=function(){return"translate("+this.translate+")rotate("+this.rotate+")skewX("+this.skew+")scale("+this.scale+")"};var Ro={a:1,b:0,c:0,d:1,e:0,f:0};ua.interpolateNumber=pr,ua.interpolateTransform=dr,ua.interpolateObject=mr,ua.interpolateString=vr;var Oo=/[-+]?(?:\d+\.?\d*|\.?\d+)(?:[eE][-+]?\d+)?/g;ua.interpolate=yr,ua.interpolators=[function(n,t){var e=typeof t;return("string"===e?Va.has(t)||/^(#|rgb\(|hsl\()/.test(t)?lr:vr:t instanceof L?lr:"object"===e?Array.isArray(t)?xr:mr:pr)(n,t)}],ua.interpolateArray=xr;var Yo=function(){return ft},Uo=ua.map({linear:Yo,poly:Ar,quad:function(){return Sr},cubic:function(){return Er},sin:function(){return Nr},exp:function(){return qr},circle:function(){return Tr},elastic:Cr,back:zr,bounce:function(){return Dr}}),Io=ua.map({"in":ft,out:_r,"in-out":wr,"out-in":function(n){return wr(_r(n))}});ua.ease=function(n){var t=n.indexOf("-"),e=t>=0?n.substring(0,t):n,r=t>=0?n.substring(t+1):"in";return e=Uo.get(e)||Yo,r=Io.get(r)||ft,br(r(e.apply(null,Array.prototype.slice.call(arguments,1))))},ua.interpolateHcl=jr,ua.interpolateHsl=Lr,ua.interpolateLab=Fr,ua.interpolateRound=Hr,ua.layout={},ua.layout.bundle=function(){return function(n){for(var t=[],e=-1,r=n.length;++e<r;)t.push(Or(n[e]));return t}},ua.layout.chord=function(){function n(){var n,l,s,h,g,p={},d=[],m=ua.range(u),v=[];for(e=[],r=[],n=0,h=-1;++h<u;){for(l=0,g=-1;++g<u;)l+=i[h][g];d.push(l),v.push(ua.range(u)),n+=l}for(a&&m.sort(function(n,t){return a(d[n],d[t])}),o&&v.forEach(function(n,t){n.sort(function(n,e){return o(i[t][n],i[t][e])})}),n=(2*Da-f*u)/n,l=0,h=-1;++h<u;){for(s=l,g=-1;++g<u;){var y=m[h],M=v[y][g],x=i[y][M],b=l,_=l+=x*n;p[y+"-"+M]={index:y,subindex:M,startAngle:b,endAngle:_,value:x}}r[y]={index:y,startAngle:s,endAngle:l,value:(l-s)/n},l+=f}for(h=-1;++h<u;)for(g=h-1;++g<u;){var w=p[h+"-"+g],S=p[g+"-"+h];(w.value||S.value)&&e.push(w.value<S.value?{source:S,target:w}:{source:w,target:S})}c&&t()}function t(){e.sort(function(n,t){return c((n.source.value+n.target.value)/2,(t.source.value+t.target.value)/2)})}var e,r,i,u,a,o,c,l={},f=0;return l.matrix=function(n){return arguments.length?(u=(i=n)&&i.length,e=r=null,l):i},l.padding=function(n){return arguments.length?(f=n,e=r=null,l):f},l.sortGroups=function(n){return arguments.length?(a=n,e=r=null,l):a},l.sortSubgroups=function(n){return arguments.length?(o=n,e=null,l):o},l.sortChords=function(n){return arguments.length?(c=n,e&&t(),l):c},l.chords=function(){return e||n(),e},l.groups=function(){return r||n(),r},l},ua.layout.force=function(){function n(n){return function(t,e,r,i){if(t.point!==n){var u=t.cx-n.x,a=t.cy-n.y,o=1/Math.sqrt(u*u+a*a);if(d>(i-e)*o){var c=t.charge*o*o;return n.px-=u*c,n.py-=a*c,!0}if(t.point&&isFinite(o)){var c=t.pointCharge*o*o;n.px-=u*c,n.py-=a*c}}return!t.charge}}function t(n){n.px=ua.event.x,n.py=ua.event.y,o.resume()}var e,r,i,u,a,o={},c=ua.dispatch("start","tick","end"),l=[1,1],f=.9,s=Vo,h=Xo,g=-30,p=.1,d=.8,m=[],v=[];return o.tick=function(){if((r*=.99)<.005)return c.end({type:"end",alpha:r=0}),!0;var t,e,o,s,h,d,y,M,x,b=m.length,_=v.length;for(e=0;_>e;++e)o=v[e],s=o.source,h=o.target,M=h.x-s.x,x=h.y-s.y,(d=M*M+x*x)&&(d=r*u[e]*((d=Math.sqrt(d))-i[e])/d,M*=d,x*=d,h.x-=M*(y=s.weight/(h.weight+s.weight)),h.y-=x*y,s.x+=M*(y=1-y),s.y+=x*y);if((y=r*p)&&(M=l[0]/2,x=l[1]/2,e=-1,y))for(;++e<b;)o=m[e],o.x+=(M-o.x)*y,o.y+=(x-o.y)*y;if(g)for(Br(t=ua.geom.quadtree(m),r,a),e=-1;++e<b;)(o=m[e]).fixed||t.visit(n(o));for(e=-1;++e<b;)o=m[e],o.fixed?(o.x=o.px,o.y=o.py):(o.x-=(o.px-(o.px=o.x))*f,o.y-=(o.py-(o.py=o.y))*f);c.tick({type:"tick",alpha:r})},o.nodes=function(n){return arguments.length?(m=n,o):m},o.links=function(n){return arguments.length?(v=n,o):v},o.size=function(n){return arguments.length?(l=n,o):l},o.linkDistance=function(n){return arguments.length?(s="function"==typeof n?n:+n,o):s},o.distance=o.linkDistance,o.linkStrength=function(n){return arguments.length?(h="function"==typeof n?n:+n,o):h},o.friction=function(n){return arguments.length?(f=+n,o):f},o.charge=function(n){return arguments.length?(g="function"==typeof n?n:+n,o):g},o.gravity=function(n){return arguments.length?(p=+n,o):p},o.theta=function(n){return arguments.length?(d=+n,o):d},o.alpha=function(n){return arguments.length?(n=+n,r?r=n>0?n:0:n>0&&(c.start({type:"start",alpha:r=n}),ua.timer(o.tick)),o):r},o.start=function(){function n(n,r){for(var i,u=t(e),a=-1,o=u.length;++a<o;)if(!isNaN(i=u[a][n]))return i;return Math.random()*r}function t(){if(!c){for(c=[],r=0;p>r;++r)c[r]=[];for(r=0;d>r;++r){var n=v[r];c[n.source.index].push(n.target),c[n.target.index].push(n.source)}}return c[e]}var e,r,c,f,p=m.length,d=v.length,y=l[0],M=l[1];for(e=0;p>e;++e)(f=m[e]).index=e,f.weight=0;for(e=0;d>e;++e)f=v[e],typeof f.source=="number"&&(f.source=m[f.source]),typeof f.target=="number"&&(f.target=m[f.target]),++f.source.weight,++f.target.weight;for(e=0;p>e;++e)f=m[e],isNaN(f.x)&&(f.x=n("x",y)),isNaN(f.y)&&(f.y=n("y",M)),isNaN(f.px)&&(f.px=f.x),isNaN(f.py)&&(f.py=f.y);if(i=[],"function"==typeof s)for(e=0;d>e;++e)i[e]=+s.call(this,v[e],e);else for(e=0;d>e;++e)i[e]=s;if(u=[],"function"==typeof h)for(e=0;d>e;++e)u[e]=+h.call(this,v[e],e);else for(e=0;d>e;++e)u[e]=h;if(a=[],"function"==typeof g)for(e=0;p>e;++e)a[e]=+g.call(this,m[e],e);else for(e=0;p>e;++e)a[e]=g;return o.resume()},o.resume=function(){return o.alpha(.1)},o.stop=function(){return o.alpha(0)},o.drag=function(){return e||(e=ua.behavior.drag().origin(ft).on("dragstart.force",Ir).on("drag.force",t).on("dragend.force",Vr)),arguments.length?(this.on("mouseover.force",Xr).on("mouseout.force",Zr).call(e),void 0):e},ua.rebind(o,c,"on")};var Vo=20,Xo=1;ua.layout.hierarchy=function(){function n(t,a,o){var c=i.call(e,t,a);if(t.depth=a,o.push(t),c&&(l=c.length)){for(var l,f,s=-1,h=t.children=[],g=0,p=a+1;++s<l;)f=n(c[s],p,o),f.parent=t,h.push(f),g+=f.value;r&&h.sort(r),u&&(t.value=g)}else u&&(t.value=+u.call(e,t,a)||0);return t}function t(n,r){var i=n.children,a=0;if(i&&(o=i.length))for(var o,c=-1,l=r+1;++c<o;)a+=t(i[c],l);else u&&(a=+u.call(e,n,r)||0);return u&&(n.value=a),a}function e(t){var e=[];return n(t,0,e),e}var r=Kr,i=Jr,u=Gr;return e.sort=function(n){return arguments.length?(r=n,e):r},e.children=function(n){return arguments.length?(i=n,e):i},e.value=function(n){return arguments.length?(u=n,e):u},e.revalue=function(n){return t(n,0),n},e},ua.layout.partition=function(){function n(t,e,r,i){var u=t.children;if(t.x=e,t.y=t.depth*i,t.dx=r,t.dy=i,u&&(a=u.length)){var a,o,c,l=-1;for(r=t.value?r/t.value:0;++l<a;)n(o=u[l],e,c=o.value*r,i),e+=c}}function t(n){var e=n.children,r=0;if(e&&(i=e.length))for(var i,u=-1;++u<i;)r=Math.max(r,t(e[u]));return 1+r}function e(e,u){var a=r.call(this,e,u);return n(a[0],0,i[0],i[1]/t(a[0])),a}var r=ua.layout.hierarchy(),i=[1,1];return e.size=function(n){return arguments.length?(i=n,e):i},$r(e,r)},ua.layout.pie=function(){function n(u){var a=u.map(function(e,r){return+t.call(n,e,r)}),o=+("function"==typeof r?r.apply(this,arguments):r),c=(("function"==typeof i?i.apply(this,arguments):i)-o)/ua.sum(a),l=ua.range(u.length);null!=e&&l.sort(e===Zo?function(n,t){return a[t]-a[n]}:function(n,t){return e(u[n],u[t])});var f=[];return l.forEach(function(n){var t;f[n]={data:u[n],value:t=a[n],startAngle:o,endAngle:o+=t*c}}),f}var t=Number,e=Zo,r=0,i=2*Da;return n.value=function(e){return arguments.length?(t=e,n):t},n.sort=function(t){return arguments.length?(e=t,n):e},n.startAngle=function(t){return arguments.length?(r=t,n):r},n.endAngle=function(t){return arguments.length?(i=t,n):i},n};var Zo={};ua.layout.stack=function(){function n(o,c){var l=o.map(function(e,r){return t.call(n,e,r)}),f=l.map(function(t){return t.map(function(t,e){return[u.call(n,t,e),a.call(n,t,e)]})}),s=e.call(n,f,c);l=ua.permute(l,s),f=ua.permute(f,s);var h,g,p,d=r.call(n,f,c),m=l.length,v=l[0].length;for(g=0;v>g;++g)for(i.call(n,l[0][g],p=d[g],f[0][g][1]),h=1;m>h;++h)i.call(n,l[h][g],p+=f[h-1][g][1],f[h][g][1]);return o}var t=ft,e=ei,r=ri,i=ti,u=Qr,a=ni;return n.values=function(e){return arguments.length?(t=e,n):t},n.order=function(t){return arguments.length?(e="function"==typeof t?t:Bo.get(t)||ei,n):e},n.offset=function(t){return arguments.length?(r="function"==typeof t?t:$o.get(t)||ri,n):r},n.x=function(t){return arguments.length?(u=t,n):u},n.y=function(t){return arguments.length?(a=t,n):a},n.out=function(t){return arguments.length?(i=t,n):i},n};var Bo=ua.map({"inside-out":function(n){var t,e,r=n.length,i=n.map(ii),u=n.map(ui),a=ua.range(r).sort(function(n,t){return i[n]-i[t]}),o=0,c=0,l=[],f=[];for(t=0;r>t;++t)e=a[t],c>o?(o+=u[e],l.push(e)):(c+=u[e],f.push(e));return f.reverse().concat(l)},reverse:function(n){return ua.range(n.length).reverse()},"default":ei}),$o=ua.map({silhouette:function(n){var t,e,r,i=n.length,u=n[0].length,a=[],o=0,c=[];for(e=0;u>e;++e){for(t=0,r=0;i>t;t++)r+=n[t][e][1];r>o&&(o=r),a.push(r)}for(e=0;u>e;++e)c[e]=(o-a[e])/2;return c},wiggle:function(n){var t,e,r,i,u,a,o,c,l,f=n.length,s=n[0],h=s.length,g=[];for(g[0]=c=l=0,e=1;h>e;++e){for(t=0,i=0;f>t;++t)i+=n[t][e][1];for(t=0,u=0,o=s[e][0]-s[e-1][0];f>t;++t){for(r=0,a=(n[t][e][1]-n[t][e-1][1])/(2*o);t>r;++r)a+=(n[r][e][1]-n[r][e-1][1])/o;u+=a*n[t][e][1]}g[e]=c-=i?u/i*o:0,l>c&&(l=c)}for(e=0;h>e;++e)g[e]-=l;return g},expand:function(n){var t,e,r,i=n.length,u=n[0].length,a=1/i,o=[];for(e=0;u>e;++e){for(t=0,r=0;i>t;t++)r+=n[t][e][1];if(r)for(t=0;i>t;t++)n[t][e][1]/=r;else for(t=0;i>t;t++)n[t][e][1]=a}for(e=0;u>e;++e)o[e]=0;return o},zero:ri});ua.layout.histogram=function(){function n(n,u){for(var a,o,c=[],l=n.map(e,this),f=r.call(this,l,u),s=i.call(this,f,l,u),u=-1,h=l.length,g=s.length-1,p=t?1:1/h;++u<g;)a=c[u]=[],a.dx=s[u+1]-(a.x=s[u]),a.y=0;if(g>0)for(u=-1;++u<h;)o=l[u],o>=f[0]&&o<=f[1]&&(a=c[ua.bisect(s,o,1,g)-1],a.y+=p,a.push(n[u]));return c}var t=!0,e=Number,r=li,i=oi;return n.value=function(t){return arguments.length?(e=t,n):e},n.range=function(t){return arguments.length?(r=lt(t),n):r},n.bins=function(t){return arguments.length?(i="number"==typeof t?function(n){return ci(n,t)}:lt(t),n):i},n.frequency=function(e){return arguments.length?(t=!!e,n):t},n},ua.layout.tree=function(){function n(n,i){function u(n,t){var r=n.children,i=n._tree;if(r&&(a=r.length)){for(var a,c,l,f=r[0],s=f,h=-1;++h<a;)l=r[h],u(l,c),s=o(l,c,s),c=l;yi(n);var g=.5*(f._tree.prelim+l._tree.prelim);t?(i.prelim=t._tree.prelim+e(n,t),i.mod=i.prelim-g):i.prelim=g}else t&&(i.prelim=t._tree.prelim+e(n,t))}function a(n,t){n.x=n._tree.prelim+t;var e=n.children;if(e&&(r=e.length)){var r,i=-1;for(t+=n._tree.mod;++i<r;)a(e[i],t)}}function o(n,t,r){if(t){for(var i,u=n,a=n,o=t,c=n.parent.children[0],l=u._tree.mod,f=a._tree.mod,s=o._tree.mod,h=c._tree.mod;o=hi(o),u=si(u),o&&u;)c=si(c),a=hi(a),a._tree.ancestor=n,i=o._tree.prelim+s-u._tree.prelim-l+e(o,u),i>0&&(Mi(xi(o,n,r),n,i),l+=i,f+=i),s+=o._tree.mod,l+=u._tree.mod,h+=c._tree.mod,f+=a._tree.mod;o&&!hi(a)&&(a._tree.thread=o,a._tree.mod+=s-f),u&&!si(c)&&(c._tree.thread=u,c._tree.mod+=l-h,r=n)}return r}var c=t.call(this,n,i),l=c[0];vi(l,function(n,t){n._tree={ancestor:n,prelim:0,mod:0,change:0,shift:0,number:t?t._tree.number+1:0}}),u(l),a(l,-l._tree.prelim);var f=gi(l,di),s=gi(l,pi),h=gi(l,mi),g=f.x-e(f,s)/2,p=s.x+e(s,f)/2,d=h.depth||1;return vi(l,function(n){n.x=(n.x-g)/(p-g)*r[0],n.y=n.depth/d*r[1],delete n._tree}),c}var t=ua.layout.hierarchy().sort(null).value(null),e=fi,r=[1,1];return n.separation=function(t){return arguments.length?(e=t,n):e},n.size=function(t){return arguments.length?(r=t,n):r},$r(n,t)},ua.layout.pack=function(){function n(n,i){var u=t.call(this,n,i),a=u[0];a.x=0,a.y=0,vi(a,function(n){n.r=Math.sqrt(n.value)}),vi(a,Ei);var o=r[0],c=r[1],l=Math.max(2*a.r/o,2*a.r/c);if(e>0){var f=e*l/2;vi(a,function(n){n.r+=f}),vi(a,Ei),vi(a,function(n){n.r-=f}),l=Math.max(2*a.r/o,2*a.r/c)}return Ni(a,o/2,c/2,1/l),u}var t=ua.layout.hierarchy().sort(bi),e=0,r=[1,1];return n.size=function(t){return arguments.length?(r=t,n):r},n.padding=function(t){return arguments.length?(e=+t,n):e},$r(n,t)},ua.layout.cluster=function(){function n(n,i){var u,a=t.call(this,n,i),o=a[0],c=0;vi(o,function(n){var t=n.children;t&&t.length?(n.x=Ci(t),n.y=Ti(t)):(n.x=u?c+=e(n,u):0,n.y=0,u=n)});var l=zi(o),f=Di(o),s=l.x-e(l,f)/2,h=f.x+e(f,l)/2;return vi(o,function(n){n.x=(n.x-s)/(h-s)*r[0],n.y=(1-(o.y?n.y/o.y:1))*r[1]}),a}var t=ua.layout.hierarchy().sort(null).value(null),e=fi,r=[1,1];return n.separation=function(t){return arguments.length?(e=t,n):e},n.size=function(t){return arguments.length?(r=t,n):r},$r(n,t)},ua.layout.treemap=function(){function n(n,t){for(var e,r,i=-1,u=n.length;++i<u;)r=(e=n[i]).value*(0>t?0:t),e.area=isNaN(r)||0>=r?0:r}function t(e){var u=e.children;if(u&&u.length){var a,o,c,l=s(e),f=[],h=u.slice(),p=1/0,d="slice"===g?l.dx:"dice"===g?l.dy:"slice-dice"===g?e.depth&1?l.dy:l.dx:Math.min(l.dx,l.dy);for(n(h,l.dx*l.dy/e.value),f.area=0;(c=h.length)>0;)f.push(a=h[c-1]),f.area+=a.area,"squarify"!==g||(o=r(f,d))<=p?(h.pop(),p=o):(f.area-=f.pop().area,i(f,d,l,!1),d=Math.min(l.dx,l.dy),f.length=f.area=0,p=1/0);f.length&&(i(f,d,l,!0),f.length=f.area=0),u.forEach(t)}}function e(t){var r=t.children;if(r&&r.length){var u,a=s(t),o=r.slice(),c=[];for(n(o,a.dx*a.dy/t.value),c.area=0;u=o.pop();)c.push(u),c.area+=u.area,u.z!=null&&(i(c,u.z?a.dx:a.dy,a,!o.length),c.length=c.area=0);r.forEach(e)}}function r(n,t){for(var e,r=n.area,i=0,u=1/0,a=-1,o=n.length;++a<o;)(e=n[a].area)&&(u>e&&(u=e),e>i&&(i=e));return r*=r,t*=t,r?Math.max(t*i*p/r,r/(t*u*p)):1/0}function i(n,t,e,r){var i,u=-1,a=n.length,o=e.x,l=e.y,f=t?c(n.area/t):0;if(t==e.dx){for((r||f>e.dy)&&(f=e.dy);++u<a;)i=n[u],i.x=o,i.y=l,i.dy=f,o+=i.dx=Math.min(e.x+e.dx-o,f?c(i.area/f):0);i.z=!0,i.dx+=e.x+e.dx-o,e.y+=f,e.dy-=f}else{for((r||f>e.dx)&&(f=e.dx);++u<a;)i=n[u],i.x=o,i.y=l,i.dx=f,l+=i.dy=Math.min(e.y+e.dy-l,f?c(i.area/f):0);i.z=!1,i.dy+=e.y+e.dy-l,e.x+=f,e.dx-=f}}function u(r){var i=a||o(r),u=i[0];return u.x=0,u.y=0,u.dx=l[0],u.dy=l[1],a&&o.revalue(u),n([u],u.dx*u.dy/u.value),(a?e:t)(u),h&&(a=i),i}var a,o=ua.layout.hierarchy(),c=Math.round,l=[1,1],f=null,s=ji,h=!1,g="squarify",p=.5*(1+Math.sqrt(5));return u.size=function(n){return arguments.length?(l=n,u):l},u.padding=function(n){function t(t){var e=n.call(u,t,t.depth);return null==e?ji(t):Li(t,"number"==typeof e?[e,e,e,e]:e)}function e(t){return Li(t,n)}if(!arguments.length)return f;var r;return s=(f=n)==null?ji:(r=typeof n)=="function"?t:"number"===r?(n=[n,n,n,n],e):e,u},u.round=function(n){return arguments.length?(c=n?Math.round:Number,u):c!=Number},u.sticky=function(n){return arguments.length?(h=n,a=null,u):h},u.ratio=function(n){return arguments.length?(p=n,u):p},u.mode=function(n){return arguments.length?(g=n+"",u):g},$r(u,o)},ua.random={normal:function(n,t){var e=arguments.length;return 2>e&&(t=1),1>e&&(n=0),function(){var e,r,i;do e=Math.random()*2-1,r=Math.random()*2-1,i=e*e+r*r;while(!i||i>1);return n+t*e*Math.sqrt(-2*Math.log(i)/i)}},logNormal:function(){var n=ua.random.normal.apply(ua,arguments);return function(){return Math.exp(n())}},irwinHall:function(n){return function(){for(var t=0,e=0;n>e;e++)t+=Math.random();return t/n}}},ua.scale={},ua.scale.linear=function(){return Yi([0,1],[0,1],yr,!1)},ua.scale.log=function(){return Bi(ua.scale.linear().domain([0,Math.LN10]),10,$i,Ji,[1,10])};var Jo=ua.format(".0e");ua.scale.pow=function(){return Wi(ua.scale.linear(),1,[0,1])},ua.scale.sqrt=function(){return ua.scale.pow().exponent(.5)},ua.scale.ordinal=function(){return nu([],{t:"range",a:[[]]})},ua.scale.category10=function(){return ua.scale.ordinal().range(Go)},ua.scale.category20=function(){return ua.scale.ordinal().range(Ko)},ua.scale.category20b=function(){return ua.scale.ordinal().range(Wo)},ua.scale.category20c=function(){return ua.scale.ordinal().range(Qo)};var Go=["#1f77b4","#ff7f0e","#2ca02c","#d62728","#9467bd","#8c564b","#e377c2","#7f7f7f","#bcbd22","#17becf"],Ko=["#1f77b4","#aec7e8","#ff7f0e","#ffbb78","#2ca02c","#98df8a","#d62728","#ff9896","#9467bd","#c5b0d5","#8c564b","#c49c94","#e377c2","#f7b6d2","#7f7f7f","#c7c7c7","#bcbd22","#dbdb8d","#17becf","#9edae5"],Wo=["#393b79","#5254a3","#6b6ecf","#9c9ede","#637939","#8ca252","#b5cf6b","#cedb9c","#8c6d31","#bd9e39","#e7ba52","#e7cb94","#843c39","#ad494a","#d6616b","#e7969c","#7b4173","#a55194","#ce6dbd","#de9ed6"],Qo=["#3182bd","#6baed6","#9ecae1","#c6dbef","#e6550d","#fd8d3c","#fdae6b","#fdd0a2","#31a354","#74c476","#a1d99b","#c7e9c0","#756bb1","#9e9ac8","#bcbddc","#dadaeb","#636363","#969696","#bdbdbd","#d9d9d9"];ua.scale.quantile=function(){return tu([],[])},ua.scale.quantize=function(){return eu(0,1,[0,1])},ua.scale.threshold=function(){return ru([.5],[0,1])},ua.scale.identity=function(){return iu([0,1])},ua.svg.arc=function(){function n(){var n=t.apply(this,arguments),u=e.apply(this,arguments),a=r.apply(this,arguments)+nc,o=i.apply(this,arguments)+nc,c=(a>o&&(c=a,a=o,o=c),o-a),l=Da>c?"0":"1",f=Math.cos(a),s=Math.sin(a),h=Math.cos(o),g=Math.sin(o);return c>=tc?n?"M0,"+u+"A"+u+","+u+" 0 1,1 0,"+-u+"A"+u+","+u+" 0 1,1 0,"+u+"M0,"+n+"A"+n+","+n+" 0 1,0 0,"+-n+"A"+n+","+n+" 0 1,0 0,"+n+"Z":"M0,"+u+"A"+u+","+u+" 0 1,1 0,"+-u+"A"+u+","+u+" 0 1,1 0,"+u+"Z":n?"M"+u*f+","+u*s+"A"+u+","+u+" 0 "+l+",1 "+u*h+","+u*g+"L"+n*h+","+n*g+"A"+n+","+n+" 0 "+l+",0 "+n*f+","+n*s+"Z":"M"+u*f+","+u*s+"A"+u+","+u+" 0 "+l+",1 "+u*h+","+u*g+"L0,0"+"Z"}var t=uu,e=au,r=ou,i=cu;return n.innerRadius=function(e){return arguments.length?(t=lt(e),n):t},n.outerRadius=function(t){return arguments.length?(e=lt(t),n):e},n.startAngle=function(t){return arguments.length?(r=lt(t),n):r},n.endAngle=function(t){return arguments.length?(i=lt(t),n):i},n.centroid=function(){var n=(t.apply(this,arguments)+e.apply(this,arguments))/2,u=(r.apply(this,arguments)+i.apply(this,arguments))/2+nc;return[Math.cos(u)*n,Math.sin(u)*n]},n};var nc=-Da/2,tc=2*Da-1e-6;ua.svg.line.radial=function(){var n=De(lu);return n.radius=n.x,delete n.x,n.angle=n.y,delete n.y,n},Pe.reverse=Re,Re.reverse=Pe,ua.svg.area=function(){return fu(ft)},ua.svg.area.radial=function(){var n=fu(lu);return n.radius=n.x,delete n.x,n.innerRadius=n.x0,delete n.x0,n.outerRadius=n.x1,delete n.x1,n.angle=n.y,delete n.y,n.startAngle=n.y0,delete n.y0,n.endAngle=n.y1,delete n.y1,n},ua.svg.chord=function(){function n(n,o){var c=t(this,u,n,o),l=t(this,a,n,o);return"M"+c.p0+r(c.r,c.p1,c.a1-c.a0)+(e(c,l)?i(c.r,c.p1,c.r,c.p0):i(c.r,c.p1,l.r,l.p0)+r(l.r,l.p1,l.a1-l.a0)+i(l.r,l.p1,c.r,c.p0))+"Z"}function t(n,t,e,r){var i=t.call(n,e,r),u=o.call(n,i,r),a=c.call(n,i,r)+nc,f=l.call(n,i,r)+nc;return{r:u,a0:a,a1:f,p0:[u*Math.cos(a),u*Math.sin(a)],p1:[u*Math.cos(f),u*Math.sin(f)]}}function e(n,t){return n.a0==t.a0&&n.a1==t.a1}function r(n,t,e){return"A"+n+","+n+" 0 "+ +(e>Da)+",1 "+t}function i(n,t,e,r){return"Q 0,0 "+r}var u=se,a=he,o=su,c=ou,l=cu;return n.radius=function(t){return arguments.length?(o=lt(t),n):o},n.source=function(t){return arguments.length?(u=lt(t),n):u},n.target=function(t){return arguments.length?(a=lt(t),n):a},n.startAngle=function(t){return arguments.length?(c=lt(t),n):c},n.endAngle=function(t){return arguments.length?(l=lt(t),n):l},n},ua.svg.diagonal=function(){function n(n,i){var u=t.call(this,n,i),a=e.call(this,n,i),o=(u.y+a.y)/2,c=[u,{x:u.x,y:o},{x:a.x,y:o},a];return c=c.map(r),"M"+c[0]+"C"+c[1]+" "+c[2]+" "+c[3]}var t=se,e=he,r=hu;return n.source=function(e){return arguments.length?(t=lt(e),n):t},n.target=function(t){return arguments.length?(e=lt(t),n):e},n.projection=function(t){return arguments.length?(r=t,n):r},n},ua.svg.diagonal.radial=function(){var n=ua.svg.diagonal(),t=hu,e=n.projection;return n.projection=function(n){return arguments.length?e(gu(t=n)):t},n},ua.svg.symbol=function(){function n(n,r){return(ec.get(t.call(this,n,r))||mu)(e.call(this,n,r))}var t=du,e=pu;return n.type=function(e){return arguments.length?(t=lt(e),n):t},n.size=function(t){return arguments.length?(e=lt(t),n):e},n};var ec=ua.map({circle:mu,cross:function(n){var t=Math.sqrt(n/5)/2;return"M"+-3*t+","+-t+"H"+-t+"V"+-3*t+"H"+t+"V"+-t+"H"+3*t+"V"+t+"H"+t+"V"+3*t+"H"+-t+"V"+t+"H"+-3*t+"Z"},diamond:function(n){var t=Math.sqrt(n/(2*uc)),e=t*uc;return"M0,"+-t+"L"+e+",0"+" 0,"+t+" "+-e+",0"+"Z"},square:function(n){var t=Math.sqrt(n)/2;return"M"+-t+","+-t+"L"+t+","+-t+" "+t+","+t+" "+-t+","+t+"Z"},"triangle-down":function(n){var t=Math.sqrt(n/ic),e=t*ic/2;return"M0,"+e+"L"+t+","+-e+" "+-t+","+-e+"Z"},"triangle-up":function(n){var t=Math.sqrt(n/ic),e=t*ic/2;return"M0,"+-e+"L"+t+","+e+" "+-t+","+e+"Z"}});ua.svg.symbolTypes=ec.keys();var rc,ic=Math.sqrt(3),uc=Math.tan(30*La),ac=[],oc=0,cc={ease:kr,delay:0,duration:250};ac.call=wa.call,ac.empty=wa.empty,ac.node=wa.node,ua.transition=function(n){return arguments.length?rc?n.transition():n:Na.transition()},ua.transition.prototype=ac,ac.select=function(n){var t,e,r,i=this.id,u=[];"function"!=typeof n&&(n=v(n));for(var a=-1,o=this.length;++a<o;){u.push(t=[]);for(var c=this[a],l=-1,f=c.length;++l<f;)(r=c[l])&&(e=n.call(r,r.__data__,l))?("__data__"in r&&(e.__data__=r.__data__),xu(e,l,i,r.__transition__[i]),t.push(e)):t.push(null)}return vu(u,i)},ac.selectAll=function(n){var t,e,r,i,u,a=this.id,o=[];"function"!=typeof n&&(n=y(n));for(var c=-1,l=this.length;++c<l;)for(var f=this[c],s=-1,h=f.length;++s<h;)if(r=f[s]){u=r.__transition__[a],e=n.call(r,r.__data__,s),o.push(t=[]);for(var g=-1,p=e.length;++g<p;)xu(i=e[g],g,a,u),t.push(i)}return vu(o,a)},ac.filter=function(n){var t,e,r,i=[];"function"!=typeof n&&(n=A(n));for(var u=0,a=this.length;a>u;u++){i.push(t=[]);for(var e=this[u],o=0,c=e.length;c>o;o++)(r=e[o])&&n.call(r,r.__data__,o)&&t.push(r)}return vu(i,this.id,this.time).ease(this.ease())},ac.tween=function(n,t){var e=this.id;return arguments.length<2?this.node().__transition__[e].tween.get(n):D(this,null==t?function(t){t.__transition__[e].tween.remove(n)}:function(r){r.__transition__[e].tween.set(n,t)})},ac.attr=function(n,t){function e(){this.removeAttribute(o)}function r(){this.removeAttributeNS(o.space,o.local)}function i(n){return null==n?e:(n+="",function(){var t,e=this.getAttribute(o);return e!==n&&(t=a(e,n),function(n){this.setAttribute(o,t(n))})})}function u(n){return null==n?r:(n+="",function(){var t,e=this.getAttributeNS(o.space,o.local);return e!==n&&(t=a(e,n),function(n){this.setAttributeNS(o.space,o.local,t(n))})})}if(arguments.length<2){for(t in n)this.attr(t,n[t]);return this}var a=Mr(n),o=ua.ns.qualify(n);return yu(this,"attr."+n,t,o.local?u:i)},ac.attrTween=function(n,t){function e(n,e){var r=t.call(this,n,e,this.getAttribute(i));return r&&function(n){this.setAttribute(i,r(n))}}function r(n,e){var r=t.call(this,n,e,this.getAttributeNS(i.space,i.local));return r&&function(n){this.setAttributeNS(i.space,i.local,r(n))}}var i=ua.ns.qualify(n);return this.tween("attr."+n,i.local?r:e)},ac.style=function(n,t,e){function r(){this.style.removeProperty(n)}function i(t){return null==t?r:(t+="",function(){var r,i=oa.getComputedStyle(this,null).getPropertyValue(n);return i!==t&&(r=a(i,t),function(t){this.style.setProperty(n,r(t),e)})})}var u=arguments.length;if(3>u){if("string"!=typeof n){2>u&&(t="");for(e in n)this.style(e,n[e],t);return this}e=""}var a=Mr(n);return yu(this,"style."+n,t,i)},ac.styleTween=function(n,t,e){function r(r,i){var u=t.call(this,r,i,oa.getComputedStyle(this,null).getPropertyValue(n));return u&&function(t){this.style.setProperty(n,u(t),e)}}return arguments.length<3&&(e=""),this.tween("style."+n,r)},ac.text=function(n){return yu(this,"text",n,Mu)},ac.remove=function(){return this.each("end.transition",function(){var n;!this.__transition__&&(n=this.parentNode)&&n.removeChild(this)})},ac.ease=function(n){var t=this.id;return arguments.length<1?this.node().__transition__[t].ease:("function"!=typeof n&&(n=ua.ease.apply(ua,arguments)),D(this,function(e){e.__transition__[t].ease=n}))},ac.delay=function(n){var t=this.id;return D(this,"function"==typeof n?function(e,r,i){e.__transition__[t].delay=n.call(e,e.__data__,r,i)|0}:(n|=0,function(e){e.__transition__[t].delay=n}))},ac.duration=function(n){var t=this.id;return D(this,"function"==typeof n?function(e,r,i){e.__transition__[t].duration=Math.max(1,n.call(e,e.__data__,r,i)|0)}:(n=Math.max(1,0|n),function(e){e.__transition__[t].duration=n}))},ac.each=function(n,t){var e=this.id;if(arguments.length<2){var r=cc,i=rc;rc=e,D(this,function(t,r,i){cc=t.__transition__[e],n.call(t,t.__data__,r,i)}),cc=r,rc=i}else D(this,function(r){r.__transition__[e].event.on(n,t)});return this},ac.transition=function(){for(var n,t,e,r,i=this.id,u=++oc,a=[],o=0,c=this.length;c>o;o++){a.push(n=[]);for(var t=this[o],l=0,f=t.length;f>l;l++)(e=t[l])&&(r=Object.create(e.__transition__[i]),r.delay+=r.duration,xu(e,l,u,r)),n.push(e)}return vu(a,u)},ua.svg.axis=function(){function n(n){n.each(function(){var n,s=ua.select(this),h=null==l?e.ticks?e.ticks.apply(e,c):e.domain():l,g=null==t?e.tickFormat?e.tickFormat.apply(e,c):String:t,p=wu(e,h,f),d=s.selectAll(".tick.minor").data(p,String),m=d.enter().insert("line",".tick").attr("class","tick minor").style("opacity",1e-6),v=ua.transition(d.exit()).style("opacity",1e-6).remove(),y=ua.transition(d).style("opacity",1),M=s.selectAll(".tick.major").data(h,String),x=M.enter().insert("g","path").attr("class","tick major").style("opacity",1e-6),b=ua.transition(M.exit()).style("opacity",1e-6).remove(),_=ua.transition(M).style("opacity",1),w=Hi(e),S=s.selectAll(".domain").data([0]),E=(S.enter().append("path").attr("class","domain"),ua.transition(S)),k=e.copy(),A=this.__chart__||k;this.__chart__=k,x.append("line"),x.append("text");var N=x.select("line"),q=_.select("line"),T=M.select("text").text(g),C=x.select("text"),z=_.select("text");switch(r){case"bottom":n=bu,m.attr("y2",u),y.attr("x2",0).attr("y2",u),N.attr("y2",i),C.attr("y",Math.max(i,0)+o),q.attr("x2",0).attr("y2",i),z.attr("x",0).attr("y",Math.max(i,0)+o),T.attr("dy",".71em").style("text-anchor","middle"),E.attr("d","M"+w[0]+","+a+"V0H"+w[1]+"V"+a);break;case"top":n=bu,m.attr("y2",-u),y.attr("x2",0).attr("y2",-u),N.attr("y2",-i),C.attr("y",-(Math.max(i,0)+o)),q.attr("x2",0).attr("y2",-i),z.attr("x",0).attr("y",-(Math.max(i,0)+o)),T.attr("dy","0em").style("text-anchor","middle"),E.attr("d","M"+w[0]+","+-a+"V0H"+w[1]+"V"+-a);break;case"left":n=_u,m.attr("x2",-u),y.attr("x2",-u).attr("y2",0),N.attr("x2",-i),C.attr("x",-(Math.max(i,0)+o)),q.attr("x2",-i).attr("y2",0),z.attr("x",-(Math.max(i,0)+o)).attr("y",0),T.attr("dy",".32em").style("text-anchor","end"),E.attr("d","M"+-a+","+w[0]+"H0V"+w[1]+"H"+-a);break;case"right":n=_u,m.attr("x2",u),y.attr("x2",u).attr("y2",0),N.attr("x2",i),C.attr("x",Math.max(i,0)+o),q.attr("x2",i).attr("y2",0),z.attr("x",Math.max(i,0)+o).attr("y",0),T.attr("dy",".32em").style("text-anchor","start"),E.attr("d","M"+a+","+w[0]+"H0V"+w[1]+"H"+a)}if(e.ticks)x.call(n,A),_.call(n,k),b.call(n,k),m.call(n,A),y.call(n,k),v.call(n,k);else{var D=k.rangeBand()/2,j=function(n){return k(n)+D};x.call(n,j),_.call(n,j)}})}var t,e=ua.scale.linear(),r=lc,i=6,u=6,a=6,o=3,c=[10],l=null,f=0;return n.scale=function(t){return arguments.length?(e=t,n):e},n.orient=function(t){return arguments.length?(r=t in fc?t+"":lc,n):r},n.ticks=function(){return arguments.length?(c=arguments,n):c},n.tickValues=function(t){return arguments.length?(l=t,n):l},n.tickFormat=function(e){return arguments.length?(t=e,n):t},n.tickSize=function(t,e){if(!arguments.length)return i;var r=arguments.length-1;return i=+t,u=r>1?+e:i,a=r>0?+arguments[r]:i,n},n.tickPadding=function(t){return arguments.length?(o=+t,n):o},n.tickSubdivide=function(t){return arguments.length?(f=+t,n):f},n};var lc="bottom",fc={top:1,right:1,bottom:1,left:1};ua.svg.brush=function(){function n(u){u.each(function(){var u,a=ua.select(this),l=a.selectAll(".background").data([0]),s=a.selectAll(".extent").data([0]),h=a.selectAll(".resize").data(f,String);a.style("pointer-events","all").on("mousedown.brush",i).on("touchstart.brush",i),l.enter().append("rect").attr("class","background").style("visibility","hidden").style("cursor","crosshair"),s.enter().append("rect").attr("class","extent").style("cursor","move"),h.enter().append("g").attr("class",function(n){return"resize "+n}).style("cursor",function(n){return sc[n]}).append("rect").attr("x",function(n){return/[ew]$/.test(n)?-3:null}).attr("y",function(n){return/^[ns]/.test(n)?-3:null}).attr("width",6).attr("height",6).style("visibility","hidden"),h.style("display",n.empty()?"none":null),h.exit().remove(),o&&(u=Hi(o),l.attr("x",u[0]).attr("width",u[1]-u[0]),e(a)),c&&(u=Hi(c),l.attr("y",u[0]).attr("height",u[1]-u[0]),r(a)),t(a)})}function t(n){n.selectAll(".resize").attr("transform",function(n){return"translate("+s[+/e$/.test(n)][0]+","+s[+/^s/.test(n)][1]+")"})}function e(n){n.select(".extent").attr("x",s[0][0]),n.selectAll(".extent,.n>rect,.s>rect").attr("width",s[1][0]-s[0][0])}function r(n){n.select(".extent").attr("y",s[0][1]),n.selectAll(".extent,.e>rect,.w>rect").attr("height",s[1][1]-s[0][1])}function i(){function i(){var n=ua.event.changedTouches;
return n?ua.touches(y,n)[0]:ua.mouse(y)}function f(){ua.event.keyCode==32&&(E||(m=null,k[0]-=s[1][0],k[1]-=s[1][1],E=2),l())}function h(){ua.event.keyCode==32&&2==E&&(k[0]+=s[1][0],k[1]+=s[1][1],E=0,l())}function g(){var n=i(),u=!1;v&&(n[0]+=v[0],n[1]+=v[1]),E||(ua.event.altKey?(m||(m=[(s[0][0]+s[1][0])/2,(s[0][1]+s[1][1])/2]),k[0]=s[+(n[0]<m[0])][0],k[1]=s[+(n[1]<m[1])][1]):m=null),w&&p(n,o,0)&&(e(b),u=!0),S&&p(n,c,1)&&(r(b),u=!0),u&&(t(b),x({type:"brush",mode:E?"move":"resize"}))}function p(n,t,e){var r,i,a=Hi(t),o=a[0],c=a[1],l=k[e],f=s[1][e]-s[0][e];return E&&(o-=l,c-=f+l),r=Math.max(o,Math.min(c,n[e])),E?i=(r+=l)+f:(m&&(l=Math.max(o,Math.min(c,2*m[e]-r))),r>l?(i=r,r=l):i=l),s[0][e]!==r||s[1][e]!==i?(u=null,s[0][e]=r,s[1][e]=i,!0):void 0}function d(){g(),b.style("pointer-events","all").selectAll(".resize").style("display",n.empty()?"none":null),ua.select("body").style("cursor",null),A.on("mousemove.brush",null).on("mouseup.brush",null).on("touchmove.brush",null).on("touchend.brush",null).on("keydown.brush",null).on("keyup.brush",null),x({type:"brushend"}),l()}var m,v,y=this,M=ua.select(ua.event.target),x=a.of(y,arguments),b=ua.select(y),_=M.datum(),w=!/^(n|s)$/.test(_)&&o,S=!/^(e|w)$/.test(_)&&c,E=M.classed("extent"),k=i(),A=ua.select(oa).on("mousemove.brush",g).on("mouseup.brush",d).on("touchmove.brush",g).on("touchend.brush",d).on("keydown.brush",f).on("keyup.brush",h);if(E)k[0]=s[0][0]-k[0],k[1]=s[0][1]-k[1];else if(_){var N=+/w$/.test(_),q=+/^n/.test(_);v=[s[1-N][0]-k[0],s[1-q][1]-k[1]],k[0]=s[N][0],k[1]=s[q][1]}else ua.event.altKey&&(m=k.slice());b.style("pointer-events","none").selectAll(".resize").style("display",null),ua.select("body").style("cursor",M.style("cursor")),x({type:"brushstart"}),g(),l()}var u,a=h(n,"brushstart","brush","brushend"),o=null,c=null,f=hc[0],s=[[0,0],[0,0]];return n.x=function(t){return arguments.length?(o=t,f=hc[!o<<1|!c],n):o},n.y=function(t){return arguments.length?(c=t,f=hc[!o<<1|!c],n):c},n.extent=function(t){var e,r,i,a,l;return arguments.length?(u=[[0,0],[0,0]],o&&(e=t[0],r=t[1],c&&(e=e[0],r=r[0]),u[0][0]=e,u[1][0]=r,o.invert&&(e=o(e),r=o(r)),e>r&&(l=e,e=r,r=l),s[0][0]=0|e,s[1][0]=0|r),c&&(i=t[0],a=t[1],o&&(i=i[1],a=a[1]),u[0][1]=i,u[1][1]=a,c.invert&&(i=c(i),a=c(a)),i>a&&(l=i,i=a,a=l),s[0][1]=0|i,s[1][1]=0|a),n):(t=u||s,o&&(e=t[0][0],r=t[1][0],u||(e=s[0][0],r=s[1][0],o.invert&&(e=o.invert(e),r=o.invert(r)),e>r&&(l=e,e=r,r=l))),c&&(i=t[0][1],a=t[1][1],u||(i=s[0][1],a=s[1][1],c.invert&&(i=c.invert(i),a=c.invert(a)),i>a&&(l=i,i=a,a=l))),o&&c?[[e,i],[r,a]]:o?[e,r]:c&&[i,a])},n.clear=function(){return u=null,s[0][0]=s[0][1]=s[1][0]=s[1][1]=0,n},n.empty=function(){return o&&s[0][0]===s[1][0]||c&&s[0][1]===s[1][1]},ua.rebind(n,a,"on")};var sc={n:"ns-resize",e:"ew-resize",s:"ns-resize",w:"ew-resize",nw:"nwse-resize",ne:"nesw-resize",se:"nwse-resize",sw:"nesw-resize"},hc=[["n","e","s","w","nw","ne","se","sw"],["e","w"],["n","s"],[]];ua.time={};var gc=Date,pc=["Sunday","Monday","Tuesday","Wednesday","Thursday","Friday","Saturday"];Su.prototype={getDate:function(){return this._.getUTCDate()},getDay:function(){return this._.getUTCDay()},getFullYear:function(){return this._.getUTCFullYear()},getHours:function(){return this._.getUTCHours()},getMilliseconds:function(){return this._.getUTCMilliseconds()},getMinutes:function(){return this._.getUTCMinutes()},getMonth:function(){return this._.getUTCMonth()},getSeconds:function(){return this._.getUTCSeconds()},getTime:function(){return this._.getTime()},getTimezoneOffset:function(){return 0},valueOf:function(){return this._.valueOf()},setDate:function(){dc.setUTCDate.apply(this._,arguments)},setDay:function(){dc.setUTCDay.apply(this._,arguments)},setFullYear:function(){dc.setUTCFullYear.apply(this._,arguments)},setHours:function(){dc.setUTCHours.apply(this._,arguments)},setMilliseconds:function(){dc.setUTCMilliseconds.apply(this._,arguments)},setMinutes:function(){dc.setUTCMinutes.apply(this._,arguments)},setMonth:function(){dc.setUTCMonth.apply(this._,arguments)},setSeconds:function(){dc.setUTCSeconds.apply(this._,arguments)},setTime:function(){dc.setTime.apply(this._,arguments)}};var dc=Date.prototype,mc="%a %b %e %X %Y",vc="%m/%d/%Y",yc="%H:%M:%S",Mc=["Sunday","Monday","Tuesday","Wednesday","Thursday","Friday","Saturday"],xc=["Sun","Mon","Tue","Wed","Thu","Fri","Sat"],bc=["January","February","March","April","May","June","July","August","September","October","November","December"],_c=["Jan","Feb","Mar","Apr","May","Jun","Jul","Aug","Sep","Oct","Nov","Dec"];ua.time.year=Eu(function(n){return n=ua.time.day(n),n.setMonth(0,1),n},function(n,t){n.setFullYear(n.getFullYear()+t)},function(n){return n.getFullYear()}),ua.time.years=ua.time.year.range,ua.time.years.utc=ua.time.year.utc.range,ua.time.day=Eu(function(n){var t=new gc(1970,0);return t.setFullYear(n.getFullYear(),n.getMonth(),n.getDate()),t},function(n,t){n.setDate(n.getDate()+t)},function(n){return n.getDate()-1}),ua.time.days=ua.time.day.range,ua.time.days.utc=ua.time.day.utc.range,ua.time.dayOfYear=function(n){var t=ua.time.year(n);return Math.floor((n-t-(n.getTimezoneOffset()-t.getTimezoneOffset())*6e4)/864e5)},pc.forEach(function(n,t){n=n.toLowerCase(),t=7-t;var e=ua.time[n]=Eu(function(n){return(n=ua.time.day(n)).setDate(n.getDate()-(n.getDay()+t)%7),n},function(n,t){n.setDate(n.getDate()+Math.floor(t)*7)},function(n){var e=ua.time.year(n).getDay();return Math.floor((ua.time.dayOfYear(n)+(e+t)%7)/7)-(e!==t)});ua.time[n+"s"]=e.range,ua.time[n+"s"].utc=e.utc.range,ua.time[n+"OfYear"]=function(n){var e=ua.time.year(n).getDay();return Math.floor((ua.time.dayOfYear(n)+(e+t)%7)/7)}}),ua.time.week=ua.time.sunday,ua.time.weeks=ua.time.sunday.range,ua.time.weeks.utc=ua.time.sunday.utc.range,ua.time.weekOfYear=ua.time.sundayOfYear,ua.time.format=function(n){function t(t){for(var r,i,u,a=[],o=-1,c=0;++o<e;)n.charCodeAt(o)===37&&(a.push(n.substring(c,o)),(i=qc[r=n.charAt(++o)])!=null&&(r=n.charAt(++o)),(u=Tc[r])&&(r=u(t,null==i?"e"===r?" ":"0":i)),a.push(r),c=o+1);return a.push(n.substring(c,o)),a.join("")}var e=n.length;return t.parse=function(t){var e={y:1900,m:0,d:1,H:0,M:0,S:0,L:0},r=Au(e,n,t,0);if(r!=t.length)return null;"p"in e&&(e.H=e.H%12+e.p*12);var i=new gc;return i.setFullYear(e.y,e.m,e.d),i.setHours(e.H,e.M,e.S,e.L),i},t.toString=function(){return n},t};var wc=Nu(Mc),Sc=Nu(xc),Ec=Nu(bc),kc=qu(bc),Ac=Nu(_c),Nc=qu(_c),qc={"-":"",_:" ",0:"0"},Tc={a:function(n){return xc[n.getDay()]},A:function(n){return Mc[n.getDay()]},b:function(n){return _c[n.getMonth()]},B:function(n){return bc[n.getMonth()]},c:ua.time.format(mc),d:function(n,t){return Tu(n.getDate(),t,2)},e:function(n,t){return Tu(n.getDate(),t,2)},H:function(n,t){return Tu(n.getHours(),t,2)},I:function(n,t){return Tu(n.getHours()%12||12,t,2)},j:function(n,t){return Tu(1+ua.time.dayOfYear(n),t,3)},L:function(n,t){return Tu(n.getMilliseconds(),t,3)},m:function(n,t){return Tu(n.getMonth()+1,t,2)},M:function(n,t){return Tu(n.getMinutes(),t,2)},p:function(n){return n.getHours()>=12?"PM":"AM"},S:function(n,t){return Tu(n.getSeconds(),t,2)},U:function(n,t){return Tu(ua.time.sundayOfYear(n),t,2)},w:function(n){return n.getDay()},W:function(n,t){return Tu(ua.time.mondayOfYear(n),t,2)},x:ua.time.format(vc),X:ua.time.format(yc),y:function(n,t){return Tu(n.getFullYear()%100,t,2)},Y:function(n,t){return Tu(n.getFullYear()%1e4,t,4)},Z:$u,"%":function(){return"%"}},Cc={a:Cu,A:zu,b:Du,B:ju,c:Lu,d:Uu,e:Uu,H:Iu,I:Iu,L:Zu,m:Yu,M:Vu,p:Bu,S:Xu,x:Fu,X:Hu,y:Ru,Y:Pu},zc=/^\s*\d+/,Dc=ua.map({am:0,pm:1});ua.time.format.utc=function(n){function t(n){try{gc=Su;var t=new gc;return t._=n,e(t)}finally{gc=Date}}var e=ua.time.format(n);return t.parse=function(n){try{gc=Su;var t=e.parse(n);return t&&t._}finally{gc=Date}},t.toString=e.toString,t};var jc=ua.time.format.utc("%Y-%m-%dT%H:%M:%S.%LZ");ua.time.format.iso=Date.prototype.toISOString&&+new Date("2000-01-01T00:00:00.000Z")?Ju:jc,Ju.parse=function(n){var t=new Date(n);return isNaN(t)?null:t},Ju.toString=jc.toString,ua.time.second=Eu(function(n){return new gc(Math.floor(n/1e3)*1e3)},function(n,t){n.setTime(n.getTime()+Math.floor(t)*1e3)},function(n){return n.getSeconds()}),ua.time.seconds=ua.time.second.range,ua.time.seconds.utc=ua.time.second.utc.range,ua.time.minute=Eu(function(n){return new gc(Math.floor(n/6e4)*6e4)},function(n,t){n.setTime(n.getTime()+Math.floor(t)*6e4)},function(n){return n.getMinutes()}),ua.time.minutes=ua.time.minute.range,ua.time.minutes.utc=ua.time.minute.utc.range,ua.time.hour=Eu(function(n){var t=n.getTimezoneOffset()/60;return new gc((Math.floor(n/36e5-t)+t)*36e5)},function(n,t){n.setTime(n.getTime()+Math.floor(t)*36e5)},function(n){return n.getHours()}),ua.time.hours=ua.time.hour.range,ua.time.hours.utc=ua.time.hour.utc.range,ua.time.month=Eu(function(n){return n=ua.time.day(n),n.setDate(1),n},function(n,t){n.setMonth(n.getMonth()+t)},function(n){return n.getMonth()}),ua.time.months=ua.time.month.range,ua.time.months.utc=ua.time.month.utc.range;var Lc=[1e3,5e3,15e3,3e4,6e4,3e5,9e5,18e5,36e5,108e5,216e5,432e5,864e5,1728e5,6048e5,2592e6,7776e6,31536e6],Fc=[[ua.time.second,1],[ua.time.second,5],[ua.time.second,15],[ua.time.second,30],[ua.time.minute,1],[ua.time.minute,5],[ua.time.minute,15],[ua.time.minute,30],[ua.time.hour,1],[ua.time.hour,3],[ua.time.hour,6],[ua.time.hour,12],[ua.time.day,1],[ua.time.day,2],[ua.time.week,1],[ua.time.month,1],[ua.time.month,3],[ua.time.year,1]],Hc=[[ua.time.format("%Y"),Ht],[ua.time.format("%B"),function(n){return n.getMonth()}],[ua.time.format("%b %d"),function(n){return n.getDate()!=1}],[ua.time.format("%a %d"),function(n){return n.getDay()&&n.getDate()!=1}],[ua.time.format("%I %p"),function(n){return n.getHours()}],[ua.time.format("%I:%M"),function(n){return n.getMinutes()}],[ua.time.format(":%S"),function(n){return n.getSeconds()}],[ua.time.format(".%L"),function(n){return n.getMilliseconds()}]],Pc=ua.scale.linear(),Rc=Wu(Hc);Fc.year=function(n,t){return Pc.domain(n.map(na)).ticks(t).map(Qu)},ua.time.scale=function(){return Gu(ua.scale.linear(),Fc,Rc)};var Oc=Fc.map(function(n){return[n[0].utc,n[1]]}),Yc=[[ua.time.format.utc("%Y"),Ht],[ua.time.format.utc("%B"),function(n){return n.getUTCMonth()}],[ua.time.format.utc("%b %d"),function(n){return n.getUTCDate()!=1}],[ua.time.format.utc("%a %d"),function(n){return n.getUTCDay()&&n.getUTCDate()!=1}],[ua.time.format.utc("%I %p"),function(n){return n.getUTCHours()}],[ua.time.format.utc("%I:%M"),function(n){return n.getUTCMinutes()}],[ua.time.format.utc(":%S"),function(n){return n.getUTCSeconds()}],[ua.time.format.utc(".%L"),function(n){return n.getUTCMilliseconds()}]],Uc=Wu(Yc);return Oc.year=function(n,t){return Pc.domain(n.map(ea)).ticks(t).map(ta)},ua.time.scale.utc=function(){return Gu(ua.scale.linear(),Oc,Uc)},ua.text=st(function(n){return n.responseText}),ua.json=function(n,t){return ht(n,"application/json",ra,t)},ua.html=function(n,t){return ht(n,"text/html",ia,t)},ua.xml=st(function(n){return n.responseXML}),ua}();
