# Supplementary material for: N-3 Polyunsaturated Fatty Acids (PUFAs) Reverse the Impact of Early-Life Stress on the Gut Microbiota
Source: PLoS One. 2015 Oct 1;10(10):e0139721. doi: 10.1371/journal.pone.0139721 (PMC4591340; doi:10.1371/journal.pone.0139721)
Supplement: S1 File — NS.S, NS.LD, NS.HD stand for non-separated Saline, non-separated Low Dose, non-separated High Dose, respectively. MS.S, MS.LD, MS.HD stand for maternally separated Saline, maternally separated Low Dose, maternally separated High Dose, respectively. (ZIP) [file pone.0139721.s001.zip › Matteo/unweighted_unifrac_emperor/emperor_required_resources/js/FileSaver.min.js]

/*! @source http://purl.eligrey.com/github/FileSaver.js/blob/master/FileSaver.js */
var saveAs=saveAs||navigator.msSaveBlob&&navigator.msSaveBlob.bind(navigator)||function(e){"use strict";var t=e.document,n=function(){return e.URL||e.webkitURL||e},r=e.URL||e.webkitURL||e,i=t.createElementNS("http://www.w3.org/1999/xhtml","a"),s="download"in i,o=function(n){var r=t.createEvent("MouseEvents");r.initMouseEvent("click",true,false,e,0,0,0,0,0,false,false,false,false,0,null);n.dispatchEvent(r)},u=e.webkitRequestFileSystem,a=e.requestFileSystem||u||e.mozRequestFileSystem,f=function(t){(e.setImmediate||e.setTimeout)(function(){throw t},0)},l="application/octet-stream",c=0,h=[],p=function(){var e=h.length;while(e--){var t=h[e];if(typeof t==="string"){r.revokeObjectURL(t)}else{t.remove()}}h.length=0},d=function(e,t,n){t=[].concat(t);var r=t.length;while(r--){var i=e["on"+t[r]];if(typeof i==="function"){try{i.call(e,n||e)}catch(s){f(s)}}}},v=function(t,r){var f=this,p=t.type,v=false,m,g,y=function(){var e=n().createObjectURL(t);h.push(e);return e},b=function(){d(f,"writestart progress write writeend".split(" "))},w=function(){if(v||!m){m=y(t)}if(g){g.location.href=m}else{window.open(m,"_blank")}f.readyState=f.DONE;b()},E=function(e){return function(){if(f.readyState!==f.DONE){return e.apply(this,arguments)}}},S={create:true,exclusive:false},x;f.readyState=f.INIT;if(!r){r="download"}if(s){m=y(t);i.href=m;i.download=r;o(i);f.readyState=f.DONE;b();return}if(e.chrome&&p&&p!==l){x=t.slice||t.webkitSlice;t=x.call(t,0,t.size,l);v=true}if(u&&r!=="download"){r+=".download"}if(p===l||u){g=e}if(!a){w();return}c+=t.size;a(e.TEMPORARY,c,E(function(e){e.root.getDirectory("saved",S,E(function(e){var n=function(){e.getFile(r,S,E(function(e){e.createWriter(E(function(n){n.onwriteend=function(t){g.location.href=e.toURL();h.push(e);f.readyState=f.DONE;d(f,"writeend",t)};n.onerror=function(){var e=n.error;if(e.code!==e.ABORT_ERR){w()}};"writestart progress write abort".split(" ").forEach(function(e){n["on"+e]=f["on"+e]});n.write(t);f.abort=function(){n.abort();f.readyState=f.DONE};f.readyState=f.WRITING}),w)}),w)};e.getFile(r,{create:false},E(function(e){e.remove();n()}),E(function(e){if(e.code===e.NOT_FOUND_ERR){n()}else{w()}}))}),w)}),w)},m=v.prototype,g=function(e,t){return new v(e,t)};m.abort=function(){var e=this;e.readyState=e.DONE;d(e,"abort")};m.readyState=m.INIT=0;m.WRITING=1;m.DONE=2;m.error=m.onwritestart=m.onprogress=m.onwrite=m.onabort=m.onerror=m.onwriteend=null;e.addEventListener("unload",p,false);return g}(self)
