# Supplementary material for: N-3 Polyunsaturated Fatty Acids (PUFAs) Reverse the Impact of Early-Life Stress on the Gut Microbiota
Source: PLoS One. 2015 Oct 1;10(10):e0139721. doi: 10.1371/journal.pone.0139721 (PMC4591340; doi:10.1371/journal.pone.0139721)
Supplement: S1 File — NS.S, NS.LD, NS.HD stand for non-separated Saline, non-separated Low Dose, non-separated High Dose, respectively. MS.S, MS.LD, MS.HD stand for maternally separated Saline, maternally separated Low Dose, maternally separated High Dose, respectively. (ZIP) [file pone.0139721.s001.zip › Matteo/unweighted_unifrac_emperor/emperor_required_resources/js/js/ctm/ctm.js]

var CTM = CTM || {};

CTM.CompressionMethod = {
  RAW: 0x00574152,
  MG1: 0x0031474d,
  MG2: 0x0032474d
};

CTM.Flags = {
  NORMALS: 0x00000001
};

CTM.File = function(stream){
  this.load(stream);
};

CTM.File.prototype.load = function(stream){
  this.header = new CTM.FileHeader(stream);

  this.body = new CTM.FileBody(this.header);
  
  this.getReader().read(stream, this.body);
};

CTM.File.prototype.getReader = function(){
  var reader;

  switch(this.header.compressionMethod){
    case CTM.CompressionMethod.RAW:
      reader = new CTM.ReaderRAW();
      break;
    case CTM.CompressionMethod.MG1:
      reader = new CTM.ReaderMG1();
      break;
    case CTM.CompressionMethod.MG2:
      reader = new CTM.ReaderMG2();
      break;
  }

  return reader;
};

CTM.FileHeader = function(stream){
  stream.readInt32(); //magic "OCTM"
  this.fileFormat = stream.readInt32();
  this.compressionMethod = stream.readInt32();
  this.vertexCount = stream.readInt32();
  this.triangleCount = stream.readInt32();
  this.uvMapCount = stream.readInt32();
  this.attrMapCount = stream.readInt32();
  this.flags = stream.readInt32();
  this.comment = stream.readString();
};

CTM.FileHeader.prototype.hasNormals = function(){
  return this.flags & CTM.Flags.NORMALS;
};

CTM.FileBody = function(header){
  var i = header.triangleCount * 3,
      v = header.vertexCount * 3,
      n = header.hasNormals()? header.vertexCount * 3: 0,
      u = header.vertexCount * 2,
      a = header.vertexCount * 4,
      j = 0;

  var data = new ArrayBuffer(
    (i + v + n + (u * header.uvMapCount) + (a * header.attrMapCount) ) * 4);

  this.indices = new Uint32Array(data, 0, i);

  this.vertices = new Float32Array(data, i * 4, v);

  if ( header.hasNormals() ){
    this.normals = new Float32Array(data, (i + v) * 4, n);
  }
  
  if (header.uvMapCount){
    this.uvMaps = [];
    for (j = 0; j < header.uvMapCount; ++ j){
      this.uvMaps[j] = {uv: new Float32Array(data,
        (i + v + n + (j * u) ) * 4, u) };
    }
  }
  
  if (header.attrMapCount){
    this.attrMaps = [];
    for (j = 0; j < header.attrMapCount; ++ j){
      this.attrMaps[j] = {attr: new Float32Array(data,
        (i + v + n + (u * header.uvMapCount) + (j * a) ) * 4, a) };
    }
  }
};

CTM.FileMG2Header = function(stream){
  stream.readInt32(); //magic "MG2H"
  this.vertexPrecision = stream.readFloat32();
  this.normalPrecision = stream.readFloat32();
  this.lowerBoundx = stream.readFloat32();
  this.lowerBoundy = stream.readFloat32();
  this.lowerBoundz = stream.readFloat32();
  this.higherBoundx = stream.readFloat32();
  this.higherBoundy = stream.readFloat32();
  this.higherBoundz = stream.readFloat32();
  this.divx = stream.readInt32();
  this.divy = stream.readInt32();
  this.divz = stream.readInt32();
  
  this.sizex = (this.higherBoundx - this.lowerBoundx) / this.divx;
  this.sizey = (this.higherBoundy - this.lowerBoundy) / this.divy;
  this.sizez = (this.higherBoundz - this.lowerBoundz) / this.divz;
};

CTM.ReaderRAW = function(){
};

CTM.ReaderRAW.prototype.read = function(stream, body){
  this.readIndices(stream, body.indices);
  this.readVertices(stream, body.vertices);
  
  if (body.normals){
    this.readNormals(stream, body.normals);
  }
  if (body.uvMaps){
    this.readUVMaps(stream, body.uvMaps);
  }
  if (body.attrMaps){
    this.readAttrMaps(stream, body.attrMaps);
  }
};

CTM.ReaderRAW.prototype.readIndices = function(stream, indices){
  stream.readInt32(); //magic "INDX"
  stream.readArrayInt32(indices);
};

CTM.ReaderRAW.prototype.readVertices = function(stream, vertices){
  stream.readInt32(); //magic "VERT"
  stream.readArrayFloat32(vertices);
};

CTM.ReaderRAW.prototype.readNormals = function(stream, normals){
  stream.readInt32(); //magic "NORM"
  stream.readArrayFloat32(normals);
};

CTM.ReaderRAW.prototype.readUVMaps = function(stream, uvMaps){
  var i = 0;
  for (; i < uvMaps.length; ++ i){
    stream.readInt32(); //magic "TEXC"

    uvMaps[i].name = stream.readString();
    uvMaps[i].filename = stream.readString();
    stream.readArrayFloat32(uvMaps[i].uv);
  }
};

CTM.ReaderRAW.prototype.readAttrMaps = function(stream, attrMaps){
  var i = 0;
  for (; i < attrMaps.length; ++ i){
    stream.readInt32(); //magic "ATTR"

    attrMaps[i].name = stream.readString();
    stream.readArrayFloat32(attrMaps[i].attr);
  }
};

CTM.ReaderMG1 = function(){
};

CTM.ReaderMG1.prototype.read = function(stream, body){
  this.readIndices(stream, body.indices);
  this.readVertices(stream, body.vertices);
  
  if (body.normals){
    this.readNormals(stream, body.normals);
  }
  if (body.uvMaps){
    this.readUVMaps(stream, body.uvMaps);
  }
  if (body.attrMaps){
    this.readAttrMaps(stream, body.attrMaps);
  }
};

CTM.ReaderMG1.prototype.readIndices = function(stream, indices){
  stream.readInt32(); //magic "INDX"
  stream.readInt32(); //packed size
  
  var interleaved = new CTM.InterleavedStream(indices, 3);
  LZMA.decompress(stream, stream, interleaved, interleaved.data.length);

  CTM.restoreIndices(indices, indices.length);
};

CTM.ReaderMG1.prototype.readVertices = function(stream, vertices){
  stream.readInt32(); //magic "VERT"
  stream.readInt32(); //packed size
  
  var interleaved = new CTM.InterleavedStream(vertices, 1);
  LZMA.decompress(stream, stream, interleaved, interleaved.data.length);
};

CTM.ReaderMG1.prototype.readNormals = function(stream, normals){
  stream.readInt32(); //magic "NORM"
  stream.readInt32(); //packed size

  var interleaved = new CTM.InterleavedStream(normals, 3);
  LZMA.decompress(stream, stream, interleaved, interleaved.data.length);
};

CTM.ReaderMG1.prototype.readUVMaps = function(stream, uvMaps){
  var i = 0;
  for (; i < uvMaps.length; ++ i){
    stream.readInt32(); //magic "TEXC"

    uvMaps[i].name = stream.readString();
    uvMaps[i].filename = stream.readString();
    
    stream.readInt32(); //packed size

    var interleaved = new CTM.InterleavedStream(uvMaps[i].uv, 2);
    LZMA.decompress(stream, stream, interleaved, interleaved.data.length);
  }
};

CTM.ReaderMG1.prototype.readAttrMaps = function(stream, attrMaps){
  var i = 0;
  for (; i < attrMaps.length; ++ i){
    stream.readInt32(); //magic "ATTR"

    attrMaps[i].name = stream.readString();
    
    stream.readInt32(); //packed size

    var interleaved = new CTM.InterleavedStream(attrMaps[i].attr, 4);
    LZMA.decompress(stream, stream, interleaved, interleaved.data.length);
  }
};

CTM.ReaderMG2 = function(){
};

CTM.ReaderMG2.prototype.read = function(stream, body){
  this.MG2Header = new CTM.FileMG2Header(stream);
  
  this.readVertices(stream, body.vertices);
  this.readIndices(stream, body.indices);
  
  if (body.normals){
    this.readNormals(stream, body);
  }
  if (body.uvMaps){
    this.readUVMaps(stream, body.uvMaps);
  }
  if (body.attrMaps){
    this.readAttrMaps(stream, body.attrMaps);
  }
};

CTM.ReaderMG2.prototype.readVertices = function(stream, vertices){
  stream.readInt32(); //magic "VERT"
  stream.readInt32(); //packed size

  var interleaved = new CTM.InterleavedStream(vertices, 3);
  LZMA.decompress(stream, stream, interleaved, interleaved.data.length);
  
  var gridIndices = this.readGridIndices(stream, vertices);
  
  CTM.restoreVertices(vertices, this.MG2Header, gridIndices, this.MG2Header.vertexPrecision);
};

CTM.ReaderMG2.prototype.readGridIndices = function(stream, vertices){
  stream.readInt32(); //magic "GIDX"
  stream.readInt32(); //packed size
  
  var gridIndices = new Uint32Array(vertices.length / 3);
  
  var interleaved = new CTM.InterleavedStream(gridIndices, 1);
  LZMA.decompress(stream, stream, interleaved, interleaved.data.length);
  
  CTM.restoreGridIndices(gridIndices, gridIndices.length);
  
  return gridIndices;
};

CTM.ReaderMG2.prototype.readIndices = function(stream, indices){
  stream.readInt32(); //magic "INDX"
  stream.readInt32(); //packed size

  var interleaved = new CTM.InterleavedStream(indices, 3);
  LZMA.decompress(stream, stream, interleaved, interleaved.data.length);

  CTM.restoreIndices(indices, indices.length);
};

CTM.ReaderMG2.prototype.readNormals = function(stream, body){
  stream.readInt32(); //magic "NORM"
  stream.readInt32(); //packed size

  var interleaved = new CTM.InterleavedStream(body.normals, 3);
  LZMA.decompress(stream, stream, interleaved, interleaved.data.length);

  var smooth = CTM.calcSmoothNormals(body.indices, body.vertices);

  CTM.restoreNormals(body.normals, smooth, this.MG2Header.normalPrecision);
};

CTM.ReaderMG2.prototype.readUVMaps = function(stream, uvMaps){
  var i = 0;
  for (; i < uvMaps.length; ++ i){
    stream.readInt32(); //magic "TEXC"

    uvMaps[i].name = stream.readString();
    uvMaps[i].filename = stream.readString();
    
    var precision = stream.readFloat32();
    
    stream.readInt32(); //packed size

    var interleaved = new CTM.InterleavedStream(uvMaps[i].uv, 2);
    LZMA.decompress(stream, stream, interleaved, interleaved.data.length);
    
    CTM.restoreMap(uvMaps[i].uv, 2, precision);
  }
};

CTM.ReaderMG2.prototype.readAttrMaps = function(stream, attrMaps){
  var i = 0;
  for (; i < attrMaps.length; ++ i){
    stream.readInt32(); //magic "ATTR"

    attrMaps[i].name = stream.readString();
    
    var precision = stream.readFloat32();
    
    stream.readInt32(); //packed size

    var interleaved = new CTM.InterleavedStream(attrMaps[i].attr, 4);
    LZMA.decompress(stream, stream, interleaved, interleaved.data.length);
    
    CTM.restoreMap(attrMaps[i].attr, 4, precision);
  }
};

CTM.restoreIndices = function(indices, len){
  var i = 3;
  if (len > 0){
    indices[2] += indices[0];
  }
  for (; i < len; i += 3){
    indices[i] += indices[i - 3];
    
    if (indices[i] === indices[i - 3]){
      indices[i + 1] += indices[i - 2];
    }else{
      indices[i + 1] += indices[i];
    }

    indices[i + 2] += indices[i];
  }
};

CTM.restoreGridIndices = function(gridIndices, len){
  var i = 1;
  for (; i < len; ++ i){
    gridIndices[i] += gridIndices[i - 1];
  }
};

CTM.restoreVertices = function(vertices, grid, gridIndices, precision){
  var gridIdx, delta, x, y, z,
      intVertices = new Uint32Array(vertices.buffer, vertices.byteOffset, vertices.length),
      ydiv = grid.divx, zdiv = ydiv * grid.divy,
      prevGridIdx = 0x7fffffff, prevDelta = 0,
      i = 0, j = 0, len = gridIndices.length;

  for (; i < len; j += 3){
    x = gridIdx = gridIndices[i ++];
    
    z = ~~(x / zdiv);
    x -= ~~(z * zdiv);
    y = ~~(x / ydiv);
    x -= ~~(y * ydiv);

    delta = intVertices[j];
    if (gridIdx === prevGridIdx){
      delta += prevDelta;
    }

    vertices[j]     = grid.lowerBoundx +
      x * grid.sizex + precision * delta;
    vertices[j + 1] = grid.lowerBoundy +
      y * grid.sizey + precision * intVertices[j + 1];
    vertices[j + 2] = grid.lowerBoundz +
      z * grid.sizez + precision * intVertices[j + 2];

    prevGridIdx = gridIdx;
    prevDelta = delta;
  }
};

CTM.restoreNormals = function(normals, smooth, precision){
  var ro, phi, theta, sinPhi,
      nx, ny, nz, by, bz, len,
      intNormals = new Uint32Array(normals.buffer, normals.byteOffset, normals.length),
      i = 0, k = normals.length,
      PI_DIV_2 = 3.141592653589793238462643 * 0.5;

  for (; i < k; i += 3){
    ro = intNormals[i] * precision;
    phi = intNormals[i + 1];

    if (phi === 0){
      normals[i]     = smooth[i]     * ro;
      normals[i + 1] = smooth[i + 1] * ro;
      normals[i + 2] = smooth[i + 2] * ro;
    }else{
      
      if (phi <= 4){
        theta = (intNormals[i + 2] - 2) * PI_DIV_2;
      }else{
        theta = ( (intNormals[i + 2] * 4 / phi) - 2) * PI_DIV_2;
      }
      
      phi *= precision * PI_DIV_2;
      sinPhi = ro * Math.sin(phi);

      nx = sinPhi * Math.cos(theta);
      ny = sinPhi * Math.sin(theta);
      nz = ro * Math.cos(phi);

      bz = smooth[i + 1];
      by = smooth[i] - smooth[i + 2];

      len = Math.sqrt(2 * bz * bz + by * by);
      if (len > 1e-20){
        by /= len;
        bz /= len;
      }

      normals[i]     = smooth[i]     * nz +
        (smooth[i + 1] * bz - smooth[i + 2] * by) * ny - bz * nx;
      normals[i + 1] = smooth[i + 1] * nz -
        (smooth[i + 2]      + smooth[i]   ) * bz  * ny + by * nx;
      normals[i + 2] = smooth[i + 2] * nz +
        (smooth[i]     * by + smooth[i + 1] * bz) * ny + bz * nx;
    }
  }
};

CTM.restoreMap = function(map, count, precision){
  var delta, value,
      intMap = new Uint32Array(map.buffer, map.byteOffset, map.length),
      i = 0, j, len = map.length;

  for (; i < count; ++ i){
    delta = 0;

    for (j = i; j < len; j += count){
      value = intMap[j];
      
      delta += value & 1? -( (value + 1) >> 1): value >> 1;
      
      map[j] = delta * precision;
    }
  }
};

CTM.calcSmoothNormals = function(indices, vertices){
  var smooth = new Float32Array(vertices.length),
      indx, indy, indz, nx, ny, nz,
      v1x, v1y, v1z, v2x, v2y, v2z, len,
      i, k;

  for (i = 0, k = indices.length; i < k;){
    indx = indices[i ++] * 3;
    indy = indices[i ++] * 3;
    indz = indices[i ++] * 3;

    v1x = vertices[indy]     - vertices[indx];
    v2x = vertices[indz]     - vertices[indx];
    v1y = vertices[indy + 1] - vertices[indx + 1];
    v2y = vertices[indz + 1] - vertices[indx + 1];
    v1z = vertices[indy + 2] - vertices[indx + 2];
    v2z = vertices[indz + 2] - vertices[indx + 2];
    
    nx = v1y * v2z - v1z * v2y;
    ny = v1z * v2x - v1x * v2z;
    nz = v1x * v2y - v1y * v2x;
    
    len = Math.sqrt(nx * nx + ny * ny + nz * nz);
    if (len > 1e-10){
      nx /= len;
      ny /= len;
      nz /= len;
    }
    
    smooth[indx]     += nx;
    smooth[indx + 1] += ny;
    smooth[indx + 2] += nz;
    smooth[indy]     += nx;
    smooth[indy + 1] += ny;
    smooth[indy + 2] += nz;
    smooth[indz]     += nx;
    smooth[indz + 1] += ny;
    smooth[indz + 2] += nz;
  }

  for (i = 0, k = smooth.length; i < k; i += 3){
    len = Math.sqrt(smooth[i] * smooth[i] + 
      smooth[i + 1] * smooth[i + 1] +
      smooth[i + 2] * smooth[i + 2]);

    if(len > 1e-10){
      smooth[i]     /= len;
      smooth[i + 1] /= len;
      smooth[i + 2] /= len;
    }
  }

  return smooth;
};

CTM.isLittleEndian = (function(){
  var buffer = new ArrayBuffer(2),
      bytes = new Uint8Array(buffer),
      ints = new Uint16Array(buffer);

  bytes[0] = 1;

  return ints[0] === 1;
}());

CTM.InterleavedStream = function(data, count){
  this.data = new Uint8Array(data.buffer, data.byteOffset, data.byteLength);
  this.offset = CTM.isLittleEndian? 3: 0;
  this.count = count * 4;
  this.len = this.data.length;
};

CTM.InterleavedStream.prototype.writeByte = function(value){
  this.data[this.offset] = value;
  
  this.offset += this.count;
  if (this.offset >= this.len){
  
    this.offset -= this.len - 4;
    if (this.offset >= this.count){
    
      this.offset -= this.count + (CTM.isLittleEndian? 1: -1);
    }
  }
};

CTM.Stream = function(data){
  this.data = data;
  this.offset = 0;
};

CTM.Stream.prototype.TWO_POW_MINUS23 = Math.pow(2, -23);

CTM.Stream.prototype.TWO_POW_MINUS126 = Math.pow(2, -126);

CTM.Stream.prototype.readByte = function(){
  return this.data.charCodeAt(this.offset ++) & 0xff;
};

CTM.Stream.prototype.readInt32 = function(){
  var i = this.readByte();
  i |= this.readByte() << 8;
  i |= this.readByte() << 16;
  return i | (this.readByte() << 24);
};

CTM.Stream.prototype.readFloat32 = function(){
  var m = this.readByte();
  m += this.readByte() << 8;

  var b1 = this.readByte();
  var b2 = this.readByte();

  m += (b1 & 0x7f) << 16; 
  var e = ( (b2 & 0x7f) << 1) | ( (b1 & 0x80) >>> 7);
  var s = b2 & 0x80? -1: 1;

  if (e === 255){
    return m !== 0? NaN: s * Infinity;
  }
  if (e > 0){
    return s * (1 + (m * this.TWO_POW_MINUS23) ) * Math.pow(2, e - 127);
  }
  if (m !== 0){
    return s * m * this.TWO_POW_MINUS126;
  }
  return s * 0;
};

CTM.Stream.prototype.readString = function(){
  var len = this.readInt32();

  this.offset += len;

  return this.data.substr(this.offset - len, len);
};

CTM.Stream.prototype.readArrayInt32 = function(array){
  var i = 0, len = array.length;
  
  while(i < len){
    array[i ++] = this.readInt32();
  }

  return array;
};

CTM.Stream.prototype.readArrayFloat32 = function(array){
  var i = 0, len = array.length;

  while(i < len){
    array[i ++] = this.readFloat32();
  }

  return array;
};
