# Supplementary material for: N-3 Polyunsaturated Fatty Acids (PUFAs) Reverse the Impact of Early-Life Stress on the Gut Microbiota
Source: PLoS One. 2015 Oct 1;10(10):e0139721. doi: 10.1371/journal.pone.0139721 (PMC4591340; doi:10.1371/journal.pone.0139721)
Supplement: S1 File — NS.S, NS.LD, NS.HD stand for non-separated Saline, non-separated Low Dose, non-separated High Dose, respectively. MS.S, MS.LD, MS.HD stand for maternally separated Saline, maternally separated Low Dose, maternally separated High Dose, respectively. (ZIP) [file pone.0139721.s001.zip › Matteo/unweighted_unifrac_emperor/emperor_required_resources/js/js/ctm/CTMWorker.js]

importScripts( "lzma.js", "ctm.js" );

self.onmessage = function( event ) {

	var files = [];

	for ( var i = 0; i < event.data.offsets.length; i ++ ) {

		var stream = new CTM.Stream( event.data.data );
		stream.offset = event.data.offsets[ i ];

		files[ i ] = new CTM.File( stream );

	}

	self.postMessage( files );
	self.close();

}
