# Supplementary material for: N-3 Polyunsaturated Fatty Acids (PUFAs) Reverse the Impact of Early-Life Stress on the Gut Microbiota
Source: PLoS One. 2015 Oct 1;10(10):e0139721. doi: 10.1371/journal.pone.0139721 (PMC4591340; doi:10.1371/journal.pone.0139721)
Supplement: S1 File — NS.S, NS.LD, NS.HD stand for non-separated Saline, non-separated Low Dose, non-separated High Dose, respectively. MS.S, MS.LD, MS.HD stand for maternally separated Saline, maternally separated Low Dose, maternally separated High Dose, respectively. (ZIP) [file pone.0139721.s001.zip › Matteo/unweighted_unifrac_emperor/emperor_required_resources/js/js/DAT.GUI.min.js]

/**
 * dat.gui Javascript Controller Library
 * http://dataarts.github.com/dat.gui
 *
 * Copyright 2011 Data Arts Team, Google Creative Lab
 *
 * Licensed under the Apache License, Version 2.0 (the "License");
 * you may not use this file except in compliance with the License.
 * You may obtain a copy of the License at
 *
 * http://www.apache.org/licenses/LICENSE-2.0
 */
var DAT=DAT||{};
DAT.GUI=function(a){a==void 0&&(a={});var b=!1;a.height==void 0?a.height=300:b=!0;var d=[],c=[],i=!0,f,h,j=this,g=!0,e=280;if(a.width!=void 0)e=a.width;var q=!1,k,p,n=0,r;this.domElement=document.createElement("div");this.domElement.setAttribute("class","guidat");this.domElement.style.width=e+"px";var l=a.height,m=document.createElement("div");m.setAttribute("class","guidat-controllers");m.style.height=l+"px";m.addEventListener("DOMMouseScroll",function(a){var b=this.scrollTop;a.wheelDelta?b+=a.wheelDelta:
a.detail&&(b+=a.detail);a.preventDefault&&a.preventDefault();a.returnValue=!1;m.scrollTop=b},!1);var o=document.createElement("a");o.setAttribute("class","guidat-toggle");o.setAttribute("href","#");o.innerHTML=g?"Close Controls":"Open Controls";var t=!1,C=0,x=0,u=!1,v,y,w,z,D=function(a){y=v;z=w;v=a.pageY;w=a.pageX;a=v-y;if(!g)if(a>0)g=!0,l=k=1,o.innerHTML=p||"Close Controls";else return;var b=z-w;if(a>0&&l>h){var d=DAT.GUI.map(l,h,h+100,1,0);a*=d}t=!0;C+=a;k+=a;l+=a;m.style.height=k+"px";x+=b;e+=
b;e=DAT.GUI.constrain(e,240,500);j.domElement.style.width=e+"px";A()};o.addEventListener("mousedown",function(a){y=v=a.pageY;z=w=a.pageX;u=!0;a.preventDefault();C=x=0;document.addEventListener("mousemove",D,!1);return!1},!1);o.addEventListener("click",function(a){a.preventDefault();return!1},!1);document.addEventListener("mouseup",function(a){u&&!t&&j.toggle();if(u&&t)if(x==0&&B(),k>h)clearTimeout(r),k=n=h,s();else if(m.children.length>=1){var b=m.children[0].offsetHeight;clearTimeout(r);n=Math.round(l/
b)*b-1;n<=0?(j.close(),k=b*2):(k=n,s())}document.removeEventListener("mousemove",D,!1);a.preventDefault();return u=t=!1},!1);this.domElement.appendChild(m);this.domElement.appendChild(o);if(a.domElement)a.domElement.appendChild(this.domElement);else if(DAT.GUI.autoPlace){if(DAT.GUI.autoPlaceContainer==null)DAT.GUI.autoPlaceContainer=document.createElement("div"),DAT.GUI.autoPlaceContainer.setAttribute("id","guidat"),document.body.appendChild(DAT.GUI.autoPlaceContainer);DAT.GUI.autoPlaceContainer.appendChild(this.domElement)}this.autoListenIntervalTime=
1E3/60;var E=function(){f=setInterval(function(){j.listen()},this.autoListenIntervalTime)};this.__defineSetter__("autoListen",function(a){(i=a)?c.length>0&&E():clearInterval(f)});this.__defineGetter__("autoListen",function(){return i});this.listenTo=function(a){c.length==0&&E();c.push(a)};this.unlistenTo=function(a){for(var b=0;b<c.length;b++)c[b]==a&&c.splice(b,1);c.length<=0&&clearInterval(f)};this.listen=function(a){var a=a||c,b;for(b in a)a[b].updateDisplay()};this.listenAll=function(){this.listen(d)};
this.autoListen=!0;var F=function(a,b){function d(){return a.apply(this,b)}d.prototype=a.prototype;return new d};this.add=function(){if(arguments.length==1){var a=[],c;for(c in arguments[0])a.push(j.add(arguments[0],c));return a}a=arguments[0];c=arguments[1];a:for(var e in d)if(d[e].object==a&&d[e].propertyName==c)break a;e=a[c];e==void 0&&a.get&&(e=a.get(c));if(e==void 0)DAT.GUI.error(a+" either has no property '"+c+"', or the property is inaccessible.");else if(a=typeof e,e=G[a],e==void 0)DAT.GUI.error("Cannot create controller for data type '"+
a+"'");else{for(var f=[this],g=0;g<arguments.length;g++)f.push(arguments[g]);if(e=F(e,f)){m.appendChild(e.domElement);d.push(e);DAT.GUI.allControllers.push(e);a!="function"&&DAT.GUI.saveIndex<DAT.GUI.savedValues.length&&(e.setValue(DAT.GUI.savedValues[DAT.GUI.saveIndex]),DAT.GUI.saveIndex++);A();q||(k=h);if(!b)try{if(arguments.callee.caller==window.onload)l=n=k=h,m.style.height=l+"px"}catch(i){}return e}else DAT.GUI.error("Error creating controller for '"+c+"'.")}};var A=function(){h=0;for(var a in d)h+=
d[a].domElement.offsetHeight;m.style.overflowY=h-1>k?"auto":"hidden"},G={number:DAT.GUI.ControllerNumber,string:DAT.GUI.ControllerString,"boolean":DAT.GUI.ControllerBoolean,"function":DAT.GUI.ControllerFunction};this.reset=function(){for(var a=0,b=DAT.GUI.allControllers.length;a<b;a++)DAT.GUI.allControllers[a].reset()};this.toggle=function(){g?this.close():this.open()};this.open=function(){o.innerHTML=p||"Close Controls";n=k;clearTimeout(r);s();B();g=!0};this.close=function(){o.innerHTML=p||"Open Controls";
n=0;clearTimeout(r);s();B();g=!1};this.name=function(a){p=a;o.innerHTML=a};this.appearanceVars=function(){return[g,e,k,m.scrollTop]};var s=function(){l=m.offsetHeight;l+=(n-l)*0.6;Math.abs(l-n)<1?l=n:r=setTimeout(s,1E3/30);m.style.height=Math.round(l)+"px";A()},B=function(){j.domElement.style.width=e-1+"px";setTimeout(function(){j.domElement.style.width=e+"px"},1)};if(DAT.GUI.guiIndex<DAT.GUI.savedAppearanceVars.length){e=parseInt(DAT.GUI.savedAppearanceVars[DAT.GUI.guiIndex][1]);j.domElement.style.width=
e+"px";k=parseInt(DAT.GUI.savedAppearanceVars[DAT.GUI.guiIndex][2]);q=!0;if(eval(DAT.GUI.savedAppearanceVars[DAT.GUI.guiIndex][0])==!0){var l=k,H=DAT.GUI.savedAppearanceVars[DAT.GUI.guiIndex][3];setTimeout(function(){m.scrollTop=H},0);if(DAT.GUI.scrollTop>-1)document.body.scrollTop=DAT.GUI.scrollTop;n=k;this.open()}DAT.GUI.guiIndex++}DAT.GUI.allGuis.push(this);if(DAT.GUI.allGuis.length==1&&(window.addEventListener("keyup",function(a){!DAT.GUI.supressHotKeys&&a.keyCode==72&&DAT.GUI.toggleHide()},!1),
DAT.GUI.inlineCSS))a=document.createElement("style"),a.setAttribute("type","text/css"),a.innerHTML=DAT.GUI.inlineCSS,document.head.insertBefore(a,document.head.firstChild)};DAT.GUI.hidden=!1;DAT.GUI.autoPlace=!0;DAT.GUI.autoPlaceContainer=null;DAT.GUI.allControllers=[];DAT.GUI.allGuis=[];DAT.GUI.supressHotKeys=!1;DAT.GUI.toggleHide=function(){DAT.GUI.hidden?DAT.GUI.open():DAT.GUI.close()};
DAT.GUI.open=function(){DAT.GUI.hidden=!1;for(var a in DAT.GUI.allGuis)DAT.GUI.allGuis[a].domElement.style.display="block"};DAT.GUI.close=function(){DAT.GUI.hidden=!0;for(var a in DAT.GUI.allGuis)DAT.GUI.allGuis[a].domElement.style.display="none"};DAT.GUI.saveURL=function(){var a=DAT.GUI.replaceGetVar("saveString",DAT.GUI.getSaveString());window.location=a};DAT.GUI.scrollTop=-1;
DAT.GUI.load=function(a){var a=a.split(","),b=parseInt(a[0]);DAT.GUI.scrollTop=parseInt(a[1]);for(var d=0;d<b;d++){var c=a.splice(2,4);DAT.GUI.savedAppearanceVars.push(c)}DAT.GUI.savedValues=a.splice(2,a.length)};DAT.GUI.savedValues=[];DAT.GUI.savedAppearanceVars=[];
DAT.GUI.getSaveString=function(){var a=[],b;a.push(DAT.GUI.allGuis.length);a.push(document.body.scrollTop);for(b in DAT.GUI.allGuis)for(var d=DAT.GUI.allGuis[b].appearanceVars(),c=0;c<d.length;c++)a.push(d[c]);for(b in DAT.GUI.allControllers)DAT.GUI.allControllers[b].type!="function"&&(d=DAT.GUI.allControllers[b].getValue(),DAT.GUI.allControllers[b].type=="number"&&(d=DAT.GUI.roundToDecimal(d,4)),a.push(d));return a.join(",")};
DAT.GUI.getVarFromURL=function(a){for(var b,d=window.location.href.slice(window.location.href.indexOf("?")+1).split("&"),c=0;c<d.length;c++)if(b=d[c].split("="),b!=void 0&&b[0]==a)return b[1];return null};
DAT.GUI.replaceGetVar=function(a,b){for(var d,c=window.location.href,i=window.location.href.slice(window.location.href.indexOf("?")+1).split("&"),f=0;f<i.length;f++)if(d=i[f].split("="),d!=void 0&&d[0]==a)return c.replace(d[1],b);return window.location.href.indexOf("?")!=-1?c+"&"+a+"="+b:c+"?"+a+"="+b};DAT.GUI.saveIndex=0;DAT.GUI.guiIndex=0;DAT.GUI.showSaveString=function(){alert(DAT.GUI.getSaveString())};
DAT.GUI.makeUnselectable=function(a){if(!(a==void 0||a.style==void 0)){a.onselectstart=function(){return!1};a.style.MozUserSelect="none";a.style.KhtmlUserSelect="none";a.unselectable="on";for(var a=a.childNodes,b=0;b<a.length;b++)DAT.GUI.makeUnselectable(a[b])}};DAT.GUI.makeSelectable=function(a){if(!(a==void 0||a.style==void 0)){a.onselectstart=function(){};a.style.MozUserSelect="auto";a.style.KhtmlUserSelect="auto";a.unselectable="off";for(var a=a.childNodes,b=0;b<a.length;b++)DAT.GUI.makeSelectable(a[b])}};
DAT.GUI.map=function(a,b,d,c,i){return c+(i-c)*((a-b)/(d-b))};DAT.GUI.constrain=function(a,b,d){a<b?a=b:a>d&&(a=d);return a};DAT.GUI.error=function(a){typeof console.error=="function"&&console.error("[DAT.GUI ERROR] "+a)};DAT.GUI.roundToDecimal=function(a,b){var d=Math.pow(10,b);return Math.round(a*d)/d};DAT.GUI.extendController=function(a){a.prototype=new DAT.GUI.Controller;a.prototype.constructor=a};DAT.GUI.addClass=function(a,b){DAT.GUI.hasClass(a,b)||(a.className+=" "+b)};
DAT.GUI.hasClass=function(a,b){return a.className.indexOf(b)!=-1};DAT.GUI.removeClass=function(a,b){a.className=a.className.replace(RegExp(" "+b,"g"),"")};DAT.GUI.getVarFromURL("saveString")!=null&&DAT.GUI.load(DAT.GUI.getVarFromURL("saveString"));
DAT.GUI.Controller=function(){this.parent=arguments[0];this.object=arguments[1];this.propertyName=arguments[2];if(arguments.length>0)this.initialValue=this.object[this.propertyName];this.domElement=document.createElement("div");this.domElement.setAttribute("class","guidat-controller "+this.type);this.propertyNameElement=document.createElement("span");this.propertyNameElement.setAttribute("class","guidat-propertyname");this.name(this.propertyName);this.domElement.appendChild(this.propertyNameElement);
DAT.GUI.makeUnselectable(this.domElement)};DAT.GUI.Controller.prototype.changeFunction=null;DAT.GUI.Controller.prototype.finishChangeFunction=null;DAT.GUI.Controller.prototype.name=function(a){this.propertyNameElement.innerHTML=a;return this};DAT.GUI.Controller.prototype.reset=function(){this.setValue(this.initialValue);return this};DAT.GUI.Controller.prototype.listen=function(){this.parent.listenTo(this);return this};DAT.GUI.Controller.prototype.unlisten=function(){this.parent.unlistenTo(this);return this};
DAT.GUI.Controller.prototype.setValue=function(a){if(this.object[this.propertyName]!=void 0)this.object[this.propertyName]=a;else{var b={};b[this.propertyName]=a;this.object.set(b)}this.changeFunction!=null&&this.changeFunction.call(this,a);this.updateDisplay();return this};DAT.GUI.Controller.prototype.getValue=function(){var a=this.object[this.propertyName];a==void 0&&(a=this.object.get(this.propertyName));return a};DAT.GUI.Controller.prototype.updateDisplay=function(){};
DAT.GUI.Controller.prototype.onChange=function(a){this.changeFunction=a;return this};DAT.GUI.Controller.prototype.onFinishChange=function(a){this.finishChangeFunction=a;return this};
DAT.GUI.Controller.prototype.options=function(){var a=this,b=document.createElement("select");if(arguments.length==1){var d=arguments[0],c;for(c in d){var i=document.createElement("option");i.innerHTML=c;i.setAttribute("value",d[c]);if(arguments[c]==this.getValue())i.selected=!0;b.appendChild(i)}}else for(c=0;c<arguments.length;c++){i=document.createElement("option");i.innerHTML=arguments[c];i.setAttribute("value",arguments[c]);if(arguments[c]==this.getValue())i.selected=!0;b.appendChild(i)}b.addEventListener("change",
function(){a.setValue(this.value);a.finishChangeFunction!=null&&a.finishChangeFunction.call(this,a.getValue())},!1);a.domElement.appendChild(b);return this};
DAT.GUI.ControllerBoolean=function(){this.type="boolean";DAT.GUI.Controller.apply(this,arguments);var a=this,b=document.createElement("input");b.setAttribute("type","checkbox");b.checked=this.getValue();this.setValue(this.getValue());this.domElement.addEventListener("click",function(d){b.checked=!b.checked;d.preventDefault();a.setValue(b.checked)},!1);b.addEventListener("mouseup",function(){b.checked=!b.checked},!1);this.domElement.style.cursor="pointer";this.propertyNameElement.style.cursor="pointer";
this.domElement.appendChild(b);this.updateDisplay=function(){b.checked=a.getValue()};this.setValue=function(a){if(typeof a!="boolean")try{a=eval(a)}catch(b){}return DAT.GUI.Controller.prototype.setValue.call(this,a)}};DAT.GUI.extendController(DAT.GUI.ControllerBoolean);
DAT.GUI.ControllerFunction=function(){this.type="function";var a=this;DAT.GUI.Controller.apply(this,arguments);this.domElement.addEventListener("click",function(){a.fire()},!1);this.domElement.style.cursor="pointer";this.propertyNameElement.style.cursor="pointer";var b=null;this.onFire=function(a){b=a;return this};this.fire=function(){b!=null&&b.call(this);a.object[a.propertyName].call(a.object)}};DAT.GUI.extendController(DAT.GUI.ControllerFunction);
DAT.GUI.ControllerNumber=function(){this.type="number";DAT.GUI.Controller.apply(this,arguments);var a=this,b=!1,d=!1,c=0,i=0,f=arguments[3],h=arguments[4],j=arguments[5];this.min=function(){var b=!1;f==void 0&&h!=void 0&&(b=!0);if(arguments.length==0)return f;else f=arguments[0];b&&(q(),j==void 0&&(j=(h-f)*0.01));return a};this.max=function(){var b=!1;f!=void 0&&h==void 0&&(b=!0);if(arguments.length==0)return h;else h=arguments[0];b&&(q(),j==void 0&&(j=(h-f)*0.01));return a};this.step=function(){if(arguments.length==
0)return j;else j=arguments[0];return a};this.getMin=function(){return f};this.getMax=function(){return h};this.getStep=function(){return j==void 0?h!=void 0&&f!=void 0?(h-f)/100:1:j};var g=document.createElement("input");g.setAttribute("id",this.propertyName);g.setAttribute("type","text");g.setAttribute("value",this.getValue());j&&g.setAttribute("step",j);this.domElement.appendChild(g);var e,q=function(){e=new DAT.GUI.ControllerNumberSlider(a,f,h,j,a.getValue());a.domElement.appendChild(e.domElement)};
f!=void 0&&h!=void 0&&q();g.addEventListener("blur",function(){var b=parseFloat(this.value);e&&DAT.GUI.removeClass(a.domElement,"active");isNaN(b)||a.setValue(b)},!1);g.addEventListener("mousewheel",function(b){b.preventDefault();a.setValue(a.getValue()+Math.abs(b.wheelDeltaY)/b.wheelDeltaY*a.getStep());return!1},!1);g.addEventListener("mousedown",function(a){i=c=a.pageY;DAT.GUI.makeSelectable(g);document.addEventListener("mousemove",p,!1);document.addEventListener("mouseup",k,!1)},!1);g.addEventListener("keydown",
function(b){switch(b.keyCode){case 13:b=parseFloat(this.value);a.setValue(b);break;case 38:b=a.getValue()+a.getStep();a.setValue(b);break;case 40:b=a.getValue()-a.getStep(),a.setValue(b)}},!1);var k=function(){document.removeEventListener("mousemove",p,!1);DAT.GUI.makeSelectable(g);a.finishChangeFunction!=null&&a.finishChangeFunction.call(this,a.getValue());d=b=!1;document.removeEventListener("mouseup",k,!1)},p=function(e){i=c;c=e.pageY;var f=i-c;!b&&!d&&(f==0?b=!0:d=!0);if(b)return!0;DAT.GUI.addClass(a.domElement,
"active");DAT.GUI.makeUnselectable(a.parent.domElement);DAT.GUI.makeUnselectable(g);e.preventDefault();e=a.getValue()+f*a.getStep();a.setValue(e);return!1};this.options=function(){a.noSlider();a.domElement.removeChild(g);return DAT.GUI.Controller.prototype.options.apply(this,arguments)};this.noSlider=function(){e&&a.domElement.removeChild(e.domElement);return this};this.setValue=function(a){a=parseFloat(a);f!=void 0&&a<=f?a=f:h!=void 0&&a>=h&&(a=h);return DAT.GUI.Controller.prototype.setValue.call(this,
a)};this.updateDisplay=function(){g.value=DAT.GUI.roundToDecimal(a.getValue(),4);if(e)e.value=a.getValue()}};DAT.GUI.extendController(DAT.GUI.ControllerNumber);
DAT.GUI.ControllerNumberSlider=function(a,b,d,c,i){var f=!1,h=this;this.domElement=document.createElement("div");this.domElement.setAttribute("class","guidat-slider-bg");this.fg=document.createElement("div");this.fg.setAttribute("class","guidat-slider-fg");this.domElement.appendChild(this.fg);var j=function(b){if(f){var c;c=h.domElement;var d=0,g=0;if(c.offsetParent){do d+=c.offsetLeft,g+=c.offsetTop;while(c=c.offsetParent);c=[d,g]}else c=void 0;b=DAT.GUI.map(b.pageX,c[0],c[0]+h.domElement.offsetWidth,
a.getMin(),a.getMax());b=Math.round(b/a.getStep())*a.getStep();a.setValue(b)}};this.domElement.addEventListener("mousedown",function(b){f=!0;DAT.GUI.addClass(a.domElement,"active");j(b);document.addEventListener("mouseup",g,!1)},!1);var g=function(){DAT.GUI.removeClass(a.domElement,"active");f=!1;a.finishChangeFunction!=null&&a.finishChangeFunction.call(this,a.getValue());document.removeEventListener("mouseup",g,!1)};this.__defineSetter__("value",function(b){this.fg.style.width=DAT.GUI.map(b,a.getMin(),
a.getMax(),0,100)+"%"});document.addEventListener("mousemove",j,!1);this.value=i};
DAT.GUI.ControllerString=function(){this.type="string";var a=this;DAT.GUI.Controller.apply(this,arguments);var b=document.createElement("input"),d=this.getValue();b.setAttribute("value",d);b.setAttribute("spellcheck","false");this.domElement.addEventListener("mouseup",function(){b.focus();b.select()},!1);b.addEventListener("keyup",function(c){c.keyCode==13&&a.finishChangeFunction!=null&&(a.finishChangeFunction.call(this,a.getValue()),b.blur());a.setValue(b.value)},!1);b.addEventListener("mousedown",
function(){DAT.GUI.makeSelectable(b)},!1);b.addEventListener("blur",function(){DAT.GUI.supressHotKeys=!1;a.finishChangeFunction!=null&&a.finishChangeFunction.call(this,a.getValue())},!1);b.addEventListener("focus",function(){DAT.GUI.supressHotKeys=!0},!1);this.updateDisplay=function(){b.value=a.getValue()};this.options=function(){a.domElement.removeChild(b);return DAT.GUI.Controller.prototype.options.apply(this,arguments)};this.domElement.appendChild(b)};DAT.GUI.extendController(DAT.GUI.ControllerString);
DAT.GUI.inlineCSS="#guidat { position: fixed; top: 0; right: 0; width: auto; z-index: 1001; text-align: right; } .guidat { color: #fff; opacity: 0.97; text-align: left; float: right; margin-right: 20px; margin-bottom: 20px; background-color: #fff; } .guidat, .guidat input { font: 9.5px Lucida Grande, sans-serif; } .guidat-controllers { height: 300px; overflow-y: auto; overflow-x: hidden; background-color: rgba(0, 0, 0, 0.1); } a.guidat-toggle:link, a.guidat-toggle:visited, a.guidat-toggle:active { text-decoration: none; cursor: pointer; color: #fff; background-color: #222; text-align: center; display: block; padding: 5px; } a.guidat-toggle:hover { background-color: #000; } .guidat-controller { padding: 3px; height: 25px; clear: left; border-bottom: 1px solid #222; background-color: #111; } .guidat-controller, .guidat-controller input, .guidat-slider-bg, .guidat-slider-fg { -moz-transition: background-color 0.15s linear; -webkit-transition: background-color 0.15s linear; transition: background-color 0.15s linear; } .guidat-controller.boolean:hover, .guidat-controller.function:hover { background-color: #000; } .guidat-controller input { float: right; outline: none; border: 0; padding: 4px; margin-top: 2px; background-color: #222; } .guidat-controller select { margin-top: 4px; float: right; } .guidat-controller input:hover { background-color: #444; } .guidat-controller input:focus, .guidat-controller.active input { background-color: #555; color: #fff; } .guidat-controller.number { border-left: 5px solid #00aeff; } .guidat-controller.string { border-left: 5px solid #1ed36f; } .guidat-controller.string input { border: 0; color: #1ed36f; margin-right: 2px; width: 148px; } .guidat-controller.boolean { border-left: 5px solid #54396e; } .guidat-controller.function { border-left: 5px solid #e61d5f; } .guidat-controller.number input[type=text] { width: 35px; margin-left: 5px; margin-right: 2px; color: #00aeff; } .guidat .guidat-controller.boolean input { margin-top: 6px; margin-right: 2px; font-size: 20px; } .guidat-controller:last-child { border-bottom: none; -webkit-box-shadow: 0px 1px 3px rgba(0, 0, 0, 0.5); -moz-box-shadow: 0px 1px 3px rgba(0, 0, 0, 0.5); box-shadow: 0px 1px 3px rgba(0, 0, 0, 0.5); } .guidat-propertyname { padding: 5px; padding-top: 7px; cursor: default; display: inline-block; } .guidat-controller .guidat-slider-bg:hover, .guidat-controller.active .guidat-slider-bg { background-color: #444; } .guidat-controller .guidat-slider-bg .guidat-slider-fg:hover, .guidat-controller.active .guidat-slider-bg .guidat-slider-fg { background-color: #52c8ff; } .guidat-slider-bg { background-color: #222; cursor: ew-resize; width: 40%; margin-top: 2px; float: right; height: 21px; } .guidat-slider-fg { cursor: ew-resize; background-color: #00aeff; height: 21px; } ";
