# Supplementary material for: N-3 Polyunsaturated Fatty Acids (PUFAs) Reverse the Impact of Early-Life Stress on the Gut Microbiota
Source: PLoS One. 2015 Oct 1;10(10):e0139721. doi: 10.1371/journal.pone.0139721 (PMC4591340; doi:10.1371/journal.pone.0139721)
Supplement: S1 File — NS.S, NS.LD, NS.HD stand for non-separated Saline, non-separated Low Dose, non-separated High Dose, respectively. MS.S, MS.LD, MS.HD stand for maternally separated Saline, maternally separated Low Dose, maternally separated High Dose, respectively. (ZIP) [file pone.0139721.s001.zip › Matteo/unweighted_unifrac_emperor/emperor_required_resources/js/js/Detector.js]

/**
 * @author alteredq / http://alteredqualia.com/
 * @author mr.doob / http://mrdoob.com/
 */

Detector = {

	canvas : !! window.CanvasRenderingContext2D,
	webgl : ( function () { try { return !! window.WebGLRenderingContext && !! document.createElement( 'canvas' ).getContext( 'experimental-webgl' ); } catch( e ) { return false; } } )(),
	workers : !! window.Worker,
	fileapi : window.File && window.FileReader && window.FileList && window.Blob,

	getWebGLErrorMessage : function () {

		var domElement = document.createElement( 'div' );

		domElement.style.fontFamily = 'monospace';
		domElement.style.fontSize = '13px';
		domElement.style.textAlign = 'center';
		domElement.style.background = '#eee';
		domElement.style.color = '#000';
		domElement.style.padding = '1em';
		domElement.style.width = '475px';
		domElement.style.margin = '5em auto 0';

		if ( ! this.webgl ) {

			domElement.innerHTML = window.WebGLRenderingContext ? [
				'Your graphics card does not seem to support <a href="http://khronos.org/webgl/wiki/Getting_a_WebGL_Implementation">WebGL</a>.<br />',
				'Find out how to get it <a href="http://get.webgl.org/">here</a>.'
			].join( '\n' ) : [
				'Your browser does not seem to support <a href="http://khronos.org/webgl/wiki/Getting_a_WebGL_Implementation">WebGL</a>.<br/>',
				'Find out how to get it <a href="http://get.webgl.org/">here</a>.'
			].join( '\n' );

		}

		return domElement;

	},

	addGetWebGLMessage : function ( parameters ) {

		var parent, id, domElement;

		parameters = parameters || {};

		parent = parameters.parent !== undefined ? parameters.parent : document.body;
		id = parameters.id !== undefined ? parameters.id : 'oldie';

		domElement = Detector.getWebGLErrorMessage();
		domElement.id = id;

		parent.appendChild( domElement );

	}

};
