# Supplementary material for: N-3 Polyunsaturated Fatty Acids (PUFAs) Reverse the Impact of Early-Life Stress on the Gut Microbiota
Source: PLoS One. 2015 Oct 1;10(10):e0139721. doi: 10.1371/journal.pone.0139721 (PMC4591340; doi:10.1371/journal.pone.0139721)
Supplement: S1 File — NS.S, NS.LD, NS.HD stand for non-separated Saline, non-separated Low Dose, non-separated High Dose, respectively. MS.S, MS.LD, MS.HD stand for maternally separated Saline, maternally separated Low Dose, maternally separated High Dose, respectively. (ZIP) [file pone.0139721.s001.zip › Matteo/unweighted_unifrac_emperor/emperor_required_resources/js/js/ImprovedNoise.js]

// http://mrl.nyu.edu/~perlin/noise/

var ImprovedNoise = function () {

	var p = [151,160,137,91,90,15,131,13,201,95,96,53,194,233,7,225,140,36,103,30,69,142,8,99,37,240,21,10,
		 23,190,6,148,247,120,234,75,0,26,197,62,94,252,219,203,117,35,11,32,57,177,33,88,237,149,56,87,
		 174,20,125,136,171,168,68,175,74,165,71,134,139,48,27,166,77,146,158,231,83,111,229,122,60,211,
		 133,230,220,105,92,41,55,46,245,40,244,102,143,54,65,25,63,161,1,216,80,73,209,76,132,187,208,
		 89,18,169,200,196,135,130,116,188,159,86,164,100,109,198,173,186,3,64,52,217,226,250,124,123,5,
		 202,38,147,118,126,255,82,85,212,207,206,59,227,47,16,58,17,182,189,28,42,223,183,170,213,119,
		 248,152,2,44,154,163,70,221,153,101,155,167,43,172,9,129,22,39,253,19,98,108,110,79,113,224,232,
		 178,185,112,104,218,246,97,228,251,34,242,193,238,210,144,12,191,179,162,241,81,51,145,235,249,
		 14,239,107,49,192,214,31,181,199,106,157,184,84,204,176,115,121,50,45,127,4,150,254,138,236,205,
		 93,222,114,67,29,24,72,243,141,128,195,78,66,215,61,156,180];

	for (var i=0; i < 256 ; i++) {

		p[256+i] = p[i];

	}

	function fade(t) {

		return t * t * t * (t * (t * 6 - 15) + 10);

	}

	function lerp(t, a, b) {

		return a + t * (b - a);

	}

	function grad(hash, x, y, z) {

		var h = hash & 15;
		var u = h < 8 ? x : y, v = h < 4 ? y : h == 12 || h == 14 ? x : z;
		return ((h&1) == 0 ? u : -u) + ((h&2) == 0 ? v : -v);

	}

	return {

		noise: function (x, y, z) {

			var floorX = ~~x, floorY = ~~y, floorZ = ~~z;

			var X = floorX & 255, Y = floorY & 255, Z = floorZ & 255;

			x -= floorX;
			y -= floorY;
			z -= floorZ;

			var xMinus1 = x -1, yMinus1 = y - 1, zMinus1 = z - 1;

			var u = fade(x), v = fade(y), w = fade(z);

			var A = p[X]+Y, AA = p[A]+Z, AB = p[A+1]+Z, B = p[X+1]+Y, BA = p[B]+Z, BB = p[B+1]+Z;

			return lerp(w, lerp(v, lerp(u, grad(p[AA], x, y, z), 
							grad(p[BA], xMinus1, y, z)),
						lerp(u, grad(p[AB], x, yMinus1, z),
							grad(p[BB], xMinus1, yMinus1, z))),
					lerp(v, lerp(u, grad(p[AA+1], x, y, zMinus1),
							grad(p[BA+1], xMinus1, y, z-1)),
						lerp(u, grad(p[AB+1], x, yMinus1, zMinus1),
							grad(p[BB+1], xMinus1, yMinus1, zMinus1))));

		}
	}
}
