# Supplementary material for: N-3 Polyunsaturated Fatty Acids (PUFAs) Reverse the Impact of Early-Life Stress on the Gut Microbiota
Source: PLoS One. 2015 Oct 1;10(10):e0139721. doi: 10.1371/journal.pone.0139721 (PMC4591340; doi:10.1371/journal.pone.0139721)
Supplement: S1 File — NS.S, NS.LD, NS.HD stand for non-separated Saline, non-separated Low Dose, non-separated High Dose, respectively. MS.S, MS.LD, MS.HD stand for maternally separated Saline, maternally separated Low Dose, maternally separated High Dose, respectively. (ZIP) [file pone.0139721.s001.zip › Matteo/unweighted_unifrac_emperor/emperor_required_resources/js/js/postprocessing/BloomPass.js]

/**
 * @author alteredq / http://alteredqualia.com/
 */

THREE.BloomPass = function( strength, kernelSize, sigma, resolution ) {

	strength = ( strength !== undefined ) ? strength : 1;
	kernelSize = ( kernelSize !== undefined ) ? kernelSize : 25;
	sigma = ( sigma !== undefined ) ? sigma : 4.0;
	resolution = ( resolution !== undefined ) ? resolution : 256;

	// render targets

	var pars = { minFilter: THREE.LinearFilter, magFilter: THREE.LinearFilter, format: THREE.RGBFormat };

	this.renderTargetX = new THREE.WebGLRenderTarget( resolution, resolution, pars );
	this.renderTargetY = new THREE.WebGLRenderTarget( resolution, resolution, pars );

	// screen material

	var screenShader = THREE.ShaderExtras[ "screen" ];

	this.screenUniforms = THREE.UniformsUtils.clone( screenShader.uniforms );

	this.screenUniforms[ "opacity" ].value = strength;

	this.materialScreen = new THREE.ShaderMaterial( {

		uniforms: this.screenUniforms,
		vertexShader: screenShader.vertexShader,
		fragmentShader: screenShader.fragmentShader,
		blending: THREE.AdditiveBlending,
		transparent: true

	} );

	// convolution material

	var convolutionShader = THREE.ShaderExtras[ "convolution" ];

	this.convolutionUniforms = THREE.UniformsUtils.clone( convolutionShader.uniforms );

	this.convolutionUniforms[ "uImageIncrement" ].value = THREE.BloomPass.blurx;
	this.convolutionUniforms[ "cKernel" ].value = THREE.ShaderExtras.buildKernel( sigma );

	this.materialConvolution = new THREE.ShaderMaterial( {

		uniforms: this.convolutionUniforms,
		vertexShader:   "#define KERNEL_SIZE " + kernelSize + ".0\n" + convolutionShader.vertexShader,
		fragmentShader: "#define KERNEL_SIZE " + kernelSize + "\n"   + convolutionShader.fragmentShader

	} );

	this.enabled = true;
	this.needsSwap = false;
	this.clear = false;

};

THREE.BloomPass.prototype = {

	render: function ( renderer, writeBuffer, readBuffer, delta, maskActive ) {

		if ( maskActive ) renderer.context.disable( renderer.context.STENCIL_TEST );

		// Render quad with blured scene into texture (convolution pass 1)

		THREE.EffectComposer.quad.material = this.materialConvolution;

		this.convolutionUniforms[ "tDiffuse" ].texture = readBuffer;
		this.convolutionUniforms[ "uImageIncrement" ].value = THREE.BloomPass.blurX;

		renderer.render( THREE.EffectComposer.scene, THREE.EffectComposer.camera, this.renderTargetX, true );


		// Render quad with blured scene into texture (convolution pass 2)

		this.convolutionUniforms[ "tDiffuse" ].texture = this.renderTargetX;
		this.convolutionUniforms[ "uImageIncrement" ].value = THREE.BloomPass.blurY;

		renderer.render( THREE.EffectComposer.scene, THREE.EffectComposer.camera, this.renderTargetY, true );

		// Render original scene with superimposed blur to texture

		THREE.EffectComposer.quad.material = this.materialScreen;

		this.screenUniforms[ "tDiffuse" ].texture = this.renderTargetY;

		if ( maskActive ) renderer.context.enable( renderer.context.STENCIL_TEST );

		renderer.render( THREE.EffectComposer.scene, THREE.EffectComposer.camera, readBuffer, this.clear );

	}

};

THREE.BloomPass.blurX = new THREE.Vector2( 0.001953125, 0.0 );
THREE.BloomPass.blurY = new THREE.Vector2( 0.0, 0.001953125 );
