# Supplementary material for: N-3 Polyunsaturated Fatty Acids (PUFAs) Reverse the Impact of Early-Life Stress on the Gut Microbiota
Source: PLoS One. 2015 Oct 1;10(10):e0139721. doi: 10.1371/journal.pone.0139721 (PMC4591340; doi:10.1371/journal.pone.0139721)
Supplement: S1 File — NS.S, NS.LD, NS.HD stand for non-separated Saline, non-separated Low Dose, non-separated High Dose, respectively. MS.S, MS.LD, MS.HD stand for maternally separated Saline, maternally separated Low Dose, maternally separated High Dose, respectively. (ZIP) [file pone.0139721.s001.zip › Matteo/unweighted_unifrac_emperor/emperor_required_resources/js/js/postprocessing/FilmPass.js]

/**
 * @author alteredq / http://alteredqualia.com/
 */

THREE.FilmPass = function( noiseIntensity, scanlinesIntensity, scanlinesCount, grayscale ) {

	var shader = THREE.ShaderExtras[ "film" ];

	this.uniforms = THREE.UniformsUtils.clone( shader.uniforms );

	this.material = new THREE.ShaderMaterial( {

		uniforms: this.uniforms,
		vertexShader: shader.vertexShader,
		fragmentShader: shader.fragmentShader

	} );

	if ( grayscale !== undefined )	this.uniforms.grayscale.value = grayscale;
	if ( noiseIntensity !== undefined ) this.uniforms.nIntensity.value = noiseIntensity;
	if ( scanlinesIntensity !== undefined ) this.uniforms.sIntensity.value = scanlinesIntensity;
	if ( scanlinesCount !== undefined ) this.uniforms.sCount.value = scanlinesCount;

	this.enabled = true;
	this.renderToScreen = false;
	this.needsSwap = true;

};

THREE.FilmPass.prototype = {

	render: function ( renderer, writeBuffer, readBuffer, delta ) {

		this.uniforms[ "tDiffuse" ].texture = readBuffer;
		this.uniforms[ "time" ].value += delta;

		THREE.EffectComposer.quad.material = this.material;

		if ( this.renderToScreen ) {

			renderer.render( THREE.EffectComposer.scene, THREE.EffectComposer.camera );

		} else {

			renderer.render( THREE.EffectComposer.scene, THREE.EffectComposer.camera, writeBuffer, false );

		}

	}

};
