# Supplementary material for: N-3 Polyunsaturated Fatty Acids (PUFAs) Reverse the Impact of Early-Life Stress on the Gut Microbiota
Source: PLoS One. 2015 Oct 1;10(10):e0139721. doi: 10.1371/journal.pone.0139721 (PMC4591340; doi:10.1371/journal.pone.0139721)
Supplement: S1 File — NS.S, NS.LD, NS.HD stand for non-separated Saline, non-separated Low Dose, non-separated High Dose, respectively. MS.S, MS.LD, MS.HD stand for maternally separated Saline, maternally separated Low Dose, maternally separated High Dose, respectively. (ZIP) [file pone.0139721.s001.zip › Matteo/unweighted_unifrac_emperor/emperor_required_resources/js/js/postprocessing/MaskPass.js]

/**
 * @author alteredq / http://alteredqualia.com/
 */

THREE.MaskPass = function ( scene, camera ) {

	this.scene = scene;
	this.camera = camera;

	this.enabled = true;
	this.clear = true;
	this.needsSwap = false;

	this.inverse = false;

};

THREE.MaskPass.prototype = {

	render: function ( renderer, writeBuffer, readBuffer, delta ) {

		var context = renderer.context;

		// don't update color or depth

		context.colorMask( false, false, false, false );
		context.depthMask( false );

		// set up stencil

		var writeValue, clearValue;

		if ( this.inverse ) {

			writeValue = 0;
			clearValue = 1;

		} else {

			writeValue = 1;
			clearValue = 0;

		}

		context.enable( context.STENCIL_TEST );
		context.stencilOp( context.REPLACE, context.REPLACE, context.REPLACE );
		context.stencilFunc( context.ALWAYS, writeValue, 0xffffffff );
		context.clearStencil( clearValue );

		// draw into the stencil buffer

		renderer.render( this.scene, this.camera, readBuffer, this.clear );
		renderer.render( this.scene, this.camera, writeBuffer, this.clear );

		// re-enable update of color and depth

		context.colorMask( true, true, true, true );
		context.depthMask( true );

		// only render where stencil is set to 1

		context.stencilFunc( context.EQUAL, 1, 0xffffffff );  // draw if == 1
		context.stencilOp( context.KEEP, context.KEEP, context.KEEP );

	}

};


THREE.ClearMaskPass = function () {

	this.enabled = true;

};

THREE.ClearMaskPass.prototype = {

	render: function ( renderer, writeBuffer, readBuffer, delta ) {

		var context = renderer.context;

		context.disable( context.STENCIL_TEST );

	}

};
