# Supplementary material for: N-3 Polyunsaturated Fatty Acids (PUFAs) Reverse the Impact of Early-Life Stress on the Gut Microbiota
Source: PLoS One. 2015 Oct 1;10(10):e0139721. doi: 10.1371/journal.pone.0139721 (PMC4591340; doi:10.1371/journal.pone.0139721)
Supplement: S1 File — NS.S, NS.LD, NS.HD stand for non-separated Saline, non-separated Low Dose, non-separated High Dose, respectively. MS.S, MS.LD, MS.HD stand for maternally separated Saline, maternally separated Low Dose, maternally separated High Dose, respectively. (ZIP) [file pone.0139721.s001.zip › Matteo/unweighted_unifrac_emperor/emperor_required_resources/js/js/postprocessing/RenderPass.js]

/**
 * @author alteredq / http://alteredqualia.com/
 */

THREE.RenderPass = function ( scene, camera, overrideMaterial, clearColor, clearAlpha ) {

	this.scene = scene;
	this.camera = camera;

	this.overrideMaterial = overrideMaterial;

	this.clearColor = clearColor;
	this.clearAlpha = ( clearAlpha !== undefined ) ? clearAlpha : 1;

	this.oldClearColor = new THREE.Color();
	this.oldClearAlpha = 1;

	this.enabled = true;
	this.clear = true;
	this.needsSwap = false;

};

THREE.RenderPass.prototype = {

	render: function ( renderer, writeBuffer, readBuffer, delta ) {

		this.scene.overrideMaterial = this.overrideMaterial;

		if ( this.clearColor ) {

			this.oldClearColor.copy( renderer.getClearColor() );
			this.oldClearAlpha = renderer.getClearAlpha();

			renderer.setClearColor( this.clearColor, this.clearAlpha );

		}

		renderer.render( this.scene, this.camera, readBuffer, this.clear );

		if ( this.clearColor ) {

			renderer.setClearColor( this.oldClearColor, this.oldClearAlpha );

		}

		this.scene.overrideMaterial = null;

	}

};
