# Supplementary material for: N-3 Polyunsaturated Fatty Acids (PUFAs) Reverse the Impact of Early-Life Stress on the Gut Microbiota
Source: PLoS One. 2015 Oct 1;10(10):e0139721. doi: 10.1371/journal.pone.0139721 (PMC4591340; doi:10.1371/journal.pone.0139721)
Supplement: S1 File — NS.S, NS.LD, NS.HD stand for non-separated Saline, non-separated Low Dose, non-separated High Dose, respectively. MS.S, MS.LD, MS.HD stand for maternally separated Saline, maternally separated Low Dose, maternally separated High Dose, respectively. (ZIP) [file pone.0139721.s001.zip › Matteo/unweighted_unifrac_emperor/emperor_required_resources/js/js/postprocessing/TexturePass.js]

/**
 * @author alteredq / http://alteredqualia.com/
 */

THREE.TexturePass = function( texture, opacity ) {

	var shader = THREE.ShaderExtras[ "screen" ];

	this.uniforms = THREE.UniformsUtils.clone( shader.uniforms );

	this.uniforms[ "opacity" ].value = ( opacity !== undefined ) ? opacity : 1.0;
	this.uniforms[ "tDiffuse" ].texture = texture;

	this.material = new THREE.ShaderMaterial( {

		uniforms: this.uniforms,
		vertexShader: shader.vertexShader,
		fragmentShader: shader.fragmentShader

	} );

	this.enabled = true;
	this.needsSwap = false;

};

THREE.TexturePass.prototype = {

	render: function ( renderer, writeBuffer, readBuffer, delta ) {

		THREE.EffectComposer.quad.material = this.material;

		renderer.render( THREE.EffectComposer.scene, THREE.EffectComposer.camera, readBuffer );

	}

};
