# Supplementary material for: N-3 Polyunsaturated Fatty Acids (PUFAs) Reverse the Impact of Early-Life Stress on the Gut Microbiota
Source: PLoS One. 2015 Oct 1;10(10):e0139721. doi: 10.1371/journal.pone.0139721 (PMC4591340; doi:10.1371/journal.pone.0139721)
Supplement: S1 File — NS.S, NS.LD, NS.HD stand for non-separated Saline, non-separated Low Dose, non-separated High Dose, respectively. MS.S, MS.LD, MS.HD stand for maternally separated Saline, maternally separated Low Dose, maternally separated High Dose, respectively. (ZIP) [file pone.0139721.s001.zip › Matteo/unweighted_unifrac_emperor/emperor_required_resources/js/js/PRNG.js]

// Park-Miller-Carta Pseudo-Random Number Generator
// https://github.com/pnitsch/BitmapData.js/blob/master/js/BitmapData.js

var PRNG = function () {

	this.seed = 1;
	this.next = function() { return (this.gen() / 2147483647); };
	this.nextRange = function(min, max)	{ return min + ((max - min) * this.next()) };
	this.gen = function() { return this.seed = (this.seed * 16807) % 2147483647; };

};
