# Supplementary material for: N-3 Polyunsaturated Fatty Acids (PUFAs) Reverse the Impact of Early-Life Stress on the Gut Microbiota
Source: PLoS One. 2015 Oct 1;10(10):e0139721. doi: 10.1371/journal.pone.0139721 (PMC4591340; doi:10.1371/journal.pone.0139721)
Supplement: S1 File — NS.S, NS.LD, NS.HD stand for non-separated Saline, non-separated Low Dose, non-separated High Dose, respectively. MS.S, MS.LD, MS.HD stand for maternally separated Saline, maternally separated Low Dose, maternally separated High Dose, respectively. (ZIP) [file pone.0139721.s001.zip › Matteo/unweighted_unifrac_emperor/emperor_required_resources/js/js/RequestAnimationFrame.js]

/**
 * Provides requestAnimationFrame in a cross browser way.
 * http://paulirish.com/2011/requestanimationframe-for-smart-animating/
 */

if ( !window.requestAnimationFrame ) {

	window.requestAnimationFrame = ( function() {

		return window.webkitRequestAnimationFrame ||
		window.mozRequestAnimationFrame ||
		window.oRequestAnimationFrame ||
		window.msRequestAnimationFrame ||
		function( /* function FrameRequestCallback */ callback, /* DOMElement Element */ element ) {

			window.setTimeout( callback, 1000 / 60 );

		};

	} )();

}
