# Supplementary material for: N-3 Polyunsaturated Fatty Acids (PUFAs) Reverse the Impact of Early-Life Stress on the Gut Microbiota
Source: PLoS One. 2015 Oct 1;10(10):e0139721. doi: 10.1371/journal.pone.0139721 (PMC4591340; doi:10.1371/journal.pone.0139721)
Supplement: S1 File — NS.S, NS.LD, NS.HD stand for non-separated Saline, non-separated Low Dose, non-separated High Dose, respectively. MS.S, MS.LD, MS.HD stand for maternally separated Saline, maternally separated Low Dose, maternally separated High Dose, respectively. (ZIP) [file pone.0139721.s001.zip › Matteo/unweighted_unifrac_emperor/emperor_required_resources/js/js/ShaderTerrain.js]

/**
 * @author alteredq / http://alteredqualia.com/
 *
 */

THREE.ShaderTerrain = {

	/* -------------------------------------------------------------------------
	//	Dynamic terrain shader
	//		- Blinn-Phong
	//		- height + normal + diffuse1 + diffuse2 + specular + detail maps
	//		- point and directional lights (use with "lights: true" material option)
	 ------------------------------------------------------------------------- */

	'terrain' : {

		uniforms: THREE.UniformsUtils.merge( [

			THREE.UniformsLib[ "fog" ],
			THREE.UniformsLib[ "lights" ],

			{

			"enableDiffuse1"  : { type: "i", value: 0 },
			"enableDiffuse2"  : { type: "i", value: 0 },
			"enableSpecular"  : { type: "i", value: 0 },
			"enableReflection": { type: "i", value: 0 },

			"tDiffuse1"	   : { type: "t", value: 0, texture: null },
			"tDiffuse2"	   : { type: "t", value: 1, texture: null },
			"tDetail"	   : { type: "t", value: 2, texture: null },
			"tNormal"	   : { type: "t", value: 3, texture: null },
			"tSpecular"	   : { type: "t", value: 4, texture: null },
			"tDisplacement": { type: "t", value: 5, texture: null },

			"uNormalScale": { type: "f", value: 1.0 },

			"uDisplacementBias": { type: "f", value: 0.0 },
			"uDisplacementScale": { type: "f", value: 1.0 },

			"uDiffuseColor": { type: "c", value: new THREE.Color( 0xeeeeee ) },
			"uSpecularColor": { type: "c", value: new THREE.Color( 0x111111 ) },
			"uAmbientColor": { type: "c", value: new THREE.Color( 0x050505 ) },
			"uShininess": { type: "f", value: 30 },
			"uOpacity": { type: "f", value: 1 },

			"uRepeatBase"    : { type: "v2", value: new THREE.Vector2( 1, 1 ) },
			"uRepeatOverlay" : { type: "v2", value: new THREE.Vector2( 1, 1 ) },

			"uOffset" : { type: "v2", value: new THREE.Vector2( 0, 0 ) }

			}

		] ),

		fragmentShader: [

			"uniform vec3 uAmbientColor;",
			"uniform vec3 uDiffuseColor;",
			"uniform vec3 uSpecularColor;",
			"uniform float uShininess;",
			"uniform float uOpacity;",

			"uniform bool enableDiffuse1;",
			"uniform bool enableDiffuse2;",
			"uniform bool enableSpecular;",

			"uniform sampler2D tDiffuse1;",
			"uniform sampler2D tDiffuse2;",
			"uniform sampler2D tDetail;",
			"uniform sampler2D tNormal;",
			"uniform sampler2D tSpecular;",
			"uniform sampler2D tDisplacement;",

			"uniform float uNormalScale;",

			"uniform vec2 uRepeatOverlay;",
			"uniform vec2 uRepeatBase;",

			"uniform vec2 uOffset;",

			"varying vec3 vTangent;",
			"varying vec3 vBinormal;",
			"varying vec3 vNormal;",
			"varying vec2 vUv;",

			"uniform vec3 ambientLightColor;",

			"#if MAX_DIR_LIGHTS > 0",
				"uniform vec3 directionalLightColor[ MAX_DIR_LIGHTS ];",
				"uniform vec3 directionalLightDirection[ MAX_DIR_LIGHTS ];",
			"#endif",

			"#if MAX_POINT_LIGHTS > 0",
				"uniform vec3 pointLightColor[ MAX_POINT_LIGHTS ];",
				"uniform vec3 pointLightPosition[ MAX_POINT_LIGHTS ];",
				"uniform float pointLightDistance[ MAX_POINT_LIGHTS ];",
			"#endif",

			"varying vec3 vViewPosition;",

			THREE.ShaderChunk[ "fog_pars_fragment" ],

			"void main() {",

				"gl_FragColor = vec4( vec3( 1.0 ), uOpacity );",

				"vec3 specularTex = vec3( 1.0 );",

				"vec2 uvOverlay = uRepeatOverlay * vUv + uOffset;",
				"vec2 uvBase = uRepeatBase * vUv;",

				"vec3 normalTex = texture2D( tDetail, uvOverlay ).xyz * 2.0 - 1.0;",
				"normalTex.xy *= uNormalScale;",
				"normalTex = normalize( normalTex );",

				"if( enableDiffuse1 && enableDiffuse2 ) {",

					"vec4 colDiffuse1 = texture2D( tDiffuse1, uvOverlay );",
					"vec4 colDiffuse2 = texture2D( tDiffuse2, uvOverlay );",

					"#ifdef GAMMA_INPUT",

						"colDiffuse1.xyz *= colDiffuse1.xyz;",
						"colDiffuse2.xyz *= colDiffuse2.xyz;",

					"#endif",

					"gl_FragColor = gl_FragColor * mix ( colDiffuse1, colDiffuse2, 1.0 - texture2D( tDisplacement, uvBase ) );",

				" } else if( enableDiffuse1 ) {",

					"gl_FragColor = gl_FragColor * texture2D( tDiffuse1, uvOverlay );",

				"} else if( enableDiffuse2 ) {",

					"gl_FragColor = gl_FragColor * texture2D( tDiffuse2, uvOverlay );",

				"}",

				"if( enableSpecular )",
					"specularTex = texture2D( tSpecular, uvOverlay ).xyz;",

				"mat3 tsb = mat3( vTangent, vBinormal, vNormal );",
				"vec3 finalNormal = tsb * normalTex;",

				"vec3 normal = normalize( finalNormal );",
				"vec3 viewPosition = normalize( vViewPosition );",

				// point lights

				"#if MAX_POINT_LIGHTS > 0",

					"vec3 pointDiffuse = vec3( 0.0 );",
					"vec3 pointSpecular = vec3( 0.0 );",

					"for ( int i = 0; i < MAX_POINT_LIGHTS; i ++ ) {",

						"vec4 lPosition = viewMatrix * vec4( pointLightPosition[ i ], 1.0 );",
						"vec3 lVector = lPosition.xyz + vViewPosition.xyz;",

						"float lDistance = 1.0;",
						"if ( pointLightDistance[ i ] > 0.0 )",
							"lDistance = 1.0 - min( ( length( lVector ) / pointLightDistance[ i ] ), 1.0 );",

						"lVector = normalize( lVector );",

						"vec3 pointHalfVector = normalize( lVector + viewPosition );",
						"float pointDistance = lDistance;",

						"float pointDotNormalHalf = max( dot( normal, pointHalfVector ), 0.0 );",
						"float pointDiffuseWeight = max( dot( normal, lVector ), 0.0 );",

						"float pointSpecularWeight = specularTex.r * max( pow( pointDotNormalHalf, uShininess ), 0.0 );",

						"pointDiffuse += pointDistance * pointLightColor[ i ] * uDiffuseColor * pointDiffuseWeight;",
						"pointSpecular += pointDistance * pointLightColor[ i ] * uSpecularColor * pointSpecularWeight * pointDiffuseWeight;",

					"}",

				"#endif",

				// directional lights

				"#if MAX_DIR_LIGHTS > 0",

					"vec3 dirDiffuse = vec3( 0.0 );",
					"vec3 dirSpecular = vec3( 0.0 );",

					"for( int i = 0; i < MAX_DIR_LIGHTS; i++ ) {",

						"vec4 lDirection = viewMatrix * vec4( directionalLightDirection[ i ], 0.0 );",

						"vec3 dirVector = normalize( lDirection.xyz );",
						"vec3 dirHalfVector = normalize( dirVector + viewPosition );",

						"float dirDotNormalHalf = max( dot( normal, dirHalfVector ), 0.0 );",
						"float dirDiffuseWeight = max( dot( normal, dirVector ), 0.0 );",

						"float dirSpecularWeight = specularTex.r * max( pow( dirDotNormalHalf, uShininess ), 0.0 );",

						"dirDiffuse += directionalLightColor[ i ] * uDiffuseColor * dirDiffuseWeight;",
						"dirSpecular += directionalLightColor[ i ] * uSpecularColor * dirSpecularWeight * dirDiffuseWeight;",

					"}",

				"#endif",

				// all lights contribution summation

				"vec3 totalDiffuse = vec3( 0.0 );",
				"vec3 totalSpecular = vec3( 0.0 );",

				"#if MAX_DIR_LIGHTS > 0",

					"totalDiffuse += dirDiffuse;",
					"totalSpecular += dirSpecular;",

				"#endif",

				"#if MAX_POINT_LIGHTS > 0",

					"totalDiffuse += pointDiffuse;",
					"totalSpecular += pointSpecular;",

				"#endif",

				//"gl_FragColor.xyz = gl_FragColor.xyz * ( totalDiffuse + ambientLightColor * uAmbientColor) + totalSpecular;",
				"gl_FragColor.xyz = gl_FragColor.xyz * ( totalDiffuse + ambientLightColor * uAmbientColor + totalSpecular );",

				THREE.ShaderChunk[ "linear_to_gamma_fragment" ],
				THREE.ShaderChunk[ "fog_fragment" ],

			"}"

		].join("\n"),

		vertexShader: [

			"attribute vec4 tangent;",

			"uniform vec2 uRepeatBase;",

			"uniform sampler2D tNormal;",

			"#ifdef VERTEX_TEXTURES",

				"uniform sampler2D tDisplacement;",
				"uniform float uDisplacementScale;",
				"uniform float uDisplacementBias;",

			"#endif",

			"varying vec3 vTangent;",
			"varying vec3 vBinormal;",
			"varying vec3 vNormal;",
			"varying vec2 vUv;",

			"varying vec3 vViewPosition;",

			"void main() {",

				"vec4 mvPosition = modelViewMatrix * vec4( position, 1.0 );",

				"vViewPosition = -mvPosition.xyz;",

				"vNormal = normalize( normalMatrix * normal );",

				// tangent and binormal vectors

				"vTangent = normalize( normalMatrix * tangent.xyz );",

				"vBinormal = cross( vNormal, vTangent ) * tangent.w;",
				"vBinormal = normalize( vBinormal );",

				// texture coordinates

				"vUv = uv;",

				"vec2 uvBase = uv * uRepeatBase;",

				// displacement mapping

				"#ifdef VERTEX_TEXTURES",

					"vec3 dv = texture2D( tDisplacement, uvBase ).xyz;",
					"float df = uDisplacementScale * dv.x + uDisplacementBias;",
					"vec4 displacedPosition = vec4( vNormal.xyz * df, 0.0 ) + mvPosition;",
					"gl_Position = projectionMatrix * displacedPosition;",

				"#else",

					"gl_Position = projectionMatrix * mvPosition;",

				"#endif",

				"vec3 normalTex = texture2D( tNormal, uvBase ).xyz * 2.0 - 1.0;",
				"vNormal = normalMatrix * normalTex;",

			"}"

		].join("\n")

	}

};
