# Supplementary material for: N-3 Polyunsaturated Fatty Acids (PUFAs) Reverse the Impact of Early-Life Stress on the Gut Microbiota
Source: PLoS One. 2015 Oct 1;10(10):e0139721. doi: 10.1371/journal.pone.0139721 (PMC4591340; doi:10.1371/journal.pone.0139721)
Supplement: S1 File — NS.S, NS.LD, NS.HD stand for non-separated Saline, non-separated Low Dose, non-separated High Dose, respectively. MS.S, MS.LD, MS.HD stand for maternally separated Saline, maternally separated Low Dose, maternally separated High Dose, respectively. (ZIP) [file pone.0139721.s001.zip › Matteo/unweighted_unifrac_emperor/emperor_required_resources/js/js/Stats.js]

// stats.js r8 - http://github.com/mrdoob/stats.js
var Stats=function(){var h,a,n=0,o=0,i=Date.now(),u=i,p=i,l=0,q=1E3,r=0,e,j,f,b=[[16,16,48],[0,255,255]],m=0,s=1E3,t=0,d,k,g,c=[[16,48,16],[0,255,0]];h=document.createElement("div");h.style.cursor="pointer";h.style.width="80px";h.style.opacity="0.9";h.style.zIndex="10001";h.addEventListener("mousedown",function(a){a.preventDefault();n=(n+1)%2;n==0?(e.style.display="block",d.style.display="none"):(e.style.display="none",d.style.display="block")},!1);e=document.createElement("div");e.style.textAlign=
"left";e.style.lineHeight="1.2em";e.style.backgroundColor="rgb("+Math.floor(b[0][0]/2)+","+Math.floor(b[0][1]/2)+","+Math.floor(b[0][2]/2)+")";e.style.padding="0 0 3px 3px";h.appendChild(e);j=document.createElement("div");j.style.fontFamily="Helvetica, Arial, sans-serif";j.style.fontSize="9px";j.style.color="rgb("+b[1][0]+","+b[1][1]+","+b[1][2]+")";j.style.fontWeight="bold";j.innerHTML="FPS";e.appendChild(j);f=document.createElement("div");f.style.position="relative";f.style.width="74px";f.style.height=
"30px";f.style.backgroundColor="rgb("+b[1][0]+","+b[1][1]+","+b[1][2]+")";for(e.appendChild(f);f.children.length<74;)a=document.createElement("span"),a.style.width="1px",a.style.height="30px",a.style.cssFloat="left",a.style.backgroundColor="rgb("+b[0][0]+","+b[0][1]+","+b[0][2]+")",f.appendChild(a);d=document.createElement("div");d.style.textAlign="left";d.style.lineHeight="1.2em";d.style.backgroundColor="rgb("+Math.floor(c[0][0]/2)+","+Math.floor(c[0][1]/2)+","+Math.floor(c[0][2]/2)+")";d.style.padding=
"0 0 3px 3px";d.style.display="none";h.appendChild(d);k=document.createElement("div");k.style.fontFamily="Helvetica, Arial, sans-serif";k.style.fontSize="9px";k.style.color="rgb("+c[1][0]+","+c[1][1]+","+c[1][2]+")";k.style.fontWeight="bold";k.innerHTML="MS";d.appendChild(k);g=document.createElement("div");g.style.position="relative";g.style.width="74px";g.style.height="30px";g.style.backgroundColor="rgb("+c[1][0]+","+c[1][1]+","+c[1][2]+")";for(d.appendChild(g);g.children.length<74;)a=document.createElement("span"),
a.style.width="1px",a.style.height=Math.random()*30+"px",a.style.cssFloat="left",a.style.backgroundColor="rgb("+c[0][0]+","+c[0][1]+","+c[0][2]+")",g.appendChild(a);return{domElement:h,update:function(){i=Date.now();m=i-u;s=Math.min(s,m);t=Math.max(t,m);k.textContent=m+" MS ("+s+"-"+t+")";var a=Math.min(30,30-m/200*30);g.appendChild(g.firstChild).style.height=a+"px";u=i;o++;if(i>p+1E3)l=Math.round(o*1E3/(i-p)),q=Math.min(q,l),r=Math.max(r,l),j.textContent=l+" FPS ("+q+"-"+r+")",a=Math.min(30,30-l/
100*30),f.appendChild(f.firstChild).style.height=a+"px",p=i,o=0}}};
