# Supplementary material for: N-3 Polyunsaturated Fatty Acids (PUFAs) Reverse the Impact of Early-Life Stress on the Gut Microbiota
Source: PLoS One. 2015 Oct 1;10(10):e0139721. doi: 10.1371/journal.pone.0139721 (PMC4591340; doi:10.1371/journal.pone.0139721)
Supplement: S1 File — NS.S, NS.LD, NS.HD stand for non-separated Saline, non-separated Low Dose, non-separated High Dose, respectively. MS.S, MS.LD, MS.HD stand for maternally separated Saline, maternally separated Low Dose, maternally separated High Dose, respectively. (ZIP) [file pone.0139721.s001.zip › Matteo/unweighted_unifrac_emperor/emperor_required_resources/js/spectrum.js]

// Spectrum: The No Hassle Colorpicker
// https://github.com/bgrins/spectrum
// Author: Brian Grinstead
// License: MIT
// Requires: jQuery, spectrum.css

(function (window, $, undefined) {
    var defaultOpts = {
        
        // Events
        beforeShow: noop,
        move: noop,
        change: noop,
        show: noop,
        hide: noop,
        
        // Options
        color: false,
        flat: false,
        showInput: false,
        showButtons: true,
        showInitial: false,
        showPalette: false,
        showPaletteOnly: false,
        showSelectionPalette: true,
        localStorageKey: false,
        maxSelectionSize: 7,
        cancelText: "cancel",
        chooseText: "choose",
        preferredFormat: false,
        className: "",
        theme: "sp-light",
        palette: ['fff', '000'],
        selectionPalette: []
    },
    spectrums = [],
    IE = $.browser.msie,
    replaceInput = [
        "<div class='sp-replacer'>",
            "<div class='sp-preview'></div>",
            "<div class='sp-dd'>&#9660;</div>",
        "</div>"
    ].join(''),
    markup = (function () {

        // IE does not support gradients with multiple stops, so we need to simulate            
        //  that for the rainbow slider with 8 divs that each have a single gradient
        var gradientFix = "";
        if (IE) {
            for (var i = 1; i <= 6; i++) {
                gradientFix += "<div class='sp-" + i + "'></div>";
            }
        }

        return [
            "<div class='sp-container'>",
                "<div class='sp-palette-container'>",
                    "<div class='sp-palette sp-thumb sp-cf'></div>",
                "</div>",
                "<div class='sp-picker-container'>",
                    "<div class='sp-top sp-cf'>",
                        "<div class='sp-fill'></div>",
                        "<div class='sp-top-inner'>",
                            "<div class='sp-color'>",
                                "<div class='sp-sat'>",
                                    "<div class='sp-val'>",
                                        "<div class='sp-dragger'></div>",
                                    "</div>",
                                "</div>",
                            "</div>",
                            "<div class='sp-hue'>",
                                "<div class='sp-slider'></div>",
                                gradientFix,
                            "</div>",
                        "</div>",
                    "</div>",
                    "<div class='sp-input-container sp-cf'>",
                        "<input class='sp-input' type='text' spellcheck='false'  />",
                    "</div>",
                    "<div class='sp-initial sp-thumb sp-cf'></div>",
                    "<div class='sp-button-container sp-cf'>",
                        "<a class='sp-cancel' href='#'></a>",
                        "<button class='sp-choose'></button>",
                    "</div>",
                "</div>",
            "</div>"
        ].join("");
    })(),
    paletteTemplate = function (p, color, className) {
        var html = [];
        for (var i = 0; i < p.length; i++) {
            var tiny = tinycolor(p[i]);
            var c = tiny.toHsl().l < .5 ? "sp-thumb-dark" : "sp-thumb-light";
            c += (tinycolor.equals(color, p[i])) ? " sp-thumb-active" : "";
            html.push('<span title="' + tiny.toHexString() + '" data-color="' + tiny.toHexString() + '" style="background-color:' + tiny.toRgbString() + ';" class="' + c + '"></span>');
        }
        return "<div class='sp-cf " + className + "'>" + html.join('') + "</div>";
    };

    function hideAll() {
        for (var i = 0; i < spectrums.length; i++) {
            if (spectrums[i]) {
                spectrums[i].hide();
            }
        }
    }
    function instanceOptions(o, callbackContext) {
        var opts = $.extend({}, defaultOpts, o);
        opts.callbacks = {
            'move': bind(opts.move, callbackContext),
            'change': bind(opts.change, callbackContext),
            'show': bind(opts.show, callbackContext),
            'hide': bind(opts.hide, callbackContext),
            'beforeShow': bind(opts.beforeShow, callbackContext)
        };

        return opts;
    }

    function spectrum(element, o) {

        var opts = instanceOptions(o, element),
            flat = opts.flat,
            showPaletteOnly = opts.showPaletteOnly,
            showPalette = opts.showPalette || showPaletteOnly,
            showInitial = opts.showInitial && !flat,
            showInput = opts.showInput,
            showSelectionPalette = opts.showSelectionPalette,
            localStorageKey = opts.localStorageKey,
            theme = opts.theme,
            callbacks = opts.callbacks,
            resize = throttle(reflow, 10),
            visible = false,
            dragWidth = 0,
            dragHeight = 0,
            dragHelperHeight = 0,
            slideHeight = 0,
            slideWidth = 0,
            slideHelperHeight = 0,
            currentHue = 0,
            currentSaturation = 0,
            currentValue = 0,
            palette = opts.palette.slice(0),
            paletteArray = $.isArray(palette[0]) ? palette : [palette],
            selectionPalette = opts.selectionPalette.slice(0),
            draggingClass = "sp-dragging";

        var doc = element.ownerDocument,
            body = doc.body,
            boundElement = $(element),
            container = $(markup, doc).addClass(theme),
            dragger = container.find(".sp-color"),
            dragHelper = container.find(".sp-dragger"),
            slider = container.find(".sp-hue"),
            slideHelper = container.find(".sp-slider"),
            textInput = container.find(".sp-input"),
            paletteContainer = container.find(".sp-palette"),
            initialColorContainer = container.find(".sp-initial"),
            cancelButton = container.find(".sp-cancel"),
            chooseButton = container.find(".sp-choose"),
            isInput = boundElement.is("input"),
            shouldReplace = isInput && !flat,
            replacer = (shouldReplace) ? $(replaceInput).addClass(theme) : $([]),
            offsetElement = (shouldReplace) ? replacer : boundElement,
            previewElement = replacer.find(".sp-preview"),
            initialColor = opts.color || (isInput && boundElement.val()),
            colorOnShow = false,
            preferredFormat = opts.preferredFormat,
            currentPreferredFormat = preferredFormat,
            clickoutFiresChange = !opts.showButtons;
            
        chooseButton.text(opts.chooseText);
        cancelButton.text(opts.cancelText);

        function initialize() {

            if (IE) {
                container.find("*:not(input)").attr("unselectable", "on");
            }

            container.toggleClass("sp-flat", flat);
            container.toggleClass("sp-input-disabled", !showInput);
            container.toggleClass("sp-buttons-disabled", !opts.showButtons || flat);
            container.toggleClass("sp-palette-disabled", !showPalette);
            container.toggleClass("sp-palette-only", showPaletteOnly);
            container.toggleClass("sp-initial-disabled", !showInitial);
            container.addClass(opts.className);

            if (shouldReplace) {
                boundElement.hide().after(replacer);
            }

            if (flat) {
                boundElement.after(container).hide();
            }
            else {
                $(body).append(container.hide());
            }
            if (localStorageKey && window.localStorage) {
                try {
                    selectionPalette = window.localStorage[localStorageKey].split(",");
                }
                catch (e) {

                }
            }

            offsetElement.bind("click.spectrum touchstart.spectrum", function (e) {
                toggle();

                e.stopPropagation();

                if (!$(e.target).is("input")) {
                    e.preventDefault();
                }
            });

            // Prevent clicks from bubbling up to document.  This would cause it to be hidden.
            container.click(stopPropagation);

            // Handle user typed input
            textInput.change(setFromTextInput);
            textInput.bind("paste", function () {
                setTimeout(setFromTextInput, 1);
            });
            textInput.keydown(function (e) { if (e.keyCode == 13) { setFromTextInput(); } });

            cancelButton.bind("click.spectrum", function (e) {
                e.stopPropagation();
                e.preventDefault();

                hide();
            });

            chooseButton.bind("click.spectrum", function (e) {
                e.stopPropagation();
                e.preventDefault();

                if (isValid()) {
                    updateOriginalInput();
                    hide();
                }
            });

            draggable(slider, function (dragX, dragY) {
                currentHue = (dragY / slideHeight);
                move();
            }, dragStart, dragStop);

            draggable(dragger, function (dragX, dragY) {
                currentSaturation = dragX / dragWidth;
                currentValue = (dragHeight - dragY) / dragHeight;
                move();
            }, dragStart, dragStop);
            
            if (!!initialColor) {
                set(initialColor, true);
                addColorToSelectionPalette(initialColor);
            }
            else {
                updateUI();
            }

            if (flat) {
                show();
            }

            function palletElementClick(e) {
                if (e.data && e.data.ignore) {
                    set($(this).data("color"), true);
                    move();
                }
                else {
                    set($(this).data("color"));
                    move();
                    hide();
                }

                return false;
            }

            var paletteEvent = IE ? "mousedown.spectrum" : "click.spectrum touchstart.spectrum";
            paletteContainer.delegate("span", paletteEvent, palletElementClick);
            initialColorContainer.delegate("span::nth-child(1)", paletteEvent, { ignore: true }, palletElementClick);
        }
        function addColorToSelectionPalette(color) {
            if (showSelectionPalette) {
                selectionPalette.push(tinycolor(color).toHexString());
                if (localStorageKey && window.localStorage) {
                    window.localStorage[localStorageKey] = selectionPalette.join(",");
                }
            }
        }

        function getUniqueSelectionPalette() {
            var unique = [];
            var p = selectionPalette;
            var paletteLookup = {};

            if (showPalette) {

                for (var i = 0; i < paletteArray.length; i++) {
                    for (var j = 0; j < paletteArray[i].length; j++) {
                        var hex = tinycolor(paletteArray[i][j]).toHexString();
                        paletteLookup[hex] = true;
                    }
                }

                for (var i = 0; i < p.length; i++) {
                    var color = tinycolor(p[i]);
                    var hex = color.toHexString();

                    if (!paletteLookup.hasOwnProperty(hex)) {
                        unique.push(p[i]);
                        paletteLookup[hex] = true;
                    }
                }
            }

            return unique.reverse().slice(0, opts.maxSelectionSize);
        }
        function drawPalette() {

            var currentColor = get();

            var html = $.map(paletteArray, function (palette, i) {
                return paletteTemplate(palette, currentColor, "sp-palette-row sp-palette-row-" + i);
            });

            if (selectionPalette) {
                html.push(paletteTemplate(getUniqueSelectionPalette(), currentColor, "sp-palette-row sp-palette-row-selection"));
            }

            paletteContainer.html(html.join(""));
        }
        function drawInitial() {
            if (showInitial) {
                var initial = colorOnShow;
                var current = get();
                initialColorContainer.html(paletteTemplate([initial, current], current, "sp-palette-row-initial"));
            }
        }
        function dragStart() {
            if (dragHeight === 0 || dragWidth === 0 || slideHeight === 0) {
                reflow();
            }
            container.addClass(draggingClass);
        }
        function dragStop() {
            container.removeClass(draggingClass);
        }
        function setFromTextInput() {
            var tiny = tinycolor(textInput.val());
            if (tiny.ok) {
                set(tiny, true);
            }
            else {
                textInput.addClass("sp-validation-error");
            }
        }

        function toggle() {
            (visible) ? hide() : show();
        }

        function show() {
            if (visible) { 
                reflow();
                return;
            }
            if (callbacks.beforeShow(get()) === false) return;

            hideAll();
            visible = true;

            $(doc).bind("click.spectrum", hide);
            $(window).bind("resize.spectrum", resize);
            replacer.addClass("sp-active");
            container.show();

            if (showPalette) {
                drawPalette();
            }
            reflow();
            updateUI();
            
            colorOnShow = get();
            
            drawInitial();
            callbacks.show(colorOnShow);
        }

        function hide() {
            if (!visible || flat) { return; }
            visible = false;

            $(doc).unbind("click.spectrum", hide);
            $(window).unbind("resize.spectrum", resize);

            replacer.removeClass("sp-active");
            container.hide();

            var colorHasChanged = !tinycolor.equals(get(), colorOnShow);

            if (colorHasChanged) {
                if (clickoutFiresChange) {
                    updateOriginalInput();
                }
                else {
                    revert();
                }
            }

            callbacks.hide(get());
        }

        function revert() {
            set(colorOnShow, true, true);
        }
        
        function set(color, ignoreChange, ignoreFormatChange) {
            if (tinycolor.equals(color, get())) {
                return;
            }

            var newColor = tinycolor(color);
            var newHsv = newColor.toHsv();
            
            currentHue = newHsv.h;
            currentSaturation = newHsv.s;
            currentValue = newHsv.v;

            updateUI();

            if (!ignoreFormatChange) {
                currentPreferredFormat = preferredFormat || newColor.format;
            }
            
            // set can be called from a default value,  don't want to trigger a change in that case
            if (!ignoreChange && !tinycolor.equals(color, colorOnShow)) {
                updateOriginalInput();
            }
        }

        function get() {
            return tinycolor.fromRatio({ h: currentHue, s: currentSaturation, v: currentValue });
        }

        function isValid() {
            return !textInput.hasClass("sp-validation-error");
        }

        function move() {
            updateUI();
            
            callbacks.move(get());
        }

        function updateUI() {

            textInput.removeClass("sp-validation-error");

            updateHelperLocations();

            // Update dragger background color (gradients take care of saturation and value).
            var flatColor = tinycolor({ h: currentHue, s: "1.0", v: "1.0" });
            dragger.css("background-color", flatColor.toHexString());

            var realColor = get(),
                realHex = realColor.toHexString();

            // Update the replaced elements background color (with actual selected color)
            previewElement.css("background-color", realHex);

            // Update the text entry input as it changes happen
            if (showInput) {
                textInput.val(realColor.toString(currentPreferredFormat));
            }

            if (showPalette) {
                drawPalette();
            }

            drawInitial();
        }

        function updateHelperLocations() {
            var h = currentHue;
            var s = currentSaturation;
            var v = currentValue;

            // Where to show the little circle in that displays your current selected color
            var dragX = s * dragWidth;
            var dragY = dragHeight - (v * dragHeight);
            dragX = Math.max(
                -dragHelperHeight,
                Math.min(dragWidth - dragHelperHeight, dragX - dragHelperHeight)
            );
            dragY = Math.max(
                -dragHelperHeight,
                Math.min(dragHeight - dragHelperHeight, dragY - dragHelperHeight)
            );
            dragHelper.css({
                "top": dragY,
                "left": dragX
            });

            // Where to show the bar that displays your current selected hue
            var slideY = (currentHue) * slideHeight;
            slideHelper.css({
                "top": slideY - slideHelperHeight
            });
        }

        function updateOriginalInput() {
            var color = get();
            
            if (isInput) {
                boundElement.val(color.toString(currentPreferredFormat)).change();
            }
            
            colorOnShow = color;

            // Update the selection palette with the current color
            addColorToSelectionPalette(color);
                
            callbacks.change(color);
        }

        function reflow() {
            dragWidth = dragger.width();
            dragHeight = dragger.height();
            dragHelperHeight = dragHelper.height();
            slideWidth = slider.width();
            slideHeight = slider.height();
            slideHelperHeight = slideHelper.height();

            if (!flat) {
                container.offset(getOffset(container, offsetElement));
            }

            updateHelperLocations();
        }

        function destroy() {
            boundElement.show();
            offsetElement.unbind("click.spectrum touchstart.spectrum");
            container.remove();
            replacer.remove();
            spectrums[spect.id] = null;
        }

        initialize();

        var spect = {
            show: show,
            hide: hide,
            set: function (c) {
                set(c, true);
            },
            get: get,
            destroy: destroy,
            container: container
        };

        spect.id = spectrums.push(spect) - 1;

        return spect;
    }

    /**
    * checkOffset - get the offset below/above and left/right element depending on screen position
    * Thanks https://github.com/jquery/jquery-ui/blob/master/ui/jquery.ui.datepicker.js
    */
    function getOffset(picker, input) {
        var extraY = 0;
        var dpWidth = picker.outerWidth();
        var dpHeight = picker.outerHeight();
        var inputWidth = input.outerWidth();
        var inputHeight = input.outerHeight();
        var doc = picker[0].ownerDocument;
        var docElem = doc.documentElement;
        var viewWidth = docElem.clientWidth + $(doc).scrollLeft();
        var viewHeight = docElem.clientHeight + $(doc).scrollTop();
        var offset = input.offset();
        offset.top += inputHeight;

        offset.left -=
            Math.min(offset.left, (offset.left + dpWidth > viewWidth && viewWidth > dpWidth) ?
            Math.abs(offset.left + dpWidth - viewWidth) : 0);

        offset.top -=
            Math.min(offset.top, ((offset.top + dpHeight > viewHeight && viewHeight > dpHeight) ?
            Math.abs(dpHeight + inputHeight - extraY) : extraY));

        return offset;
    }

    /** 
    * noop - do nothing
    */
    function noop() {

    }

    /**
    * stopPropagation - makes the code only doing this a little easier to read in line
    */
    function stopPropagation(e) {
        e.stopPropagation();
    }

    /**
    * Create a function bound to a given object
    * Thanks to underscore.js
    */
    function bind(func, obj) {
        var slice = Array.prototype.slice;
        var args = slice.call(arguments, 2);
        return function () {
            return func.apply(obj, args.concat(slice.call(arguments)));
        }
    }

    /**
    * Lightweight drag helper.  Handles containment within the element, so that
    * when dragging, the x is within [0,element.width] and y is within [0,element.height]
    */
    function draggable(element, onmove, onstart, onstop) {
        onmove = onmove || function () { };
        onstart = onstart || function () { };
        onstop = onstop || function () { };
        var doc = element.ownerDocument || document;
        var dragging = false;
        var offset = {};
        var maxHeight = 0;
        var maxWidth = 0;
        var IE = $.browser.msie;
        var hasTouch = ('ontouchstart' in window);

        var duringDragEvents = {};
        duringDragEvents["selectstart"] = prevent;
        duringDragEvents["dragstart"] = prevent;
        duringDragEvents[(hasTouch ? "touchmove" : "mousemove")] = move;
        duringDragEvents[(hasTouch ? "touchend" : "mouseup")] = stop;

        function prevent(e) {
            if (e.stopPropagation) {
                e.stopPropagation();
            }
            if (e.preventDefault) {
                e.preventDefault();
            }
            e.returnValue = false;
        }

        function move(e) {
            if (dragging) {
                // Mouseup happened outside of window
                if (IE && !(document.documentMode >= 9) && !e.button) {
                    return stop();
                }

                var touches = e.originalEvent.touches;
                var pageX = touches ? touches[0].pageX : e.pageX;
                var pageY = touches ? touches[0].pageY : e.pageY;

                var dragX = Math.max(0, Math.min(pageX - offset.left, maxWidth));
                var dragY = Math.max(0, Math.min(pageY - offset.top, maxHeight));

                if (hasTouch) {
                    // Stop scrolling in iOS
                    prevent(e);
                }

                onmove.apply(element, [dragX, dragY]);
            }
        }
        function start(e) {
            var rightclick = (e.which) ? (e.which == 3) : (e.button == 2);
            var touches = e.originalEvent.touches;

            if (!rightclick && !dragging) {
                if (onstart.apply(element, arguments) !== false) {
                    dragging = true;
                    maxHeight = $(element).height();
                    maxWidth = $(element).width();
                    offset = $(element).offset();

                    $(doc).bind(duringDragEvents);
                    $(doc.body).addClass("sp-dragging");

                    if (!hasTouch) {
                        move(e);
                    }
                    
                    prevent(e);
                }
            }
        }
        function stop() {
            if (dragging) {
                $(doc).unbind(duringDragEvents);
                $(doc.body).removeClass("sp-dragging");
                onstop.apply(element, arguments);
            }
            dragging = false;
        }

        $(element).bind(hasTouch ? "touchstart" : "mousedown", start);
    }

    function throttle(func, wait, debounce) {
        var timeout;
        return function () {
            var context = this, args = arguments;
            var throttler = function () {
                timeout = null;
                func.apply(context, args);
            };
            if (debounce) clearTimeout(timeout);
            if (debounce || !timeout) timeout = setTimeout(throttler, wait);
        };
    }


    /**
    * Define a jQuery plugin
    */
    var dataID = "spectrum.id";
    $.fn.spectrum = function (opts, extra) {
        if (typeof opts == "string") {
            if (opts == "get") {
                return spectrums[this.eq(0).data(dataID)].get();
            } else if (opts == "container") {
                return spectrums[$(this).data(dataID)].container;
            }

            return this.each(function () {
                var spect = spectrums[$(this).data(dataID)];
                if (spect) {
                    if (opts == "show") { spect.show(); }
                    if (opts == "hide") { spect.hide(); }
                    if (opts == "set") { spect.set(extra); }
                    if (opts == "destroy") {
                        spect.destroy();
                        $(this).removeData(dataID);
                    }
                }
            });
        }

        // Initializing a new one
        return this.spectrum("destroy").each(function () {
            var spect = spectrum(this, opts);
            $(this).data(dataID, spect.id);
        });
    };

    $.fn.spectrum.load = true;
    $.fn.spectrum.loadOpts = {};
    $.fn.spectrum.draggable = draggable;

    $.fn.spectrum.processNativeColorInputs = function() {
        var supportsColor = $("<input type='color' />")[0].type === "color";       
        if (!supportsColor) {
            $("input[type=color]").spectrum({
                preferredFormat: "hex6"
            });
        }
    };
    
    $(function () {
        if ($.fn.spectrum.load) {
            $.fn.spectrum.processNativeColorInputs();
        }
    });

})(this, jQuery);


// TinyColor.js - <https://github.com/bgrins/TinyColor> - 2011 Brian Grinstead - v0.5

(function (window) {

    var trimLeft = /^[\s,#]+/,
    trimRight = /\s+$/,
    tinyCounter = 0,
    math = Math,
    mathRound = math.round,
    mathMin = math.min,
    mathMax = math.max,
    mathRandom = math.random,
    parseFloat = window.parseFloat;

    function tinycolor(color, opts) {

        // If input is already a tinycolor, return itself
        if (typeof color == "object" && color.hasOwnProperty("_tc_id")) {
            return color;
        }

        var rgb = inputToRGB(color);
        var r = rgb.r, g = rgb.g, b = rgb.b, a = parseFloat(rgb.a), format = rgb.format;

        return {
            ok: rgb.ok,
            format: format,
            _tc_id: tinyCounter++,
            alpha: a,
            toHsv: function () {
                var hsv = rgbToHsv(r, g, b);
                return { h: hsv.h, s: hsv.s, v: hsv.v, a: a };
            },
            toHsvString: function () {
                var hsv = rgbToHsv(r, g, b);
                var h = mathRound(hsv.h * 360), s = mathRound(hsv.s * 100), v = mathRound(hsv.v * 100);
                return (a == 1) ?
              "hsv(" + h + ", " + s + "%, " + v + "%)" :
              "hsva(" + h + ", " + s + "%, " + v + "%, " + a + ")";
            },
            toHsl: function () {
                var hsl = rgbToHsl(r, g, b);
                return { h: hsl.h, s: hsl.s, l: hsl.l, a: a };
            },
            toHslString: function () {
                var hsl = rgbToHsl(r, g, b);
                var h = mathRound(hsl.h * 360), s = mathRound(hsl.s * 100), l = mathRound(hsl.l * 100);
                return (a == 1) ?
              "hsl(" + h + ", " + s + "%, " + l + "%)" :
              "hsla(" + h + ", " + s + "%, " + l + "%, " + a + ")";
            },
            toHex: function () {
                return rgbToHex(r, g, b);
            },
            toHexString: function (force6Char) {
                return '#' + rgbToHex(r, g, b, force6Char);
            },
            toRgb: function () {
                return { r: mathRound(r), g: mathRound(g), b: mathRound(b), a: a };
            },
            toRgbString: function () {
                return (a == 1) ?
              "rgb(" + mathRound(r) + ", " + mathRound(g) + ", " + mathRound(b) + ")" :
              "rgba(" + mathRound(r) + ", " + mathRound(g) + ", " + mathRound(b) + ", " + a + ")";
            },
            toName: function () {
                return hexNames[rgbToHex(r, g, b)] || false;
            },
            toFilter: function () {
                var hex = rgbToHex(r, g, b);
                var alphaHex = Math.round(parseFloat(a) * 255).toString(16);
                return "progid:DXImageTransform.Microsoft.gradient(startColorstr=#" +
                alphaHex + hex + ",endColorstr=#" + alphaHex + hex + ")";
            },
            toString: function (format) {
                format = format || this.format;
                var formattedString = false;
                if (format === "rgb") {
                    formattedString = this.toRgbString();
                }
                if (format === "hex") {
                    formattedString = this.toHexString();
                }
                if (format === "hex6") {
                    formattedString = this.toHexString(true);
                }
                if (format === "name") {
                    formattedString = this.toName();
                }
                if (format === "hsl") {
                    formattedString = this.toHslString();
                }
                if (format === "hsv") {
                    formattedString = this.toHsvString();
                }

                return formattedString || this.toHexString();
            }
        };
    }
    
    // If input is an object, force 1 into "1.0" to handle ratios properly
    // String input requires "1.0" as input, so 1 will be treated as 1
    tinycolor.fromRatio = function(color) {

        if (typeof color == "object") {
            for (var i in color) {
                if (color[i] === 1) {
                    color[i] = "1.0";
                }
            }
        }

        return tinycolor(color);

    }

    // Given a string or object, convert that input to RGB
    // Possible string inputs:
    //
    //     "red"
    //     "#f00" or "f00"
    //     "#ff0000" or "ff0000"
    //     "rgb 255 0 0" or "rgb (255, 0, 0)"
    //     "rgb 1.0 0 0" or "rgb (1, 0, 0)"
    //     "rgba (255, 0, 0, 1)" or "rgba 255, 0, 0, 1"
    //     "rgba (1.0, 0, 0, 1)" or "rgba 1.0, 0, 0, 1" 
    //     "hsl(0, 100%, 50%)" or "hsl 0 100% 50%"
    //     "hsla(0, 100%, 50%, 1)" or "hsla 0 100% 50%, 1"
    //     "hsv(0, 100%, 100%)" or "hsv 0 100% 100%"
    //
    function inputToRGB(color) {

        var rgb = { r: 0, g: 0, b: 0 };
        var a = 1;
        var ok = false;
        var format = false;

        if (typeof color == "string") {
            color = stringInputToObject(color);
        }

        if (typeof color == "object") {
            if (color.hasOwnProperty("r") && color.hasOwnProperty("g") && color.hasOwnProperty("b")) {
                rgb = rgbToRgb(color.r, color.g, color.b);
                ok = true;
                format = "rgb";
            }
            else if (color.hasOwnProperty("h") && color.hasOwnProperty("s") && color.hasOwnProperty("v")) {
                rgb = hsvToRgb(color.h, color.s, color.v);
                ok = true;
                format = "hsv";
            }
            else if (color.hasOwnProperty("h") && color.hasOwnProperty("s") && color.hasOwnProperty("l")) {
                var rgb = hslToRgb(color.h, color.s, color.l);
                ok = true;
                format = "hsl";
            }

            if (color.hasOwnProperty("a")) {
                a = color.a;
            }
        }

        rgb.r = mathMin(255, mathMax(rgb.r, 0));
        rgb.g = mathMin(255, mathMax(rgb.g, 0));
        rgb.b = mathMin(255, mathMax(rgb.b, 0));


        // Don't let the range of [0,255] come back in [0,1].  
        // Potentially lose a little bit of precision here, but will fix issues where
        // .5 gets interpreted as half of the total, instead of half of 1.
        // If it was supposed to be 128, this was already taken care of in the conversion function
        if (rgb.r < 1) { rgb.r = mathRound(rgb.r); }
        if (rgb.g < 1) { rgb.g = mathRound(rgb.g); }
        if (rgb.b < 1) { rgb.b = mathRound(rgb.b); }

        return {
            ok: ok,
            format: (color && color.format) || format,
            r: rgb.r,
            g: rgb.g,
            b: rgb.b,
            a: a
        };
    }


    // Conversion Functions
    // --------------------

    // `rgbToHsl`, `rgbToHsv`, `hslToRgb`, `hsvToRgb` modified from:   
    // <http://mjijackson.com/2008/02/rgb-to-hsl-and-rgb-to-hsv-color-model-conversion-algorithms-in-javascript>

    // `rgbToRgb`  
    // Handle bounds / percentage checking to conform to CSS color spec
    // <http://www.w3.org/TR/css3-color/>  
    // *Assumes:* r, g, b in [0, 255] or [0, 1]  
    // *Returns:* { r, g, b } in [0, 255]
    function rgbToRgb(r, g, b) {
        return {
            r: bound01(r, 255) * 255,
            g: bound01(g, 255) * 255,
            b: bound01(b, 255) * 255
        };
    }

    // `rgbToHsl`  
    // Converts an RGB color value to HSL.  
    // *Assumes:* r, g, and b are contained in [0, 255] or [0, 1]  
    // *Returns:* { h, s, l } in [0,1]  
    function rgbToHsl(r, g, b) {

        r = bound01(r, 255);
        g = bound01(g, 255);
        b = bound01(b, 255);

        var max = mathMax(r, g, b), min = mathMin(r, g, b);
        var h, s, l = (max + min) / 2;

        if (max == min) {
            h = s = 0; // achromatic
        }
        else {
            var d = max - min;
            s = l > 0.5 ? d / (2 - max - min) : d / (max + min);
            switch (max) {
                case r: h = (g - b) / d + (g < b ? 6 : 0); break;
                case g: h = (b - r) / d + 2; break;
                case b: h = (r - g) / d + 4; break;
            }

            h /= 6;
        }

        return { h: h, s: s, l: l };
    }

    // `hslToRgb`  
    // Converts an HSL color value to RGB.  
    // *Assumes:* h is contained in [0, 1] or [0, 360] and s and l are contained [0, 1] or [0, 100]  
    // *Returns:* { r, g, b } in the set [0, 255]  
    function hslToRgb(h, s, l) {
        var r, g, b;

        h = bound01(h, 360);
        s = bound01(s, 100);
        l = bound01(l, 100);

        function hue2rgb(p, q, t) {
            if (t < 0) t += 1;
            if (t > 1) t -= 1;
            if (t < 1 / 6) return p + (q - p) * 6 * t;
            if (t < 1 / 2) return q;
            if (t < 2 / 3) return p + (q - p) * (2 / 3 - t) * 6;
            return p;
        }

        if (s == 0) {
            r = g = b = l; // achromatic
        }
        else {
            var q = l < 0.5 ? l * (1 + s) : l + s - l * s;
            var p = 2 * l - q;
            r = hue2rgb(p, q, h + 1 / 3);
            g = hue2rgb(p, q, h);
            b = hue2rgb(p, q, h - 1 / 3);
        }

        return { r: r * 255, g: g * 255, b: b * 255 };
    }

    // `rgbToHsv`  
    // Converts an RGB color value to HSV  
    // *Assumes:* r, g, and b are contained in the set [0, 255] or [0, 1]  
    // *Returns:* { h, s, v } in [0,1]  
    function rgbToHsv(r, g, b) {

        r = bound01(r, 255);
        g = bound01(g, 255);
        b = bound01(b, 255);

        var max = mathMax(r, g, b), min = mathMin(r, g, b);
        var h, s, v = max;

        var d = max - min;
        s = max == 0 ? 0 : d / max;

        if (max == min) {
            h = 0; // achromatic
        }
        else {
            switch (max) {
                case r: h = (g - b) / d + (g < b ? 6 : 0); break;
                case g: h = (b - r) / d + 2; break;
                case b: h = (r - g) / d + 4; break;
            }
            h /= 6;
        }
        return { h: h, s: s, v: v };
    }

    // `hsvToRgb`  
    // Converts an HSV color value to RGB. 
    // *Assumes:* h is contained in [0, 1] or [0, 360] and s and v are contained in [0, 1] or [0, 100]
    // *Returns:* { r, g, b } in the set [0, 255]
    function hsvToRgb(h, s, v) {
        var r, g, b;

        h = bound01(h, 360) * 6;
        s = bound01(s, 100);
        v = bound01(v, 100);

        var i = math.floor(h),
        f = h - i,
        p = v * (1 - s),
        q = v * (1 - f * s),
        t = v * (1 - (1 - f) * s),
        mod = i % 6,
        r = [v, q, p, p, t, v][mod],
        g = [t, v, v, q, p, p][mod],
        b = [p, p, t, v, v, q][mod];

        return { r: r * 255, g: g * 255, b: b * 255 };
    }

    // `rgbToHex`  
    // Converts an RGB color to hex  
    // Assumes r, g, and b are contained in the set [0, 255]  
    // Returns a 3 or 6 character hex  
    function rgbToHex(r, g, b, force6Char) {
        function pad(c) {
            return c.length == 1 ? '0' + c : '' + c;
        }

        var hex = [
            pad(mathRound(r).toString(16)),
            pad(mathRound(g).toString(16)),
            pad(mathRound(b).toString(16))
        ];

        // Return a 3 character hex if possible
        if (!force6Char && hex[0].charAt(0) == hex[0].charAt(1) && hex[1].charAt(0) == hex[1].charAt(1) && hex[2].charAt(0) == hex[2].charAt(1)) {
            return hex[0].charAt(0) + hex[1].charAt(0) + hex[2].charAt(0);
        }

        return hex.join("");
    }

    // `equals`  
    // Can be called with any tinycolor input
    tinycolor.equals = function (color1, color2) {
        if (!color1 || !color2) { return false; }
        return tinycolor(color1).toHex() == tinycolor(color2).toHex();
    };
    tinycolor.random = function () {
        return tinycolor.fromRatio({
            r: mathRandom(),
            g: mathRandom(),
            b: mathRandom()
        });
    };


    // Modification Functions
    // ----------------------
    // Thanks to less.js for some of the basics here  
    // <https://github.com/cloudhead/less.js/blob/master/lib/less/functions.js>


    tinycolor.desaturate = function (color, amount) {
        var hsl = tinycolor(color).toHsl();
        hsl.s -= ((amount || 10) / 100);
        hsl.s = clamp01(hsl.s);
        return tinycolor(hsl);
    };
    tinycolor.saturate = function (color, amount) {
        var hsl = tinycolor(color).toHsl();
        hsl.s += ((amount || 10) / 100);
        hsl.s = clamp01(hsl.s);
        return tinycolor(hsl);
    };
    tinycolor.greyscale = function (color) {
        return tinycolor.desaturate(color, 100);
    };
    tinycolor.lighten = function (color, amount) {
        var hsl = tinycolor(color).toHsl();
        hsl.l += ((amount || 10) / 100);
        hsl.l = clamp01(hsl.l);
        return tinycolor(hsl);
    };
    tinycolor.darken = function (color, amount) {
        var hsl = tinycolor(color).toHsl();
        hsl.l -= ((amount || 10) / 100);
        hsl.l = clamp01(hsl.l);
        return tinycolor(hsl);
    };
    tinycolor.complement = function (color) {
        var hsl = tinycolor(color).toHsl();
        hsl.h = (hsl.h + .5) % 1;
        return tinycolor(hsl);
    };


    // Combination Functions
    // ---------------------
    // Thanks to jQuery xColor for some of the ideas behind these
    // <https://github.com/infusion/jQuery-xcolor/blob/master/jquery.xcolor.js>

    tinycolor.triad = function (color) {
        var hsl = tinycolor(color).toHsl();
        var h = hsl.h * 360;
        return [
        tinycolor(color),
        tinycolor({ h: (h + 120) % 360, s: hsl.s, l: hsl.l }),
        tinycolor({ h: (h + 240) % 360, s: hsl.s, l: hsl.l })
    ];
    };
    tinycolor.tetrad = function (color) {
        var hsl = tinycolor(color).toHsl();
        var h = hsl.h * 360;
        return [
        tinycolor(color),
        tinycolor({ h: (h + 90) % 360, s: hsl.s, l: hsl.l }),
        tinycolor({ h: (h + 180) % 360, s: hsl.s, l: hsl.l }),
        tinycolor({ h: (h + 270) % 360, s: hsl.s, l: hsl.l })
    ];
    };
    tinycolor.splitcomplement = function (color) {
        var hsl = tinycolor(color).toHsl();
        var h = hsl.h * 360;
        return [
        tinycolor(color),
        tinycolor({ h: (h + 72) % 360, s: hsl.s, l: hsl.l }),
        tinycolor({ h: (h + 216) % 360, s: hsl.s, l: hsl.l })
    ];
    };
    tinycolor.analogous = function (color, results, slices) {
        results = results || 6;
        slices = slices || 30;

        var hsl = tinycolor(color).toHsl();
        var part = 360 / slices
        var ret = [tinycolor(color)];

        hsl.h *= 360;

        for (hsl.h = ((hsl.h - (part * results >> 1)) + 720) % 360; --results; ) {
            hsl.h = (hsl.h + part) % 360;
            ret.push(tinycolor(hsl));
        }
        return ret;
    };
    tinycolor.monochromatic = function (color, results) {
        results = results || 6;
        var hsv = tinycolor(color).toHsv();
        var h = hsv.h, s = hsv.s, v = hsv.v;
        var ret = [];
        var modification = 1 / results;

        while (results--) {
            ret.push(tinycolor({ h: h, s: s, v: v }));
            v = (v + modification) % 1;
        }

        return ret;
    };
    tinycolor.readable = function (color1, color2) {
        var a = tinycolor(color1).toRgb(), b = tinycolor(color2).toRgb();
        return (
        (b.r - a.r) * (b.r - a.r) +
        (b.g - a.g) * (b.g - a.g) +
        (b.b - a.b) * (b.b - a.b)
    ) > 0x28A4;
    };

    // Big List of Colors
    // ---------
    // <http://www.w3.org/TR/css3-color/#svg-color>
    var names = tinycolor.names = {
        aliceblue: "f0f8ff",
        antiquewhite: "faebd7",
        aqua: "0ff",
        aquamarine: "7fffd4",
        azure: "f0ffff",
        beige: "f5f5dc",
        bisque: "ffe4c4",
        black: "000",
        blanchedalmond: "ffebcd",
        blue: "00f",
        blueviolet: "8a2be2",
        brown: "a52a2a",
        burlywood: "deb887",
        burntsienna: "ea7e5d",
        cadetblue: "5f9ea0",
        chartreuse: "7fff00",
        chocolate: "d2691e",
        coral: "ff7f50",
        cornflowerblue: "6495ed",
        cornsilk: "fff8dc",
        crimson: "dc143c",
        cyan: "0ff",
        darkblue: "00008b",
        darkcyan: "008b8b",
        darkgoldenrod: "b8860b",
        darkgray: "a9a9a9",
        darkgreen: "006400",
        darkgrey: "a9a9a9",
        darkkhaki: "bdb76b",
        darkmagenta: "8b008b",
        darkolivegreen: "556b2f",
        darkorange: "ff8c00",
        darkorchid: "9932cc",
        darkred: "8b0000",
        darksalmon: "e9967a",
        darkseagreen: "8fbc8f",
        darkslateblue: "483d8b",
        darkslategray: "2f4f4f",
        darkslategrey: "2f4f4f",
        darkturquoise: "00ced1",
        darkviolet: "9400d3",
        deeppink: "ff1493",
        deepskyblue: "00bfff",
        dimgray: "696969",
        dimgrey: "696969",
        dodgerblue: "1e90ff",
        firebrick: "b22222",
        floralwhite: "fffaf0",
        forestgreen: "228b22",
        fuchsia: "f0f",
        gainsboro: "dcdcdc",
        ghostwhite: "f8f8ff",
        gold: "ffd700",
        goldenrod: "daa520",
        gray: "808080",
        green: "008000",
        greenyellow: "adff2f",
        grey: "808080",
        honeydew: "f0fff0",
        hotpink: "ff69b4",
        indianred: "cd5c5c",
        indigo: "4b0082",
        ivory: "fffff0",
        khaki: "f0e68c",
        lavender: "e6e6fa",
        lavenderblush: "fff0f5",
        lawngreen: "7cfc00",
        lemonchiffon: "fffacd",
        lightblue: "add8e6",
        lightcoral: "f08080",
        lightcyan: "e0ffff",
        lightgoldenrodyellow: "fafad2",
        lightgray: "d3d3d3",
        lightgreen: "90ee90",
        lightgrey: "d3d3d3",
        lightpink: "ffb6c1",
        lightsalmon: "ffa07a",
        lightseagreen: "20b2aa",
        lightskyblue: "87cefa",
        lightslategray: "789",
        lightslategrey: "789",
        lightsteelblue: "b0c4de",
        lightyellow: "ffffe0",
        lime: "0f0",
        limegreen: "32cd32",
        linen: "faf0e6",
        magenta: "f0f",
        maroon: "800000",
        mediumaquamarine: "66cdaa",
        mediumblue: "0000cd",
        mediumorchid: "ba55d3",
        mediumpurple: "9370db",
        mediumseagreen: "3cb371",
        mediumslateblue: "7b68ee",
        mediumspringgreen: "00fa9a",
        mediumturquoise: "48d1cc",
        mediumvioletred: "c71585",
        midnightblue: "191970",
        mintcream: "f5fffa",
        mistyrose: "ffe4e1",
        moccasin: "ffe4b5",
        navajowhite: "ffdead",
        navy: "000080",
        oldlace: "fdf5e6",
        olive: "808000",
        olivedrab: "6b8e23",
        orange: "ffa500",
        orangered: "ff4500",
        orchid: "da70d6",
        palegoldenrod: "eee8aa",
        palegreen: "98fb98",
        paleturquoise: "afeeee",
        palevioletred: "db7093",
        papayawhip: "ffefd5",
        peachpuff: "ffdab9",
        peru: "cd853f",
        pink: "ffc0cb",
        plum: "dda0dd",
        powderblue: "b0e0e6",
        purple: "800080",
        red: "f00",
        rosybrown: "bc8f8f",
        royalblue: "4169e1",
        saddlebrown: "8b4513",
        salmon: "fa8072",
        sandybrown: "f4a460",
        seagreen: "2e8b57",
        seashell: "fff5ee",
        sienna: "a0522d",
        silver: "c0c0c0",
        skyblue: "87ceeb",
        slateblue: "6a5acd",
        slategray: "708090",
        slategrey: "708090",
        snow: "fffafa",
        springgreen: "00ff7f",
        steelblue: "4682b4",
        tan: "d2b48c",
        teal: "008080",
        thistle: "d8bfd8",
        tomato: "ff6347",
        turquoise: "40e0d0",
        violet: "ee82ee",
        wheat: "f5deb3",
        white: "fff",
        whitesmoke: "f5f5f5",
        yellow: "ff0",
        yellowgreen: "9acd32"
    };

    // Make it easy to access colors via `hexNames[hex]`
    var hexNames = tinycolor.hexNames = flip(names);


    // Utilities
    // ---------

    // `{ 'name1': 'val1' }` becomes `{ 'val1': 'name1' }`
    function flip(o) {
        var flipped = {};
        for (var i in o) {
            if (o.hasOwnProperty(i)) {
                flipped[o[i]] = i;
            }
        }
        return flipped;
    }

    // Take input from [0, n] and return it as [0, 1]
    function bound01(n, max) {
        if (isOnePointZero(n)) { n = "100%"; }

        var processPercent = isPercentage(n);
        n = mathMin(max, mathMax(0, parseFloat(n)));

        // Automatically convert percentage into number
        if (processPercent) {
            n = n * (max / 100);
        }

        // Handle floating point rounding errors
        if ((math.abs(n - max) < 0.000001)) {
            return 1;
        }
        else if (n >= 1) {
            return (n % max) / parseFloat(max);
        }
        return n;
    }

    // Force a number between 0 and 1
    function clamp01(val) {
        return mathMin(1, mathMax(0, val));
    }

    // Parse an integer into hex
    function parseHex(val) {
        return parseInt(val, 16);
    }

    // Need to handle 1.0 as 100%, since once it is a number, there is no difference between it and 1
    // <http://stackoverflow.com/questions/7422072/javascript-how-to-detect-number-as-a-decimal-including-1-0>
    function isOnePointZero(n) {
        return typeof n == "string" && n.indexOf('.') != -1 && parseFloat(n) === 1;
    }

    // Check to see if string passed in is a percentage
    function isPercentage(n) {
        return typeof n === "string" && n.indexOf('%') != -1;
    }

    var matchers = (function () {

        // <http://www.w3.org/TR/css3-values/#integers>
        var CSS_INTEGER = "[-\\+]?\\d+%?";

        // <http://www.w3.org/TR/css3-values/#number-value>
        var CSS_NUMBER = "[-\\+]?\\d*\\.\\d+%?";

        // Allow positive/negative integer/number.  Don't capture the either/or, just the entire outcome.
        var CSS_UNIT = "(?:" + CSS_NUMBER + ")|(?:" + CSS_INTEGER + ")";

        // Actual matching.  
        // Parentheses and commas are optional, but not required.  
        // Whitespace can take the place of commas or opening paren
        var PERMISSIVE_MATCH3 = "[\\s|\\(]+(" + CSS_UNIT + ")[,|\\s]+(" + CSS_UNIT + ")[,|\\s]+(" + CSS_UNIT + ")\\s*\\)?";
        var PERMISSIVE_MATCH4 = "[\\s|\\(]+(" + CSS_UNIT + ")[,|\\s]+(" + CSS_UNIT + ")[,|\\s]+(" + CSS_UNIT + ")[,|\\s]+(" + CSS_UNIT + ")\\s*\\)?";

        return {
            rgb: new RegExp("rgb" + PERMISSIVE_MATCH3),
            rgba: new RegExp("rgba" + PERMISSIVE_MATCH4),
            hsl: new RegExp("hsl" + PERMISSIVE_MATCH3),
            hsla: new RegExp("hsla" + PERMISSIVE_MATCH4),
            hsv: new RegExp("hsv" + PERMISSIVE_MATCH3),
            hex3: /^([0-9a-fA-F]{1})([0-9a-fA-F]{1})([0-9a-fA-F]{1})$/,
            hex6: /^([0-9a-fA-F]{2})([0-9a-fA-F]{2})([0-9a-fA-F]{2})$/
        };
    })();

    // `stringInputToObject`  
    // Permissive string parsing.  Take in a number of formats, and output an object
    // based on detected format.  Returns `{ r, g, b }` or `{ h, s, l }` or `{ h, s, v}`
    function stringInputToObject(color) {

        color = color.replace(trimLeft, '').replace(trimRight, '').toLowerCase();
        var named = false;
        if (names[color]) {
            color = names[color];
            named = true;
        }
        else if (color == 'transparent') {
            return { r: 0, g: 0, b: 0, a: 0 };
        }

        // Try to match string input using regular expressions.  
        // Keep most of the number bounding out of this function - don't worry about [0,1] or [0,100] or [0,360]  
        // Just return an object and let the conversion functions handle that.  
        // This way the result will be the same whether the tinycolor is initialized with string or object.
        var match;
        if ((match = matchers.rgb.exec(color))) {
            return { r: match[1], g: match[2], b: match[3] };
        }
        if ((match = matchers.rgba.exec(color))) {
            return { r: match[1], g: match[2], b: match[3], a: match[4] };
        }
        if ((match = matchers.hsl.exec(color))) {
            return { h: match[1], s: match[2], l: match[3] };
        }
        if ((match = matchers.hsla.exec(color))) {
            return { h: match[1], s: match[2], l: match[3], a: match[4] };
        }
        if ((match = matchers.hsv.exec(color))) {
            return { h: match[1], s: match[2], v: match[3] };
        }
        if ((match = matchers.hex6.exec(color))) {
            return {
                r: parseHex(match[1]),
                g: parseHex(match[2]),
                b: parseHex(match[3]),
                format: named ? "name" : "hex"
            };
        }
        if ((match = matchers.hex3.exec(color))) {
            return {
                r: parseHex(match[1] + '' + match[1]),
                g: parseHex(match[2] + '' + match[2]),
                b: parseHex(match[3] + '' + match[3]),
                format: named ? "name" : "hex"
            };
        }

        return false;
    }

    // Everything is ready, expose to window
    window.tinycolor = tinycolor;

})(this);
