# Supplementary material for: N-3 Polyunsaturated Fatty Acids (PUFAs) Reverse the Impact of Early-Life Stress on the Gut Microbiota
Source: PLoS One. 2015 Oct 1;10(10):e0139721. doi: 10.1371/journal.pone.0139721 (PMC4591340; doi:10.1371/journal.pone.0139721)
Supplement: S1 File — NS.S, NS.LD, NS.HD stand for non-separated Saline, non-separated Low Dose, non-separated High Dose, respectively. MS.S, MS.LD, MS.HD stand for maternally separated Saline, maternally separated Low Dose, maternally separated High Dose, respectively. (ZIP) [file pone.0139721.s001.zip › Matteo/unweighted_unifrac_emperor/emperor_required_resources/js/Three.js]

/**
 * @author mrdoob / http://mrdoob.com/
 * @author Larry Battle / http://bateru.com/news
 */

var THREE = THREE || { REVISION: '58' };

self.console = self.console || {

	info: function () {},
	log: function () {},
	debug: function () {},
	warn: function () {},
	error: function () {}

};

self.Int32Array = self.Int32Array || Array;
self.Float32Array = self.Float32Array || Array;

String.prototype.trim = String.prototype.trim || function () {

	return this.replace( /^\s+|\s+$/g, '' );

};

// based on https://github.com/documentcloud/underscore/blob/bf657be243a075b5e72acc8a83e6f12a564d8f55/underscore.js#L767
THREE.extend = function ( obj, source ) {

	// ECMAScript5 compatibility based on: http://www.nczonline.net/blog/2012/12/11/are-your-mixins-ecmascript-5-compatible/
	if ( Object.keys ) {

		var keys = Object.keys( source );

		for (var i = 0, il = keys.length; i < il; i++) {

			var prop = keys[i];
			Object.defineProperty( obj, prop, Object.getOwnPropertyDescriptor( source, prop ) );

		}

	} else {

		var safeHasOwnProperty = {}.hasOwnProperty;

		for ( var prop in source ) {

			if ( safeHasOwnProperty.call( source, prop ) ) {

				obj[prop] = source[prop];

			}

		}

	}

	return obj;

};

// http://paulirish.com/2011/requestanimationframe-for-smart-animating/
// http://my.opera.com/emoller/blog/2011/12/20/requestanimationframe-for-smart-er-animating

// requestAnimationFrame polyfill by Erik Möller
// fixes from Paul Irish and Tino Zijdel

( function () {

	var lastTime = 0;
	var vendors = [ 'ms', 'moz', 'webkit', 'o' ];

	for ( var x = 0; x < vendors.length && !window.requestAnimationFrame; ++ x ) {

		window.requestAnimationFrame = window[ vendors[ x ] + 'RequestAnimationFrame' ];
		window.cancelAnimationFrame = window[ vendors[ x ] + 'CancelAnimationFrame' ] || window[ vendors[ x ] + 'CancelRequestAnimationFrame' ];

	}

	if ( window.requestAnimationFrame === undefined ) {

		window.requestAnimationFrame = function ( callback ) {

			var currTime = Date.now(), timeToCall = Math.max( 0, 16 - ( currTime - lastTime ) );
			var id = window.setTimeout( function() { callback( currTime + timeToCall ); }, timeToCall );
			lastTime = currTime + timeToCall;
			return id;

		};

	}

	window.cancelAnimationFrame = window.cancelAnimationFrame || function ( id ) { window.clearTimeout( id ) };

}() );

// GL STATE CONSTANTS

THREE.CullFaceNone = 0;
THREE.CullFaceBack = 1;
THREE.CullFaceFront = 2;
THREE.CullFaceFrontBack = 3;

THREE.FrontFaceDirectionCW = 0;
THREE.FrontFaceDirectionCCW = 1;

// SHADOWING TYPES

THREE.BasicShadowMap = 0;
THREE.PCFShadowMap = 1;
THREE.PCFSoftShadowMap = 2;

// MATERIAL CONSTANTS

// side

THREE.FrontSide = 0;
THREE.BackSide = 1;
THREE.DoubleSide = 2;

// shading

THREE.NoShading = 0;
THREE.FlatShading = 1;
THREE.SmoothShading = 2;

// colors

THREE.NoColors = 0;
THREE.FaceColors = 1;
THREE.VertexColors = 2;

// blending modes

THREE.NoBlending = 0;
THREE.NormalBlending = 1;
THREE.AdditiveBlending = 2;
THREE.SubtractiveBlending = 3;
THREE.MultiplyBlending = 4;
THREE.CustomBlending = 5;

// custom blending equations
// (numbers start from 100 not to clash with other
//  mappings to OpenGL constants defined in Texture.js)

THREE.AddEquation = 100;
THREE.SubtractEquation = 101;
THREE.ReverseSubtractEquation = 102;

// custom blending destination factors

THREE.ZeroFactor = 200;
THREE.OneFactor = 201;
THREE.SrcColorFactor = 202;
THREE.OneMinusSrcColorFactor = 203;
THREE.SrcAlphaFactor = 204;
THREE.OneMinusSrcAlphaFactor = 205;
THREE.DstAlphaFactor = 206;
THREE.OneMinusDstAlphaFactor = 207;

// custom blending source factors

//THREE.ZeroFactor = 200;
//THREE.OneFactor = 201;
//THREE.SrcAlphaFactor = 204;
//THREE.OneMinusSrcAlphaFactor = 205;
//THREE.DstAlphaFactor = 206;
//THREE.OneMinusDstAlphaFactor = 207;
THREE.DstColorFactor = 208;
THREE.OneMinusDstColorFactor = 209;
THREE.SrcAlphaSaturateFactor = 210;


// TEXTURE CONSTANTS

THREE.MultiplyOperation = 0;
THREE.MixOperation = 1;
THREE.AddOperation = 2;

// Mapping modes

THREE.UVMapping = function () {};

THREE.CubeReflectionMapping = function () {};
THREE.CubeRefractionMapping = function () {};

THREE.SphericalReflectionMapping = function () {};
THREE.SphericalRefractionMapping = function () {};

// Wrapping modes

THREE.RepeatWrapping = 1000;
THREE.ClampToEdgeWrapping = 1001;
THREE.MirroredRepeatWrapping = 1002;

// Filters

THREE.NearestFilter = 1003;
THREE.NearestMipMapNearestFilter = 1004;
THREE.NearestMipMapLinearFilter = 1005;
THREE.LinearFilter = 1006;
THREE.LinearMipMapNearestFilter = 1007;
THREE.LinearMipMapLinearFilter = 1008;

// Data types

THREE.UnsignedByteType = 1009;
THREE.ByteType = 1010;
THREE.ShortType = 1011;
THREE.UnsignedShortType = 1012;
THREE.IntType = 1013;
THREE.UnsignedIntType = 1014;
THREE.FloatType = 1015;

// Pixel types

//THREE.UnsignedByteType = 1009;
THREE.UnsignedShort4444Type = 1016;
THREE.UnsignedShort5551Type = 1017;
THREE.UnsignedShort565Type = 1018;

// Pixel formats

THREE.AlphaFormat = 1019;
THREE.RGBFormat = 1020;
THREE.RGBAFormat = 1021;
THREE.LuminanceFormat = 1022;
THREE.LuminanceAlphaFormat = 1023;

// Compressed texture formats

THREE.RGB_S3TC_DXT1_Format = 2001;
THREE.RGBA_S3TC_DXT1_Format = 2002;
THREE.RGBA_S3TC_DXT3_Format = 2003;
THREE.RGBA_S3TC_DXT5_Format = 2004;

/*
// Potential future PVRTC compressed texture formats
THREE.RGB_PVRTC_4BPPV1_Format = 2100;
THREE.RGB_PVRTC_2BPPV1_Format = 2101;
THREE.RGBA_PVRTC_4BPPV1_Format = 2102;
THREE.RGBA_PVRTC_2BPPV1_Format = 2103;
*/
/**
 * @author mrdoob / http://mrdoob.com/
 */

THREE.Color = function ( value ) {

	if ( value !== undefined ) this.set( value );

	return this;

};

THREE.Color.prototype = {

	constructor: THREE.Color,

	r: 1, g: 1, b: 1,

	set: function ( value ) {

		if ( value instanceof THREE.Color ) {

			this.copy( value );

		} else if ( typeof value === 'number' ) {

			this.setHex( value );

		} else if ( typeof value === 'string' ) {

			this.setStyle( value );

		}

		return this;

	},

	setHex: function ( hex ) {

		hex = Math.floor( hex );

		this.r = ( hex >> 16 & 255 ) / 255;
		this.g = ( hex >> 8 & 255 ) / 255;
		this.b = ( hex & 255 ) / 255;

		return this;

	},

	setRGB: function ( r, g, b ) {

		this.r = r;
		this.g = g;
		this.b = b;

		return this;

	},

	setHSL: function ( h, s, l ) {

		// h,s,l ranges are in 0.0 - 1.0

		if ( s === 0 ) {

			this.r = this.g = this.b = l;

		} else {

			var hue2rgb = function ( p, q, t ) {

				if ( t < 0 ) t += 1;
				if ( t > 1 ) t -= 1;
				if ( t < 1 / 6 ) return p + ( q - p ) * 6 * t;
				if ( t < 1 / 2 ) return q;
				if ( t < 2 / 3 ) return p + ( q - p ) * 6 * ( 2 / 3 - t );
				return p;

			};

			var p = l <= 0.5 ? l * ( 1 + s ) : l + s - ( l * s );
			var q = ( 2 * l ) - p;

			this.r = hue2rgb( q, p, h + 1 / 3 );
			this.g = hue2rgb( q, p, h );
			this.b = hue2rgb( q, p, h - 1 / 3 );

		}

		return this;

	},

	setStyle: function ( style ) {

		// rgb(255,0,0)

		if ( /^rgb\((\d+),(\d+),(\d+)\)$/i.test( style ) ) {

			var color = /^rgb\((\d+),(\d+),(\d+)\)$/i.exec( style );

			this.r = Math.min( 255, parseInt( color[ 1 ], 10 ) ) / 255;
			this.g = Math.min( 255, parseInt( color[ 2 ], 10 ) ) / 255;
			this.b = Math.min( 255, parseInt( color[ 3 ], 10 ) ) / 255;

			return this;

		}

		// rgb(100%,0%,0%)

		if ( /^rgb\((\d+)\%,(\d+)\%,(\d+)\%\)$/i.test( style ) ) {

			var color = /^rgb\((\d+)\%,(\d+)\%,(\d+)\%\)$/i.exec( style );

			this.r = Math.min( 100, parseInt( color[ 1 ], 10 ) ) / 100;
			this.g = Math.min( 100, parseInt( color[ 2 ], 10 ) ) / 100;
			this.b = Math.min( 100, parseInt( color[ 3 ], 10 ) ) / 100;

			return this;

		}

		// #ff0000

		if ( /^\#([0-9a-f]{6})$/i.test( style ) ) {

			var color = /^\#([0-9a-f]{6})$/i.exec( style );

			this.setHex( parseInt( color[ 1 ], 16 ) );

			return this;

		}

		// #f00

		if ( /^\#([0-9a-f])([0-9a-f])([0-9a-f])$/i.test( style ) ) {

			var color = /^\#([0-9a-f])([0-9a-f])([0-9a-f])$/i.exec( style );

			this.setHex( parseInt( color[ 1 ] + color[ 1 ] + color[ 2 ] + color[ 2 ] + color[ 3 ] + color[ 3 ], 16 ) );

			return this;

		}

		// red

		if ( /^(\w+)$/i.test( style ) ) {

			this.setHex( THREE.ColorKeywords[ style ] );

			return this;

		}


	},

	copy: function ( color ) {

		this.r = color.r;
		this.g = color.g;
		this.b = color.b;

		return this;

	},

	copyGammaToLinear: function ( color ) {

		this.r = color.r * color.r;
		this.g = color.g * color.g;
		this.b = color.b * color.b;

		return this;

	},

	copyLinearToGamma: function ( color ) {

		this.r = Math.sqrt( color.r );
		this.g = Math.sqrt( color.g );
		this.b = Math.sqrt( color.b );

		return this;

	},

	convertGammaToLinear: function () {

		var r = this.r, g = this.g, b = this.b;

		this.r = r * r;
		this.g = g * g;
		this.b = b * b;

		return this;

	},

	convertLinearToGamma: function () {

		this.r = Math.sqrt( this.r );
		this.g = Math.sqrt( this.g );
		this.b = Math.sqrt( this.b );

		return this;

	},

	getHex: function () {

		return ( this.r * 255 ) << 16 ^ ( this.g * 255 ) << 8 ^ ( this.b * 255 ) << 0;

	},

	getHexString: function () {

		return ( '000000' + this.getHex().toString( 16 ) ).slice( - 6 );

	},

	getHSL: function () {

		var hsl = { h: 0, s: 0, l: 0 };

		return function () {

			// h,s,l ranges are in 0.0 - 1.0

			var r = this.r, g = this.g, b = this.b;

			var max = Math.max( r, g, b );
			var min = Math.min( r, g, b );

			var hue, saturation;
			var lightness = ( min + max ) / 2.0;

			if ( min === max ) {

				hue = 0;
				saturation = 0;

			} else {

				var delta = max - min;

				saturation = lightness <= 0.5 ? delta / ( max + min ) : delta / ( 2 - max - min );

				switch ( max ) {

					case r: hue = ( g - b ) / delta + ( g < b ? 6 : 0 ); break;
					case g: hue = ( b - r ) / delta + 2; break;
					case b: hue = ( r - g ) / delta + 4; break;

				}

				hue /= 6;

			}

			hsl.h = hue;
			hsl.s = saturation;
			hsl.l = lightness;

			return hsl;

		};

	}(),

	getStyle: function () {

		return 'rgb(' + ( ( this.r * 255 ) | 0 ) + ',' + ( ( this.g * 255 ) | 0 ) + ',' + ( ( this.b * 255 ) | 0 ) + ')';

	},

	offsetHSL: function ( h, s, l ) {

		var hsl = this.getHSL();

		hsl.h += h; hsl.s += s; hsl.l += l;

		this.setHSL( hsl.h, hsl.s, hsl.l );

		return this;

	},

	add: function ( color ) {

		this.r += color.r;
		this.g += color.g;
		this.b += color.b;

		return this;

	},

	addColors: function ( color1, color2 ) {

		this.r = color1.r + color2.r;
		this.g = color1.g + color2.g;
		this.b = color1.b + color2.b;

		return this;

	},

	addScalar: function ( s ) {

		this.r += s;
		this.g += s;
		this.b += s;

		return this;

	},

	multiply: function ( color ) {

		this.r *= color.r;
		this.g *= color.g;
		this.b *= color.b;

		return this;

	},

	multiplyScalar: function ( s ) {

		this.r *= s;
		this.g *= s;
		this.b *= s;

		return this;

	},

	lerp: function ( color, alpha ) {

		this.r += ( color.r - this.r ) * alpha;
		this.g += ( color.g - this.g ) * alpha;
		this.b += ( color.b - this.b ) * alpha;

		return this;

	},

	equals: function ( c ) {

		return ( c.r === this.r ) && ( c.g === this.g ) && ( c.b === this.b );

	},

	clone: function () {

		return new THREE.Color().setRGB( this.r, this.g, this.b );

	}

};

THREE.ColorKeywords = { "aliceblue": 0xF0F8FF, "antiquewhite": 0xFAEBD7, "aqua": 0x00FFFF, "aquamarine": 0x7FFFD4, "azure": 0xF0FFFF,
"beige": 0xF5F5DC, "bisque": 0xFFE4C4, "black": 0x000000, "blanchedalmond": 0xFFEBCD, "blue": 0x0000FF, "blueviolet": 0x8A2BE2,
"brown": 0xA52A2A, "burlywood": 0xDEB887, "cadetblue": 0x5F9EA0, "chartreuse": 0x7FFF00, "chocolate": 0xD2691E, "coral": 0xFF7F50,
"cornflowerblue": 0x6495ED, "cornsilk": 0xFFF8DC, "crimson": 0xDC143C, "cyan": 0x00FFFF, "darkblue": 0x00008B, "darkcyan": 0x008B8B,
"darkgoldenrod": 0xB8860B, "darkgray": 0xA9A9A9, "darkgreen": 0x006400, "darkgrey": 0xA9A9A9, "darkkhaki": 0xBDB76B, "darkmagenta": 0x8B008B,
"darkolivegreen": 0x556B2F, "darkorange": 0xFF8C00, "darkorchid": 0x9932CC, "darkred": 0x8B0000, "darksalmon": 0xE9967A, "darkseagreen": 0x8FBC8F,
"darkslateblue": 0x483D8B, "darkslategray": 0x2F4F4F, "darkslategrey": 0x2F4F4F, "darkturquoise": 0x00CED1, "darkviolet": 0x9400D3,
"deeppink": 0xFF1493, "deepskyblue": 0x00BFFF, "dimgray": 0x696969, "dimgrey": 0x696969, "dodgerblue": 0x1E90FF, "firebrick": 0xB22222,
"floralwhite": 0xFFFAF0, "forestgreen": 0x228B22, "fuchsia": 0xFF00FF, "gainsboro": 0xDCDCDC, "ghostwhite": 0xF8F8FF, "gold": 0xFFD700,
"goldenrod": 0xDAA520, "gray": 0x808080, "green": 0x008000, "greenyellow": 0xADFF2F, "grey": 0x808080, "honeydew": 0xF0FFF0, "hotpink": 0xFF69B4,
"indianred": 0xCD5C5C, "indigo": 0x4B0082, "ivory": 0xFFFFF0, "khaki": 0xF0E68C, "lavender": 0xE6E6FA, "lavenderblush": 0xFFF0F5, "lawngreen": 0x7CFC00,
"lemonchiffon": 0xFFFACD, "lightblue": 0xADD8E6, "lightcoral": 0xF08080, "lightcyan": 0xE0FFFF, "lightgoldenrodyellow": 0xFAFAD2, "lightgray": 0xD3D3D3,
"lightgreen": 0x90EE90, "lightgrey": 0xD3D3D3, "lightpink": 0xFFB6C1, "lightsalmon": 0xFFA07A, "lightseagreen": 0x20B2AA, "lightskyblue": 0x87CEFA,
"lightslategray": 0x778899, "lightslategrey": 0x778899, "lightsteelblue": 0xB0C4DE, "lightyellow": 0xFFFFE0, "lime": 0x00FF00, "limegreen": 0x32CD32,
"linen": 0xFAF0E6, "magenta": 0xFF00FF, "maroon": 0x800000, "mediumaquamarine": 0x66CDAA, "mediumblue": 0x0000CD, "mediumorchid": 0xBA55D3,
"mediumpurple": 0x9370DB, "mediumseagreen": 0x3CB371, "mediumslateblue": 0x7B68EE, "mediumspringgreen": 0x00FA9A, "mediumturquoise": 0x48D1CC,
"mediumvioletred": 0xC71585, "midnightblue": 0x191970, "mintcream": 0xF5FFFA, "mistyrose": 0xFFE4E1, "moccasin": 0xFFE4B5, "navajowhite": 0xFFDEAD,
"navy": 0x000080, "oldlace": 0xFDF5E6, "olive": 0x808000, "olivedrab": 0x6B8E23, "orange": 0xFFA500, "orangered": 0xFF4500, "orchid": 0xDA70D6,
"palegoldenrod": 0xEEE8AA, "palegreen": 0x98FB98, "paleturquoise": 0xAFEEEE, "palevioletred": 0xDB7093, "papayawhip": 0xFFEFD5, "peachpuff": 0xFFDAB9,
"peru": 0xCD853F, "pink": 0xFFC0CB, "plum": 0xDDA0DD, "powderblue": 0xB0E0E6, "purple": 0x800080, "red": 0xFF0000, "rosybrown": 0xBC8F8F,
"royalblue": 0x4169E1, "saddlebrown": 0x8B4513, "salmon": 0xFA8072, "sandybrown": 0xF4A460, "seagreen": 0x2E8B57, "seashell": 0xFFF5EE,
"sienna": 0xA0522D, "silver": 0xC0C0C0, "skyblue": 0x87CEEB, "slateblue": 0x6A5ACD, "slategray": 0x708090, "slategrey": 0x708090, "snow": 0xFFFAFA,
"springgreen": 0x00FF7F, "steelblue": 0x4682B4, "tan": 0xD2B48C, "teal": 0x008080, "thistle": 0xD8BFD8, "tomato": 0xFF6347, "turquoise": 0x40E0D0,
"violet": 0xEE82EE, "wheat": 0xF5DEB3, "white": 0xFFFFFF, "whitesmoke": 0xF5F5F5, "yellow": 0xFFFF00, "yellowgreen": 0x9ACD32 };
/**
 * @author mikael emtinger / http://gomo.se/
 * @author alteredq / http://alteredqualia.com/
 * @author WestLangley / http://github.com/WestLangley
 * @author bhouston / http://exocortex.com
 */

THREE.Quaternion = function( x, y, z, w ) {

	this.x = x || 0;
	this.y = y || 0;
	this.z = z || 0;
	this.w = ( w !== undefined ) ? w : 1;

};

THREE.Quaternion.prototype = {

	constructor: THREE.Quaternion,

	set: function ( x, y, z, w ) {

		this.x = x;
		this.y = y;
		this.z = z;
		this.w = w;

		return this;

	},

	copy: function ( q ) {

		this.x = q.x;
		this.y = q.y;
		this.z = q.z;
		this.w = q.w;

		return this;

	},

	setFromEuler: function ( v, order ) {

		// http://www.mathworks.com/matlabcentral/fileexchange/
		// 	20696-function-to-convert-between-dcm-euler-angles-quaternions-and-euler-vectors/
		//	content/SpinCalc.m

		var c1 = Math.cos( v.x / 2 );
		var c2 = Math.cos( v.y / 2 );
		var c3 = Math.cos( v.z / 2 );
		var s1 = Math.sin( v.x / 2 );
		var s2 = Math.sin( v.y / 2 );
		var s3 = Math.sin( v.z / 2 );

		if ( order === undefined || order === 'XYZ' ) {

			this.x = s1 * c2 * c3 + c1 * s2 * s3;
			this.y = c1 * s2 * c3 - s1 * c2 * s3;
			this.z = c1 * c2 * s3 + s1 * s2 * c3;
			this.w = c1 * c2 * c3 - s1 * s2 * s3;

		} else if ( order === 'YXZ' ) {

			this.x = s1 * c2 * c3 + c1 * s2 * s3;
			this.y = c1 * s2 * c3 - s1 * c2 * s3;
			this.z = c1 * c2 * s3 - s1 * s2 * c3;
			this.w = c1 * c2 * c3 + s1 * s2 * s3;

		} else if ( order === 'ZXY' ) {

			this.x = s1 * c2 * c3 - c1 * s2 * s3;
			this.y = c1 * s2 * c3 + s1 * c2 * s3;
			this.z = c1 * c2 * s3 + s1 * s2 * c3;
			this.w = c1 * c2 * c3 - s1 * s2 * s3;

		} else if ( order === 'ZYX' ) {

			this.x = s1 * c2 * c3 - c1 * s2 * s3;
			this.y = c1 * s2 * c3 + s1 * c2 * s3;
			this.z = c1 * c2 * s3 - s1 * s2 * c3;
			this.w = c1 * c2 * c3 + s1 * s2 * s3;

		} else if ( order === 'YZX' ) {

			this.x = s1 * c2 * c3 + c1 * s2 * s3;
			this.y = c1 * s2 * c3 + s1 * c2 * s3;
			this.z = c1 * c2 * s3 - s1 * s2 * c3;
			this.w = c1 * c2 * c3 - s1 * s2 * s3;

		} else if ( order === 'XZY' ) {

			this.x = s1 * c2 * c3 - c1 * s2 * s3;
			this.y = c1 * s2 * c3 - s1 * c2 * s3;
			this.z = c1 * c2 * s3 + s1 * s2 * c3;
			this.w = c1 * c2 * c3 + s1 * s2 * s3;

		}

		return this;

	},

	setFromAxisAngle: function ( axis, angle ) {

		// from http://www.euclideanspace.com/maths/geometry/rotations/conversions/angleToQuaternion/index.htm
		// axis have to be normalized

		var halfAngle = angle / 2,
			s = Math.sin( halfAngle );

		this.x = axis.x * s;
		this.y = axis.y * s;
		this.z = axis.z * s;
		this.w = Math.cos( halfAngle );

		return this;

	},

	setFromRotationMatrix: function ( m ) {

		// http://www.euclideanspace.com/maths/geometry/rotations/conversions/matrixToQuaternion/index.htm

		// assumes the upper 3x3 of m is a pure rotation matrix (i.e, unscaled)

		var te = m.elements,

			m11 = te[0], m12 = te[4], m13 = te[8],
			m21 = te[1], m22 = te[5], m23 = te[9],
			m31 = te[2], m32 = te[6], m33 = te[10],

			trace = m11 + m22 + m33,
			s;

		if ( trace > 0 ) {

			s = 0.5 / Math.sqrt( trace + 1.0 );

			this.w = 0.25 / s;
			this.x = ( m32 - m23 ) * s;
			this.y = ( m13 - m31 ) * s;
			this.z = ( m21 - m12 ) * s;

		} else if ( m11 > m22 && m11 > m33 ) {

			s = 2.0 * Math.sqrt( 1.0 + m11 - m22 - m33 );

			this.w = (m32 - m23 ) / s;
			this.x = 0.25 * s;
			this.y = (m12 + m21 ) / s;
			this.z = (m13 + m31 ) / s;

		} else if ( m22 > m33 ) {

			s = 2.0 * Math.sqrt( 1.0 + m22 - m11 - m33 );

			this.w = (m13 - m31 ) / s;
			this.x = (m12 + m21 ) / s;
			this.y = 0.25 * s;
			this.z = (m23 + m32 ) / s;

		} else {

			s = 2.0 * Math.sqrt( 1.0 + m33 - m11 - m22 );

			this.w = ( m21 - m12 ) / s;
			this.x = ( m13 + m31 ) / s;
			this.y = ( m23 + m32 ) / s;
			this.z = 0.25 * s;

		}

		return this;

	},

	inverse: function () {

		this.conjugate().normalize();

		return this;

	},

	conjugate: function () {

		this.x *= -1;
		this.y *= -1;
		this.z *= -1;

		return this;

	},

	lengthSq: function () {

		return this.x * this.x + this.y * this.y + this.z * this.z + this.w * this.w;

	},

	length: function () {

		return Math.sqrt( this.x * this.x + this.y * this.y + this.z * this.z + this.w * this.w );

	},

	normalize: function () {

		var l = this.length();

		if ( l === 0 ) {

			this.x = 0;
			this.y = 0;
			this.z = 0;
			this.w = 1;

		} else {

			l = 1 / l;

			this.x = this.x * l;
			this.y = this.y * l;
			this.z = this.z * l;
			this.w = this.w * l;

		}

		return this;

	},

	multiply: function ( q, p ) {

		if ( p !== undefined ) {

			console.warn( 'DEPRECATED: Quaternion\'s .multiply() now only accepts one argument. Use .multiplyQuaternions( a, b ) instead.' );
			return this.multiplyQuaternions( q, p );

		}

		return this.multiplyQuaternions( this, q );

	},

	multiplyQuaternions: function ( a, b ) {

		// from http://www.euclideanspace.com/maths/algebra/realNormedAlgebra/quaternions/code/index.htm

		var qax = a.x, qay = a.y, qaz = a.z, qaw = a.w;
		var qbx = b.x, qby = b.y, qbz = b.z, qbw = b.w;

		this.x = qax * qbw + qaw * qbx + qay * qbz - qaz * qby;
		this.y = qay * qbw + qaw * qby + qaz * qbx - qax * qbz;
		this.z = qaz * qbw + qaw * qbz + qax * qby - qay * qbx;
		this.w = qaw * qbw - qax * qbx - qay * qby - qaz * qbz;

		return this;

	},

	multiplyVector3: function ( vector ) {

		console.warn( 'DEPRECATED: Quaternion\'s .multiplyVector3() has been removed. Use is now vector.applyQuaternion( quaternion ) instead.' );
		return vector.applyQuaternion( this );

	},

	slerp: function ( qb, t ) {

		var x = this.x, y = this.y, z = this.z, w = this.w;

		// http://www.euclideanspace.com/maths/algebra/realNormedAlgebra/quaternions/slerp/

		var cosHalfTheta = w * qb.w + x * qb.x + y * qb.y + z * qb.z;

		if ( cosHalfTheta < 0 ) {

			this.w = -qb.w;
			this.x = -qb.x;
			this.y = -qb.y;
			this.z = -qb.z;

			cosHalfTheta = -cosHalfTheta;

		} else {

			this.copy( qb );

		}

		if ( cosHalfTheta >= 1.0 ) {

			this.w = w;
			this.x = x;
			this.y = y;
			this.z = z;

			return this;

		}

		var halfTheta = Math.acos( cosHalfTheta );
		var sinHalfTheta = Math.sqrt( 1.0 - cosHalfTheta * cosHalfTheta );

		if ( Math.abs( sinHalfTheta ) < 0.001 ) {

			this.w = 0.5 * ( w + this.w );
			this.x = 0.5 * ( x + this.x );
			this.y = 0.5 * ( y + this.y );
			this.z = 0.5 * ( z + this.z );

			return this;

		}

		var ratioA = Math.sin( ( 1 - t ) * halfTheta ) / sinHalfTheta,
		ratioB = Math.sin( t * halfTheta ) / sinHalfTheta;

		this.w = ( w * ratioA + this.w * ratioB );
		this.x = ( x * ratioA + this.x * ratioB );
		this.y = ( y * ratioA + this.y * ratioB );
		this.z = ( z * ratioA + this.z * ratioB );

		return this;

	},

	equals: function ( v ) {

		return ( ( v.x === this.x ) && ( v.y === this.y ) && ( v.z === this.z ) && ( v.w === this.w ) );

	},

	fromArray: function ( array ) {

		this.x = array[ 0 ];
		this.y = array[ 1 ];
		this.z = array[ 2 ];
		this.w = array[ 3 ];

		return this;

	},

	toArray: function () {

		return [ this.x, this.y, this.z, this.w ];

	},

	clone: function () {

		return new THREE.Quaternion( this.x, this.y, this.z, this.w );

	}

};

THREE.Quaternion.slerp = function ( qa, qb, qm, t ) {

	return qm.copy( qa ).slerp( qb, t );

}
/**
 * @author mrdoob / http://mrdoob.com/
 * @author philogb / http://blog.thejit.org/
 * @author egraether / http://egraether.com/
 * @author zz85 / http://www.lab4games.net/zz85/blog
 */

THREE.Vector2 = function ( x, y ) {

	this.x = x || 0;
	this.y = y || 0;

};

THREE.Vector2.prototype = {

	constructor: THREE.Vector2,

	set: function ( x, y ) {

		this.x = x;
		this.y = y;

		return this;

	},

	setX: function ( x ) {

		this.x = x;

		return this;

	},

	setY: function ( y ) {

		this.y = y;

		return this;

	},


	setComponent: function ( index, value ) {

		switch ( index ) {

			case 0: this.x = value; break;
			case 1: this.y = value; break;
			default: throw new Error( "index is out of range: " + index );

		}

	},

	getComponent: function ( index ) {

		switch ( index ) {

			case 0: return this.x;
			case 1: return this.y;
			default: throw new Error( "index is out of range: " + index );

		}

	},

	copy: function ( v ) {

		this.x = v.x;
		this.y = v.y;

		return this;

	},

	add: function ( v, w ) {

		if ( w !== undefined ) {

			console.warn( 'DEPRECATED: Vector2\'s .add() now only accepts one argument. Use .addVectors( a, b ) instead.' );
			return this.addVectors( v, w );

		}

		this.x += v.x;
		this.y += v.y;

		return this;

	},

	addVectors: function ( a, b ) {

		this.x = a.x + b.x;
		this.y = a.y + b.y;

		return this;

	},

	addScalar: function ( s ) {

		this.x += s;
		this.y += s;

		return this;

	},

	sub: function ( v, w ) {

		if ( w !== undefined ) {

			console.warn( 'DEPRECATED: Vector2\'s .sub() now only accepts one argument. Use .subVectors( a, b ) instead.' );
			return this.subVectors( v, w );

		}

		this.x -= v.x;
		this.y -= v.y;

		return this;

	},

	subVectors: function ( a, b ) {

		this.x = a.x - b.x;
		this.y = a.y - b.y;

		return this;

	},

	multiplyScalar: function ( s ) {

		this.x *= s;
		this.y *= s;

		return this;

	},

	divideScalar: function ( s ) {

		if ( s !== 0 ) {

			this.x /= s;
			this.y /= s;

		} else {

			this.set( 0, 0 );

		}

		return this;

	},

	min: function ( v ) {

		if ( this.x > v.x ) {

			this.x = v.x;

		}

		if ( this.y > v.y ) {

			this.y = v.y;

		}

		return this;

	},

	max: function ( v ) {

		if ( this.x < v.x ) {

			this.x = v.x;

		}

		if ( this.y < v.y ) {

			this.y = v.y;

		}

		return this;

	},

	clamp: function ( min, max ) {

		// This function assumes min < max, if this assumption isn't true it will not operate correctly

		if ( this.x < min.x ) {

			this.x = min.x;

		} else if ( this.x > max.x ) {

			this.x = max.x;

		}

		if ( this.y < min.y ) {

			this.y = min.y;

		} else if ( this.y > max.y ) {

			this.y = max.y;

		}

		return this;

	},

	negate: function() {

		return this.multiplyScalar( - 1 );

	},

	dot: function ( v ) {

		return this.x * v.x + this.y * v.y;

	},

	lengthSq: function () {

		return this.x * this.x + this.y * this.y;

	},

	length: function () {

		return Math.sqrt( this.x * this.x + this.y * this.y );

	},

	normalize: function () {

		return this.divideScalar( this.length() );

	},

	distanceTo: function ( v ) {

		return Math.sqrt( this.distanceToSquared( v ) );

	},

	distanceToSquared: function ( v ) {

		var dx = this.x - v.x, dy = this.y - v.y;
		return dx * dx + dy * dy;

	},

	setLength: function ( l ) {

		var oldLength = this.length();

		if ( oldLength !== 0 && l !== oldLength ) {

			this.multiplyScalar( l / oldLength );
		}

		return this;

	},

	lerp: function ( v, alpha ) {

		this.x += ( v.x - this.x ) * alpha;
		this.y += ( v.y - this.y ) * alpha;

		return this;

	},

	equals: function( v ) {

		return ( ( v.x === this.x ) && ( v.y === this.y ) );

	},

	fromArray: function ( array ) {

		this.x = array[ 0 ];
		this.y = array[ 1 ];

		return this;

	},

	toArray: function () {

		return [ this.x, this.y ];

	},

	clone: function () {

		return new THREE.Vector2( this.x, this.y );

	}

};
/**
 * @author mrdoob / http://mrdoob.com/
 * @author *kile / http://kile.stravaganza.org/
 * @author philogb / http://blog.thejit.org/
 * @author mikael emtinger / http://gomo.se/
 * @author egraether / http://egraether.com/
 * @author WestLangley / http://github.com/WestLangley
 */

THREE.Vector3 = function ( x, y, z ) {

	this.x = x || 0;
	this.y = y || 0;
	this.z = z || 0;

};

THREE.Vector3.prototype = {

	constructor: THREE.Vector3,

	set: function ( x, y, z ) {

		this.x = x;
		this.y = y;
		this.z = z;

		return this;

	},

	setX: function ( x ) {

		this.x = x;

		return this;

	},

	setY: function ( y ) {

		this.y = y;

		return this;

	},

	setZ: function ( z ) {

		this.z = z;

		return this;

	},

	setComponent: function ( index, value ) {

		switch ( index ) {

			case 0: this.x = value; break;
			case 1: this.y = value; break;
			case 2: this.z = value; break;
			default: throw new Error( "index is out of range: " + index );

		}

	},

	getComponent: function ( index ) {

		switch ( index ) {

			case 0: return this.x;
			case 1: return this.y;
			case 2: return this.z;
			default: throw new Error( "index is out of range: " + index );

		}

	},

	copy: function ( v ) {

		this.x = v.x;
		this.y = v.y;
		this.z = v.z;

		return this;

	},

	add: function ( v, w ) {

		if ( w !== undefined ) {

			console.warn( 'DEPRECATED: Vector3\'s .add() now only accepts one argument. Use .addVectors( a, b ) instead.' );
			return this.addVectors( v, w );

		}

		this.x += v.x;
		this.y += v.y;
		this.z += v.z;

		return this;

	},

	addScalar: function ( s ) {

		this.x += s;
		this.y += s;
		this.z += s;

		return this;

	},

	addVectors: function ( a, b ) {

		this.x = a.x + b.x;
		this.y = a.y + b.y;
		this.z = a.z + b.z;

		return this;

	},

	sub: function ( v, w ) {

		if ( w !== undefined ) {

			console.warn( 'DEPRECATED: Vector3\'s .sub() now only accepts one argument. Use .subVectors( a, b ) instead.' );
			return this.subVectors( v, w );

		}

		this.x -= v.x;
		this.y -= v.y;
		this.z -= v.z;

		return this;

	},

	subVectors: function ( a, b ) {

		this.x = a.x - b.x;
		this.y = a.y - b.y;
		this.z = a.z - b.z;

		return this;

	},

	multiply: function ( v, w ) {

		if ( w !== undefined ) {

			console.warn( 'DEPRECATED: Vector3\'s .multiply() now only accepts one argument. Use .multiplyVectors( a, b ) instead.' );
			return this.multiplyVectors( v, w );

		}

		this.x *= v.x;
		this.y *= v.y;
		this.z *= v.z;

		return this;

	},

	multiplyScalar: function ( s ) {

		this.x *= s;
		this.y *= s;
		this.z *= s;

		return this;

	},

	multiplyVectors: function ( a, b ) {

		this.x = a.x * b.x;
		this.y = a.y * b.y;
		this.z = a.z * b.z;

		return this;

	},

	applyMatrix3: function ( m ) {

		var x = this.x;
		var y = this.y;
		var z = this.z;

		var e = m.elements;

		this.x = e[0] * x + e[3] * y + e[6] * z;
		this.y = e[1] * x + e[4] * y + e[7] * z;
		this.z = e[2] * x + e[5] * y + e[8] * z;

		return this;

	},

	applyMatrix4: function ( m ) {

		// input: THREE.Matrix4 affine matrix

		var x = this.x, y = this.y, z = this.z;

		var e = m.elements;

		this.x = e[0] * x + e[4] * y + e[8]  * z + e[12];
		this.y = e[1] * x + e[5] * y + e[9]  * z + e[13];
		this.z = e[2] * x + e[6] * y + e[10] * z + e[14];

		return this;

	},

	applyProjection: function ( m ) {

		// input: THREE.Matrix4 projection matrix

		var x = this.x, y = this.y, z = this.z;

		var e = m.elements;
		var d = 1 / ( e[3] * x + e[7] * y + e[11] * z + e[15] ); // perspective divide

		this.x = ( e[0] * x + e[4] * y + e[8]  * z + e[12] ) * d;
		this.y = ( e[1] * x + e[5] * y + e[9]  * z + e[13] ) * d;
		this.z = ( e[2] * x + e[6] * y + e[10] * z + e[14] ) * d;

		return this;

	},

	applyQuaternion: function ( q ) {

		var x = this.x;
		var y = this.y;
		var z = this.z;

		var qx = q.x;
		var qy = q.y;
		var qz = q.z;
		var qw = q.w;

		// calculate quat * vector

		var ix =  qw * x + qy * z - qz * y;
		var iy =  qw * y + qz * x - qx * z;
		var iz =  qw * z + qx * y - qy * x;
		var iw = -qx * x - qy * y - qz * z;

		// calculate result * inverse quat

		this.x = ix * qw + iw * -qx + iy * -qz - iz * -qy;
		this.y = iy * qw + iw * -qy + iz * -qx - ix * -qz;
		this.z = iz * qw + iw * -qz + ix * -qy - iy * -qx;

		return this;

	},

	transformDirection: function ( m ) {

		// input: THREE.Matrix4 affine matrix
		// vector interpreted as a direction

		var x = this.x, y = this.y, z = this.z;

		var e = m.elements;

		this.x = e[0] * x + e[4] * y + e[8]  * z;
		this.y = e[1] * x + e[5] * y + e[9]  * z;
		this.z = e[2] * x + e[6] * y + e[10] * z;

		this.normalize();

		return this;

	},

	divide: function ( v ) {

		this.x /= v.x;
		this.y /= v.y;
		this.z /= v.z;

		return this;

	},

	divideScalar: function ( s ) {

		if ( s !== 0 ) {

			this.x /= s;
			this.y /= s;
			this.z /= s;

		} else {

			this.x = 0;
			this.y = 0;
			this.z = 0;

		}

		return this;

	},

	min: function ( v ) {

		if ( this.x > v.x ) {

			this.x = v.x;

		}

		if ( this.y > v.y ) {

			this.y = v.y;

		}

		if ( this.z > v.z ) {

			this.z = v.z;

		}

		return this;

	},

	max: function ( v ) {

		if ( this.x < v.x ) {

			this.x = v.x;

		}

		if ( this.y < v.y ) {

			this.y = v.y;

		}

		if ( this.z < v.z ) {

			this.z = v.z;

		}

		return this;

	},

	clamp: function ( min, max ) {

		// This function assumes min < max, if this assumption isn't true it will not operate correctly

		if ( this.x < min.x ) {

			this.x = min.x;

		} else if ( this.x > max.x ) {

			this.x = max.x;

		}

		if ( this.y < min.y ) {

			this.y = min.y;

		} else if ( this.y > max.y ) {

			this.y = max.y;

		}

		if ( this.z < min.z ) {

			this.z = min.z;

		} else if ( this.z > max.z ) {

			this.z = max.z;

		}

		return this;

	},

	negate: function () {

		return this.multiplyScalar( - 1 );

	},

	dot: function ( v ) {

		return this.x * v.x + this.y * v.y + this.z * v.z;

	},

	lengthSq: function () {

		return this.x * this.x + this.y * this.y + this.z * this.z;

	},

	length: function () {

		return Math.sqrt( this.x * this.x + this.y * this.y + this.z * this.z );

	},

	lengthManhattan: function () {

		return Math.abs( this.x ) + Math.abs( this.y ) + Math.abs( this.z );

	},

	normalize: function () {

		return this.divideScalar( this.length() );

	},

	setLength: function ( l ) {

		var oldLength = this.length();

		if ( oldLength !== 0 && l !== oldLength  ) {

			this.multiplyScalar( l / oldLength );
		}

		return this;

	},

	lerp: function ( v, alpha ) {

		this.x += ( v.x - this.x ) * alpha;
		this.y += ( v.y - this.y ) * alpha;
		this.z += ( v.z - this.z ) * alpha;

		return this;

	},

	cross: function ( v, w ) {

		if ( w !== undefined ) {

			console.warn( 'DEPRECATED: Vector3\'s .cross() now only accepts one argument. Use .crossVectors( a, b ) instead.' );
			return this.crossVectors( v, w );

		}

		var x = this.x, y = this.y, z = this.z;

		this.x = y * v.z - z * v.y;
		this.y = z * v.x - x * v.z;
		this.z = x * v.y - y * v.x;

		return this;

	},

	crossVectors: function ( a, b ) {

		this.x = a.y * b.z - a.z * b.y;
		this.y = a.z * b.x - a.x * b.z;
		this.z = a.x * b.y - a.y * b.x;

		return this;

	},

	angleTo: function ( v ) {

		var theta = this.dot( v ) / ( this.length() * v.length() );

		// clamp, to handle numerical problems

		return Math.acos( THREE.Math.clamp( theta, -1, 1 ) );

	},

	distanceTo: function ( v ) {

		return Math.sqrt( this.distanceToSquared( v ) );

	},

	distanceToSquared: function ( v ) {

		var dx = this.x - v.x;
		var dy = this.y - v.y;
		var dz = this.z - v.z;

		return dx * dx + dy * dy + dz * dz;

	},

	setEulerFromRotationMatrix: function ( m, order ) {

		// assumes the upper 3x3 of m is a pure rotation matrix (i.e, unscaled)

		// clamp, to handle numerical problems

		function clamp( x ) {

			return Math.min( Math.max( x, -1 ), 1 );

		}

		var te = m.elements;
		var m11 = te[0], m12 = te[4], m13 = te[8];
		var m21 = te[1], m22 = te[5], m23 = te[9];
		var m31 = te[2], m32 = te[6], m33 = te[10];

		if ( order === undefined || order === 'XYZ' ) {

			this.y = Math.asin( clamp( m13 ) );

			if ( Math.abs( m13 ) < 0.99999 ) {

				this.x = Math.atan2( - m23, m33 );
				this.z = Math.atan2( - m12, m11 );

			} else {

				this.x = Math.atan2( m32, m22 );
				this.z = 0;

			}

		} else if ( order === 'YXZ' ) {

			this.x = Math.asin( - clamp( m23 ) );

			if ( Math.abs( m23 ) < 0.99999 ) {

				this.y = Math.atan2( m13, m33 );
				this.z = Math.atan2( m21, m22 );

			} else {

				this.y = Math.atan2( - m31, m11 );
				this.z = 0;

			}

		} else if ( order === 'ZXY' ) {

			this.x = Math.asin( clamp( m32 ) );

			if ( Math.abs( m32 ) < 0.99999 ) {

				this.y = Math.atan2( - m31, m33 );
				this.z = Math.atan2( - m12, m22 );

			} else {

				this.y = 0;
				this.z = Math.atan2( m21, m11 );

			}

		} else if ( order === 'ZYX' ) {

			this.y = Math.asin( - clamp( m31 ) );

			if ( Math.abs( m31 ) < 0.99999 ) {

				this.x = Math.atan2( m32, m33 );
				this.z = Math.atan2( m21, m11 );

			} else {

				this.x = 0;
				this.z = Math.atan2( - m12, m22 );

			}

		} else if ( order === 'YZX' ) {

			this.z = Math.asin( clamp( m21 ) );

			if ( Math.abs( m21 ) < 0.99999 ) {

				this.x = Math.atan2( - m23, m22 );
				this.y = Math.atan2( - m31, m11 );

			} else {

				this.x = 0;
				this.y = Math.atan2( m13, m33 );

			}

		} else if ( order === 'XZY' ) {

			this.z = Math.asin( - clamp( m12 ) );

			if ( Math.abs( m12 ) < 0.99999 ) {

				this.x = Math.atan2( m32, m22 );
				this.y = Math.atan2( m13, m11 );

			} else {

				this.x = Math.atan2( - m23, m33 );
				this.y = 0;

			}

		}

		return this;

	},

	setEulerFromQuaternion: function ( q, order ) {

		// q is assumed to be normalized

		// clamp, to handle numerical problems

		function clamp( x ) {

			return Math.min( Math.max( x, -1 ), 1 );

		}

		// http://www.mathworks.com/matlabcentral/fileexchange/20696-function-to-convert-between-dcm-euler-angles-quaternions-and-euler-vectors/content/SpinCalc.m

		var sqx = q.x * q.x;
		var sqy = q.y * q.y;
		var sqz = q.z * q.z;
		var sqw = q.w * q.w;

		if ( order === undefined || order === 'XYZ' ) {

			this.x = Math.atan2( 2 * ( q.x * q.w - q.y * q.z ), ( sqw - sqx - sqy + sqz ) );
			this.y = Math.asin(  clamp( 2 * ( q.x * q.z + q.y * q.w ) ) );
			this.z = Math.atan2( 2 * ( q.z * q.w - q.x * q.y ), ( sqw + sqx - sqy - sqz ) );

		} else if ( order ===  'YXZ' ) {

			this.x = Math.asin(  clamp( 2 * ( q.x * q.w - q.y * q.z ) ) );
			this.y = Math.atan2( 2 * ( q.x * q.z + q.y * q.w ), ( sqw - sqx - sqy + sqz ) );
			this.z = Math.atan2( 2 * ( q.x * q.y + q.z * q.w ), ( sqw - sqx + sqy - sqz ) );

		} else if ( order === 'ZXY' ) {

			this.x = Math.asin(  clamp( 2 * ( q.x * q.w + q.y * q.z ) ) );
			this.y = Math.atan2( 2 * ( q.y * q.w - q.z * q.x ), ( sqw - sqx - sqy + sqz ) );
			this.z = Math.atan2( 2 * ( q.z * q.w - q.x * q.y ), ( sqw - sqx + sqy - sqz ) );

		} else if ( order === 'ZYX' ) {

			this.x = Math.atan2( 2 * ( q.x * q.w + q.z * q.y ), ( sqw - sqx - sqy + sqz ) );
			this.y = Math.asin(  clamp( 2 * ( q.y * q.w - q.x * q.z ) ) );
			this.z = Math.atan2( 2 * ( q.x * q.y + q.z * q.w ), ( sqw + sqx - sqy - sqz ) );

		} else if ( order === 'YZX' ) {

			this.x = Math.atan2( 2 * ( q.x * q.w - q.z * q.y ), ( sqw - sqx + sqy - sqz ) );
			this.y = Math.atan2( 2 * ( q.y * q.w - q.x * q.z ), ( sqw + sqx - sqy - sqz ) );
			this.z = Math.asin(  clamp( 2 * ( q.x * q.y + q.z * q.w ) ) );

		} else if ( order === 'XZY' ) {

			this.x = Math.atan2( 2 * ( q.x * q.w + q.y * q.z ), ( sqw - sqx + sqy - sqz ) );
			this.y = Math.atan2( 2 * ( q.x * q.z + q.y * q.w ), ( sqw + sqx - sqy - sqz ) );
			this.z = Math.asin(  clamp( 2 * ( q.z * q.w - q.x * q.y ) ) );

		}

		return this;

	},

	getPositionFromMatrix: function ( m ) {

		this.x = m.elements[12];
		this.y = m.elements[13];
		this.z = m.elements[14];

		return this;

	},

	getScaleFromMatrix: function ( m ) {

		var sx = this.set( m.elements[0], m.elements[1], m.elements[2] ).length();
		var sy = this.set( m.elements[4], m.elements[5], m.elements[6] ).length();
		var sz = this.set( m.elements[8], m.elements[9], m.elements[10] ).length();

		this.x = sx;
		this.y = sy;
		this.z = sz;

		return this;
	},

	getColumnFromMatrix: function ( index, matrix ) {

		var offset = index * 4;

		var me = matrix.elements;

		this.x = me[ offset ];
		this.y = me[ offset + 1 ];
		this.z = me[ offset + 2 ];

		return this;

	},

	equals: function ( v ) {

		return ( ( v.x === this.x ) && ( v.y === this.y ) && ( v.z === this.z ) );

	},

	fromArray: function ( array ) {

		this.x = array[ 0 ];
		this.y = array[ 1 ];
		this.z = array[ 2 ];

		return this;

	},

	toArray: function () {

		return [ this.x, this.y, this.z ];

	},

	clone: function () {

		return new THREE.Vector3( this.x, this.y, this.z );

	}

};

THREE.extend( THREE.Vector3.prototype, {

	applyEuler: function () {

		var q1 = new THREE.Quaternion();

		return function ( v, eulerOrder ) {

			var quaternion = q1.setFromEuler( v, eulerOrder );

			this.applyQuaternion( quaternion );

			return this;

		};

	}(),

	applyAxisAngle: function () {

		var q1 = new THREE.Quaternion();

		return function ( axis, angle ) {

			var quaternion = q1.setFromAxisAngle( axis, angle );

			this.applyQuaternion( quaternion );

			return this;

		};

	}(),

	projectOnVector: function () {

		var v1 = new THREE.Vector3();

		return function ( vector ) {

			v1.copy( vector ).normalize();
			var d = this.dot( v1 );
			return this.copy( v1 ).multiplyScalar( d );

		};

	}(),

	projectOnPlane: function () {

		var v1 = new THREE.Vector3();

		return function ( planeNormal ) {

			v1.copy( this ).projectOnVector( planeNormal );

			return this.sub( v1 );

		}

	}(),

	reflect: function () {

		var v1 = new THREE.Vector3();

		return function ( vector ) {

		    v1.copy( this ).projectOnVector( vector ).multiplyScalar( 2 );

		    return this.subVectors( v1, this );

		}

	}()

} );
/**
 * @author supereggbert / http://www.paulbrunt.co.uk/
 * @author philogb / http://blog.thejit.org/
 * @author mikael emtinger / http://gomo.se/
 * @author egraether / http://egraether.com/
 * @author WestLangley / http://github.com/WestLangley
 */

THREE.Vector4 = function ( x, y, z, w ) {

	this.x = x || 0;
	this.y = y || 0;
	this.z = z || 0;
	this.w = ( w !== undefined ) ? w : 1;

};

THREE.Vector4.prototype = {

	constructor: THREE.Vector4,

	set: function ( x, y, z, w ) {

		this.x = x;
		this.y = y;
		this.z = z;
		this.w = w;

		return this;

	},

	setX: function ( x ) {

		this.x = x;

		return this;

	},

	setY: function ( y ) {

		this.y = y;

		return this;

	},

	setZ: function ( z ) {

		this.z = z;

		return this;

	},

	setW: function ( w ) {

		this.w = w;

		return this;

	},

	setComponent: function ( index, value ) {

		switch ( index ) {

			case 0: this.x = value; break;
			case 1: this.y = value; break;
			case 2: this.z = value; break;
			case 3: this.w = value; break;
			default: throw new Error( "index is out of range: " + index );

		}

	},

	getComponent: function ( index ) {

		switch ( index ) {

			case 0: return this.x;
			case 1: return this.y;
			case 2: return this.z;
			case 3: return this.w;
			default: throw new Error( "index is out of range: " + index );

		}

	},

	copy: function ( v ) {

		this.x = v.x;
		this.y = v.y;
		this.z = v.z;
		this.w = ( v.w !== undefined ) ? v.w : 1;

		return this;

	},

	add: function ( v, w ) {

		if ( w !== undefined ) {

			console.warn( 'DEPRECATED: Vector4\'s .add() now only accepts one argument. Use .addVectors( a, b ) instead.' );
			return this.addVectors( v, w );

		}

		this.x += v.x;
		this.y += v.y;
		this.z += v.z;
		this.w += v.w;

		return this;

	},

	addScalar: function ( s ) {

		this.x += s;
		this.y += s;
		this.z += s;
		this.w += s;

		return this;

	},

	addVectors: function ( a, b ) {

		this.x = a.x + b.x;
		this.y = a.y + b.y;
		this.z = a.z + b.z;
		this.w = a.w + b.w;

		return this;

	},

	sub: function ( v, w ) {

		if ( w !== undefined ) {

			console.warn( 'DEPRECATED: Vector4\'s .sub() now only accepts one argument. Use .subVectors( a, b ) instead.' );
			return this.subVectors( v, w );

		}

		this.x -= v.x;
		this.y -= v.y;
		this.z -= v.z;
		this.w -= v.w;

		return this;

	},

	subVectors: function ( a, b ) {

		this.x = a.x - b.x;
		this.y = a.y - b.y;
		this.z = a.z - b.z;
		this.w = a.w - b.w;

		return this;

	},

	multiplyScalar: function ( s ) {

		this.x *= s;
		this.y *= s;
		this.z *= s;
		this.w *= s;

		return this;

	},

	applyMatrix4: function ( m ) {

		var x = this.x;
		var y = this.y;
		var z = this.z;
		var w = this.w;

		var e = m.elements;

		this.x = e[0] * x + e[4] * y + e[8] * z + e[12] * w;
		this.y = e[1] * x + e[5] * y + e[9] * z + e[13] * w;
		this.z = e[2] * x + e[6] * y + e[10] * z + e[14] * w;
		this.w = e[3] * x + e[7] * y + e[11] * z + e[15] * w;

		return this;

	},

	divideScalar: function ( s ) {

		if ( s !== 0 ) {

			this.x /= s;
			this.y /= s;
			this.z /= s;
			this.w /= s;

		} else {

			this.x = 0;
			this.y = 0;
			this.z = 0;
			this.w = 1;

		}

		return this;

	},

	setAxisAngleFromQuaternion: function ( q ) {

		// http://www.euclideanspace.com/maths/geometry/rotations/conversions/quaternionToAngle/index.htm

		// q is assumed to be normalized

		this.w = 2 * Math.acos( q.w );

		var s = Math.sqrt( 1 - q.w * q.w );

		if ( s < 0.0001 ) {

			 this.x = 1;
			 this.y = 0;
			 this.z = 0;

		} else {

			 this.x = q.x / s;
			 this.y = q.y / s;
			 this.z = q.z / s;

		}

		return this;

	},

	setAxisAngleFromRotationMatrix: function ( m ) {

		// http://www.euclideanspace.com/maths/geometry/rotations/conversions/matrixToAngle/index.htm

		// assumes the upper 3x3 of m is a pure rotation matrix (i.e, unscaled)

		var angle, x, y, z,		// variables for result
			epsilon = 0.01,		// margin to allow for rounding errors
			epsilon2 = 0.1,		// margin to distinguish between 0 and 180 degrees

			te = m.elements,

			m11 = te[0], m12 = te[4], m13 = te[8],
			m21 = te[1], m22 = te[5], m23 = te[9],
			m31 = te[2], m32 = te[6], m33 = te[10];

		if ( ( Math.abs( m12 - m21 ) < epsilon )
		  && ( Math.abs( m13 - m31 ) < epsilon )
		  && ( Math.abs( m23 - m32 ) < epsilon ) ) {

			// singularity found
			// first check for identity matrix which must have +1 for all terms
			// in leading diagonal and zero in other terms

			if ( ( Math.abs( m12 + m21 ) < epsilon2 )
			  && ( Math.abs( m13 + m31 ) < epsilon2 )
			  && ( Math.abs( m23 + m32 ) < epsilon2 )
			  && ( Math.abs( m11 + m22 + m33 - 3 ) < epsilon2 ) ) {

				// this singularity is identity matrix so angle = 0

				this.set( 1, 0, 0, 0 );

				return this; // zero angle, arbitrary axis

			}

			// otherwise this singularity is angle = 180

			angle = Math.PI;

			var xx = ( m11 + 1 ) / 2;
			var yy = ( m22 + 1 ) / 2;
			var zz = ( m33 + 1 ) / 2;
			var xy = ( m12 + m21 ) / 4;
			var xz = ( m13 + m31 ) / 4;
			var yz = ( m23 + m32 ) / 4;

			if ( ( xx > yy ) && ( xx > zz ) ) { // m11 is the largest diagonal term

				if ( xx < epsilon ) {

					x = 0;
					y = 0.707106781;
					z = 0.707106781;

				} else {

					x = Math.sqrt( xx );
					y = xy / x;
					z = xz / x;

				}

			} else if ( yy > zz ) { // m22 is the largest diagonal term

				if ( yy < epsilon ) {

					x = 0.707106781;
					y = 0;
					z = 0.707106781;

				} else {

					y = Math.sqrt( yy );
					x = xy / y;
					z = yz / y;

				}

			} else { // m33 is the largest diagonal term so base result on this

				if ( zz < epsilon ) {

					x = 0.707106781;
					y = 0.707106781;
					z = 0;

				} else {

					z = Math.sqrt( zz );
					x = xz / z;
					y = yz / z;

				}

			}

			this.set( x, y, z, angle );

			return this; // return 180 deg rotation

		}

		// as we have reached here there are no singularities so we can handle normally

		var s = Math.sqrt( ( m32 - m23 ) * ( m32 - m23 )
						 + ( m13 - m31 ) * ( m13 - m31 )
						 + ( m21 - m12 ) * ( m21 - m12 ) ); // used to normalize

		if ( Math.abs( s ) < 0.001 ) s = 1;

		// prevent divide by zero, should not happen if matrix is orthogonal and should be
		// caught by singularity test above, but I've left it in just in case

		this.x = ( m32 - m23 ) / s;
		this.y = ( m13 - m31 ) / s;
		this.z = ( m21 - m12 ) / s;
		this.w = Math.acos( ( m11 + m22 + m33 - 1 ) / 2 );

		return this;

	},

	min: function ( v ) {

		if ( this.x > v.x ) {

			this.x = v.x;

		}

		if ( this.y > v.y ) {

			this.y = v.y;

		}

		if ( this.z > v.z ) {

			this.z = v.z;

		}

		if ( this.w > v.w ) {

			this.w = v.w;

		}

		return this;

	},

	max: function ( v ) {

		if ( this.x < v.x ) {

			this.x = v.x;

		}

		if ( this.y < v.y ) {

			this.y = v.y;

		}

		if ( this.z < v.z ) {

			this.z = v.z;

		}

		if ( this.w < v.w ) {

			this.w = v.w;

		}

		return this;

	},

	clamp: function ( min, max ) {

		// This function assumes min < max, if this assumption isn't true it will not operate correctly

		if ( this.x < min.x ) {

			this.x = min.x;

		} else if ( this.x > max.x ) {

			this.x = max.x;

		}

		if ( this.y < min.y ) {

			this.y = min.y;

		} else if ( this.y > max.y ) {

			this.y = max.y;

		}

		if ( this.z < min.z ) {

			this.z = min.z;

		} else if ( this.z > max.z ) {

			this.z = max.z;

		}

		if ( this.w < min.w ) {

			this.w = min.w;

		} else if ( this.w > max.w ) {

			this.w = max.w;

		}

		return this;

	},

	negate: function() {

		return this.multiplyScalar( -1 );

	},

	dot: function ( v ) {

		return this.x * v.x + this.y * v.y + this.z * v.z + this.w * v.w;

	},

	lengthSq: function () {

		return this.x * this.x + this.y * this.y + this.z * this.z + this.w * this.w;

	},

	length: function () {

		return Math.sqrt( this.x * this.x + this.y * this.y + this.z * this.z + this.w * this.w );

	},

	lengthManhattan: function () {

		return Math.abs( this.x ) + Math.abs( this.y ) + Math.abs( this.z ) + Math.abs( this.w );

	},

	normalize: function () {

		return this.divideScalar( this.length() );

	},

	setLength: function ( l ) {

		var oldLength = this.length();

		if ( oldLength !== 0 && l !== oldLength ) {

			this.multiplyScalar( l / oldLength );
		}

		return this;

	},

	lerp: function ( v, alpha ) {

		this.x += ( v.x - this.x ) * alpha;
		this.y += ( v.y - this.y ) * alpha;
		this.z += ( v.z - this.z ) * alpha;
		this.w += ( v.w - this.w ) * alpha;

		return this;

	},

	equals: function ( v ) {

		return ( ( v.x === this.x ) && ( v.y === this.y ) && ( v.z === this.z ) && ( v.w === this.w ) );

	},

	fromArray: function ( array ) {

		this.x = array[ 0 ];
		this.y = array[ 1 ];
		this.z = array[ 2 ];
		this.w = array[ 3 ];

		return this;

	},

	toArray: function () {

		return [ this.x, this.y, this.z, this.w ];

	},

	clone: function () {

		return new THREE.Vector4( this.x, this.y, this.z, this.w );

	}

};
/**
 * @author bhouston / http://exocortex.com
 */

THREE.Line3 = function ( start, end ) {

	this.start = ( start !== undefined ) ? start : new THREE.Vector3();
	this.end = ( end !== undefined ) ? end : new THREE.Vector3();

};

THREE.Line3.prototype = {

	constructor: THREE.Line3,

	set: function ( start, end ) {

		this.start.copy( start );
		this.end.copy( end );

		return this;

	},

	copy: function ( line ) {

		this.start.copy( line.start );
		this.end.copy( line.end );

		return this;

	},

	center: function ( optionalTarget ) {

		var result = optionalTarget || new THREE.Vector3();
		return result.addVectors( this.start, this.end ).multiplyScalar( 0.5 );

	},

	delta: function ( optionalTarget ) {

		var result = optionalTarget || new THREE.Vector3();
		return result.subVectors( this.end, this.start );

	},

	distanceSq: function () {

		return this.start.distanceToSquared( this.end );

	},

	distance: function () {

		return this.start.distanceTo( this.end );

	},

	at: function ( t, optionalTarget ) {

		var result = optionalTarget || new THREE.Vector3();

		return this.delta( result ).multiplyScalar( t ).add( this.start );

	},

	closestPointToPointParameter: function() {

		var startP = new THREE.Vector3();
		var startEnd = new THREE.Vector3();

		return function ( point, clampToLine ) {

			startP.subVectors( point, this.start );
			startEnd.subVectors( this.end, this.start );

			var startEnd2 = startEnd.dot( startEnd );
			var startEnd_startP = startEnd.dot( startP );

			var t = startEnd_startP / startEnd2;

			if ( clampToLine ) {

				t = THREE.Math.clamp( t, 0, 1 );

			}

			return t;

		};

	}(),

	closestPointToPoint: function ( point, clampToLine, optionalTarget ) {

		var t = this.closestPointToPointParameter( point, clampToLine );

		var result = optionalTarget || new THREE.Vector3();

		return this.delta( result ).multiplyScalar( t ).add( this.start );

	},

	applyMatrix4: function ( matrix ) {

		this.start.applyMatrix4( matrix );
		this.end.applyMatrix4( matrix );

		return this;

	},

	equals: function ( line ) {

		return line.start.equals( this.start ) && line.end.equals( this.end );

	},

	clone: function () {

		return new THREE.Line3().copy( this );

	}

};
/**
 * @author bhouston / http://exocortex.com
 */

THREE.Box2 = function ( min, max ) {

	this.min = ( min !== undefined ) ? min : new THREE.Vector2( Infinity, Infinity );
	this.max = ( max !== undefined ) ? max : new THREE.Vector2( -Infinity, -Infinity );

};

THREE.Box2.prototype = {

	constructor: THREE.Box2,

	set: function ( min, max ) {

		this.min.copy( min );
		this.max.copy( max );

		return this;

	},

	setFromPoints: function ( points ) {

		if ( points.length > 0 ) {

			var point = points[ 0 ];

			this.min.copy( point );
			this.max.copy( point );

			for ( var i = 1, il = points.length; i < il; i ++ ) {

				point = points[ i ];

				if ( point.x < this.min.x ) {

					this.min.x = point.x;

				} else if ( point.x > this.max.x ) {

					this.max.x = point.x;

				}

				if ( point.y < this.min.y ) {

					this.min.y = point.y;

				} else if ( point.y > this.max.y ) {

					this.max.y = point.y;

				}

			}

		} else {

			this.makeEmpty();

		}

		return this;

	},

	setFromCenterAndSize: function () {

		var v1 = new THREE.Vector2();

		return function ( center, size ) {

			var halfSize = v1.copy( size ).multiplyScalar( 0.5 );
			this.min.copy( center ).sub( halfSize );
			this.max.copy( center ).add( halfSize );

			return this;

		};

	}(),

	copy: function ( box ) {

		this.min.copy( box.min );
		this.max.copy( box.max );

		return this;

	},

	makeEmpty: function () {

		this.min.x = this.min.y = Infinity;
		this.max.x = this.max.y = -Infinity;

		return this;

	},

	empty: function () {

		// this is a more robust check for empty than ( volume <= 0 ) because volume can get positive with two negative axes

		return ( this.max.x < this.min.x ) || ( this.max.y < this.min.y );

	},

	center: function ( optionalTarget ) {

		var result = optionalTarget || new THREE.Vector2();
		return result.addVectors( this.min, this.max ).multiplyScalar( 0.5 );

	},

	size: function ( optionalTarget ) {

		var result = optionalTarget || new THREE.Vector2();
		return result.subVectors( this.max, this.min );

	},

	expandByPoint: function ( point ) {

		this.min.min( point );
		this.max.max( point );

		return this;
	},

	expandByVector: function ( vector ) {

		this.min.sub( vector );
		this.max.add( vector );

		return this;
	},

	expandByScalar: function ( scalar ) {

		this.min.addScalar( -scalar );
		this.max.addScalar( scalar );

		return this;
	},

	containsPoint: function ( point ) {

		if ( point.x < this.min.x || point.x > this.max.x ||
		     point.y < this.min.y || point.y > this.max.y ) {

			return false;

		}

		return true;

	},

	containsBox: function ( box ) {

		if ( ( this.min.x <= box.min.x ) && ( box.max.x <= this.max.x ) &&
		     ( this.min.y <= box.min.y ) && ( box.max.y <= this.max.y ) ) {

			return true;

		}

		return false;

	},

	getParameter: function ( point ) {

		// This can potentially have a divide by zero if the box
		// has a size dimension of 0.

		return new THREE.Vector2(
			( point.x - this.min.x ) / ( this.max.x - this.min.x ),
			( point.y - this.min.y ) / ( this.max.y - this.min.y )
		);

	},

	isIntersectionBox: function ( box ) {

		// using 6 splitting planes to rule out intersections.

		if ( box.max.x < this.min.x || box.min.x > this.max.x ||
		     box.max.y < this.min.y || box.min.y > this.max.y ) {

			return false;

		}

		return true;

	},

	clampPoint: function ( point, optionalTarget ) {

		var result = optionalTarget || new THREE.Vector2();
		return result.copy( point ).clamp( this.min, this.max );

	},

	distanceToPoint: function () {

		var v1 = new THREE.Vector2();

		return function ( point ) {

			var clampedPoint = v1.copy( point ).clamp( this.min, this.max );
			return clampedPoint.sub( point ).length();

		};

	}(),

	intersect: function ( box ) {

		this.min.max( box.min );
		this.max.min( box.max );

		return this;

	},

	union: function ( box ) {

		this.min.min( box.min );
		this.max.max( box.max );

		return this;

	},

	translate: function ( offset ) {

		this.min.add( offset );
		this.max.add( offset );

		return this;

	},

	equals: function ( box ) {

		return box.min.equals( this.min ) && box.max.equals( this.max );

	},

	clone: function () {

		return new THREE.Box2().copy( this );

	}

};
/**
 * @author bhouston / http://exocortex.com
 */

THREE.Box3 = function ( min, max ) {

	this.min = ( min !== undefined ) ? min : new THREE.Vector3( Infinity, Infinity, Infinity );
	this.max = ( max !== undefined ) ? max : new THREE.Vector3( -Infinity, -Infinity, -Infinity );

};

THREE.Box3.prototype = {

	constructor: THREE.Box3,

	set: function ( min, max ) {

		this.min.copy( min );
		this.max.copy( max );

		return this;

	},

	setFromPoints: function ( points ) {

		if ( points.length > 0 ) {

			var point = points[ 0 ];

			this.min.copy( point );
			this.max.copy( point );

			for ( var i = 1, il = points.length; i < il; i ++ ) {

				point = points[ i ];

				if ( point.x < this.min.x ) {

					this.min.x = point.x;

				} else if ( point.x > this.max.x ) {

					this.max.x = point.x;

				}

				if ( point.y < this.min.y ) {

					this.min.y = point.y;

				} else if ( point.y > this.max.y ) {

					this.max.y = point.y;

				}

				if ( point.z < this.min.z ) {

					this.min.z = point.z;

				} else if ( point.z > this.max.z ) {

					this.max.z = point.z;

				}

			}

		} else {

			this.makeEmpty();

		}

		return this;

	},

	setFromCenterAndSize: function() {

		var v1 = new THREE.Vector3();

		return function ( center, size ) {

			var halfSize = v1.copy( size ).multiplyScalar( 0.5 );

			this.min.copy( center ).sub( halfSize );
			this.max.copy( center ).add( halfSize );

			return this;

		};

	}(),

	copy: function ( box ) {

		this.min.copy( box.min );
		this.max.copy( box.max );

		return this;

	},

	makeEmpty: function () {

		this.min.x = this.min.y = this.min.z = Infinity;
		this.max.x = this.max.y = this.max.z = -Infinity;

		return this;

	},

	empty: function () {

		// this is a more robust check for empty than ( volume <= 0 ) because volume can get positive with two negative axes

		return ( this.max.x < this.min.x ) || ( this.max.y < this.min.y ) || ( this.max.z < this.min.z );

	},

	center: function ( optionalTarget ) {

		var result = optionalTarget || new THREE.Vector3();
		return result.addVectors( this.min, this.max ).multiplyScalar( 0.5 );

	},

	size: function ( optionalTarget ) {

		var result = optionalTarget || new THREE.Vector3();
		return result.subVectors( this.max, this.min );

	},

	expandByPoint: function ( point ) {

		this.min.min( point );
		this.max.max( point );

		return this;

	},

	expandByVector: function ( vector ) {

		this.min.sub( vector );
		this.max.add( vector );

		return this;

	},

	expandByScalar: function ( scalar ) {

		this.min.addScalar( -scalar );
		this.max.addScalar( scalar );

		return this;

	},

	containsPoint: function ( point ) {

		if ( point.x < this.min.x || point.x > this.max.x ||
		     point.y < this.min.y || point.y > this.max.y ||
		     point.z < this.min.z || point.z > this.max.z ) {

			return false;

		}

		return true;

	},

	containsBox: function ( box ) {

		if ( ( this.min.x <= box.min.x ) && ( box.max.x <= this.max.x ) &&
			 ( this.min.y <= box.min.y ) && ( box.max.y <= this.max.y ) &&
			 ( this.min.z <= box.min.z ) && ( box.max.z <= this.max.z ) ) {

			return true;

		}

		return false;

	},

	getParameter: function ( point ) {

		// This can potentially have a divide by zero if the box
		// has a size dimension of 0.

		return new THREE.Vector3(
			( point.x - this.min.x ) / ( this.max.x - this.min.x ),
			( point.y - this.min.y ) / ( this.max.y - this.min.y ),
			( point.z - this.min.z ) / ( this.max.z - this.min.z )
		);

	},

	isIntersectionBox: function ( box ) {

		// using 6 splitting planes to rule out intersections.

		if ( box.max.x < this.min.x || box.min.x > this.max.x ||
		     box.max.y < this.min.y || box.min.y > this.max.y ||
		     box.max.z < this.min.z || box.min.z > this.max.z ) {

			return false;

		}

		return true;

	},

	clampPoint: function ( point, optionalTarget ) {

		var result = optionalTarget || new THREE.Vector3();
		return result.copy( point ).clamp( this.min, this.max );

	},

	distanceToPoint: function() {

		var v1 = new THREE.Vector3();

		return function ( point ) {

			var clampedPoint = v1.copy( point ).clamp( this.min, this.max );
			return clampedPoint.sub( point ).length();

		};

	}(),

	getBoundingSphere: function() {

		var v1 = new THREE.Vector3();

		return function ( optionalTarget ) {

			var result = optionalTarget || new THREE.Sphere();

			result.center = this.center();
			result.radius = this.size( v1 ).length() * 0.5;

			return result;

		};

	}(),

	intersect: function ( box ) {

		this.min.max( box.min );
		this.max.min( box.max );

		return this;

	},

	union: function ( box ) {

		this.min.min( box.min );
		this.max.max( box.max );

		return this;

	},

	applyMatrix4: function() {

		var points = [
			new THREE.Vector3(),
			new THREE.Vector3(),
			new THREE.Vector3(),
			new THREE.Vector3(),
			new THREE.Vector3(),
			new THREE.Vector3(),
			new THREE.Vector3(),
			new THREE.Vector3()
		];

		return function ( matrix ) {

			// NOTE: I am using a binary pattern to specify all 2^3 combinations below
			points[0].set( this.min.x, this.min.y, this.min.z ).applyMatrix4( matrix ); // 000
			points[1].set( this.min.x, this.min.y, this.max.z ).applyMatrix4( matrix ); // 001
			points[2].set( this.min.x, this.max.y, this.min.z ).applyMatrix4( matrix ); // 010
			points[3].set( this.min.x, this.max.y, this.max.z ).applyMatrix4( matrix ); // 011
			points[4].set( this.max.x, this.min.y, this.min.z ).applyMatrix4( matrix ); // 100
			points[5].set( this.max.x, this.min.y, this.max.z ).applyMatrix4( matrix ); // 101
			points[6].set( this.max.x, this.max.y, this.min.z ).applyMatrix4( matrix ); // 110
			points[7].set( this.max.x, this.max.y, this.max.z ).applyMatrix4( matrix );  // 111

			this.makeEmpty();
			this.setFromPoints( points );

			return this;

		};

	}(),

	translate: function ( offset ) {

		this.min.add( offset );
		this.max.add( offset );

		return this;

	},

	equals: function ( box ) {

		return box.min.equals( this.min ) && box.max.equals( this.max );

	},

	clone: function () {

		return new THREE.Box3().copy( this );

	}

};
/**
 * @author alteredq / http://alteredqualia.com/
 * @author WestLangley / http://github.com/WestLangley
 * @author bhouston / http://exocortex.com
 */

THREE.Matrix3 = function ( n11, n12, n13, n21, n22, n23, n31, n32, n33 ) {

	this.elements = new Float32Array(9);

	this.set(

		( n11 !== undefined ) ? n11 : 1, n12 || 0, n13 || 0,
		n21 || 0, ( n22 !== undefined ) ? n22 : 1, n23 || 0,
		n31 || 0, n32 || 0, ( n33 !== undefined ) ? n33 : 1

	);
};

THREE.Matrix3.prototype = {

	constructor: THREE.Matrix3,

	set: function ( n11, n12, n13, n21, n22, n23, n31, n32, n33 ) {

		var te = this.elements;

		te[0] = n11; te[3] = n12; te[6] = n13;
		te[1] = n21; te[4] = n22; te[7] = n23;
		te[2] = n31; te[5] = n32; te[8] = n33;

		return this;

	},

	identity: function () {

		this.set(

			1, 0, 0,
			0, 1, 0,
			0, 0, 1

		);

		return this;

	},

	copy: function ( m ) {

		var me = m.elements;

		this.set(

			me[0], me[3], me[6],
			me[1], me[4], me[7],
			me[2], me[5], me[8]

		);

		return this;

	},

	multiplyVector3: function ( vector ) {

		console.warn( 'DEPRECATED: Matrix3\'s .multiplyVector3() has been removed. Use vector.applyMatrix3( matrix ) instead.' );
		return vector.applyMatrix3( this );

	},

	multiplyVector3Array: function() {

		var v1 = new THREE.Vector3();

		return function ( a ) {

			for ( var i = 0, il = a.length; i < il; i += 3 ) {

				v1.x = a[ i ];
				v1.y = a[ i + 1 ];
				v1.z = a[ i + 2 ];

				v1.applyMatrix3(this);

				a[ i ]     = v1.x;
				a[ i + 1 ] = v1.y;
				a[ i + 2 ] = v1.z;

			}

			return a;

		};

	}(),

	multiplyScalar: function ( s ) {

		var te = this.elements;

		te[0] *= s; te[3] *= s; te[6] *= s;
		te[1] *= s; te[4] *= s; te[7] *= s;
		te[2] *= s; te[5] *= s; te[8] *= s;

		return this;

	},

	determinant: function () {

		var te = this.elements;

		var a = te[0], b = te[1], c = te[2],
			d = te[3], e = te[4], f = te[5],
			g = te[6], h = te[7], i = te[8];

		return a*e*i - a*f*h - b*d*i + b*f*g + c*d*h - c*e*g;

	},

	getInverse: function ( matrix, throwOnInvertible ) {

		// input: THREE.Matrix4
		// ( based on http://code.google.com/p/webgl-mjs/ )

		var me = matrix.elements;
		var te = this.elements;

		te[ 0 ] =   me[10] * me[5] - me[6] * me[9];
		te[ 1 ] = - me[10] * me[1] + me[2] * me[9];
		te[ 2 ] =   me[6] * me[1] - me[2] * me[5];
		te[ 3 ] = - me[10] * me[4] + me[6] * me[8];
		te[ 4 ] =   me[10] * me[0] - me[2] * me[8];
		te[ 5 ] = - me[6] * me[0] + me[2] * me[4];
		te[ 6 ] =   me[9] * me[4] - me[5] * me[8];
		te[ 7 ] = - me[9] * me[0] + me[1] * me[8];
		te[ 8 ] =   me[5] * me[0] - me[1] * me[4];

		var det = me[ 0 ] * te[ 0 ] + me[ 1 ] * te[ 3 ] + me[ 2 ] * te[ 6 ];

		// no inverse

		if ( det === 0 ) {

			var msg = "Matrix3.getInverse(): can't invert matrix, determinant is 0";

			if ( throwOnInvertible || false ) {

				throw new Error( msg ); 

			} else {

				console.warn( msg );

			}

			this.identity();

			return this;

		}

		this.multiplyScalar( 1.0 / det );

		return this;

	},

	transpose: function () {

		var tmp, m = this.elements;

		tmp = m[1]; m[1] = m[3]; m[3] = tmp;
		tmp = m[2]; m[2] = m[6]; m[6] = tmp;
		tmp = m[5]; m[5] = m[7]; m[7] = tmp;

		return this;

	},

	getNormalMatrix: function ( m ) {

		// input: THREE.Matrix4

		this.getInverse( m ).transpose();

		return this;

	},

	transposeIntoArray: function ( r ) {

		var m = this.elements;

		r[ 0 ] = m[ 0 ];
		r[ 1 ] = m[ 3 ];
		r[ 2 ] = m[ 6 ];
		r[ 3 ] = m[ 1 ];
		r[ 4 ] = m[ 4 ];
		r[ 5 ] = m[ 7 ];
		r[ 6 ] = m[ 2 ];
		r[ 7 ] = m[ 5 ];
		r[ 8 ] = m[ 8 ];

		return this;

	},

	clone: function () {

		var te = this.elements;

		return new THREE.Matrix3(

			te[0], te[3], te[6],
			te[1], te[4], te[7],
			te[2], te[5], te[8]

		);

	}

};
/**
 * @author mrdoob / http://mrdoob.com/
 * @author supereggbert / http://www.paulbrunt.co.uk/
 * @author philogb / http://blog.thejit.org/
 * @author jordi_ros / http://plattsoft.com
 * @author D1plo1d / http://github.com/D1plo1d
 * @author alteredq / http://alteredqualia.com/
 * @author mikael emtinger / http://gomo.se/
 * @author timknip / http://www.floorplanner.com/
 * @author bhouston / http://exocortex.com
 * @author WestLangley / http://github.com/WestLangley
 */


THREE.Matrix4 = function ( n11, n12, n13, n14, n21, n22, n23, n24, n31, n32, n33, n34, n41, n42, n43, n44 ) {

	var te = this.elements = new Float32Array( 16 );

	// TODO: if n11 is undefined, then just set to identity, otherwise copy all other values into matrix
	//   we should not support semi specification of Matrix4, it is just weird.

	te[0] = ( n11 !== undefined ) ? n11 : 1; te[4] = n12 || 0; te[8] = n13 || 0; te[12] = n14 || 0;
	te[1] = n21 || 0; te[5] = ( n22 !== undefined ) ? n22 : 1; te[9] = n23 || 0; te[13] = n24 || 0;
	te[2] = n31 || 0; te[6] = n32 || 0; te[10] = ( n33 !== undefined ) ? n33 : 1; te[14] = n34 || 0;
	te[3] = n41 || 0; te[7] = n42 || 0; te[11] = n43 || 0; te[15] = ( n44 !== undefined ) ? n44 : 1;

};

THREE.Matrix4.prototype = {

	constructor: THREE.Matrix4,

	set: function ( n11, n12, n13, n14, n21, n22, n23, n24, n31, n32, n33, n34, n41, n42, n43, n44 ) {

		var te = this.elements;

		te[0] = n11; te[4] = n12; te[8] = n13; te[12] = n14;
		te[1] = n21; te[5] = n22; te[9] = n23; te[13] = n24;
		te[2] = n31; te[6] = n32; te[10] = n33; te[14] = n34;
		te[3] = n41; te[7] = n42; te[11] = n43; te[15] = n44;

		return this;

	},

	identity: function () {

		this.set(

			1, 0, 0, 0,
			0, 1, 0, 0,
			0, 0, 1, 0,
			0, 0, 0, 1

		);

		return this;

	},

	copy: function ( m ) {

		var me = m.elements;

		this.set(

			me[0], me[4], me[8], me[12],
			me[1], me[5], me[9], me[13],
			me[2], me[6], me[10], me[14],
			me[3], me[7], me[11], me[15]

		);

		return this;

	},

	extractPosition: function ( m ) {

		console.warn( 'DEPRECATED: Matrix4\'s .extractPosition() has been renamed to .copyPosition().' );
		return this.copyPosition( m );

	},

	copyPosition: function ( m ) {

		var te = this.elements;
		var me = m.elements;

		te[12] = me[12];
		te[13] = me[13];
		te[14] = me[14];

		return this;

	},

	extractRotation: function () {

		var v1 = new THREE.Vector3();

		return function ( m ) {

			var te = this.elements;
			var me = m.elements;

			var scaleX = 1 / v1.set( me[0], me[1], me[2] ).length();
			var scaleY = 1 / v1.set( me[4], me[5], me[6] ).length();
			var scaleZ = 1 / v1.set( me[8], me[9], me[10] ).length();

			te[0] = me[0] * scaleX;
			te[1] = me[1] * scaleX;
			te[2] = me[2] * scaleX;

			te[4] = me[4] * scaleY;
			te[5] = me[5] * scaleY;
			te[6] = me[6] * scaleY;

			te[8] = me[8] * scaleZ;
			te[9] = me[9] * scaleZ;
			te[10] = me[10] * scaleZ;

			return this;

		};

	}(),

	setRotationFromEuler: function ( v, order ) {

		console.warn( 'DEPRECATED: Matrix4\'s .setRotationFromEuler() has been deprecated in favor of makeRotationFromEuler.  Please update your code.' );

		return this.makeRotationFromEuler( v, order );

	},

	makeRotationFromEuler: function ( v, order ) {

		var te = this.elements;

		var x = v.x, y = v.y, z = v.z;
		var a = Math.cos( x ), b = Math.sin( x );
		var c = Math.cos( y ), d = Math.sin( y );
		var e = Math.cos( z ), f = Math.sin( z );

		if ( order === undefined || order === 'XYZ' ) {

			var ae = a * e, af = a * f, be = b * e, bf = b * f;

			te[0] = c * e;
			te[4] = - c * f;
			te[8] = d;

			te[1] = af + be * d;
			te[5] = ae - bf * d;
			te[9] = - b * c;

			te[2] = bf - ae * d;
			te[6] = be + af * d;
			te[10] = a * c;

		} else if ( order === 'YXZ' ) {

			var ce = c * e, cf = c * f, de = d * e, df = d * f;

			te[0] = ce + df * b;
			te[4] = de * b - cf;
			te[8] = a * d;

			te[1] = a * f;
			te[5] = a * e;
			te[9] = - b;

			te[2] = cf * b - de;
			te[6] = df + ce * b;
			te[10] = a * c;

		} else if ( order === 'ZXY' ) {

			var ce = c * e, cf = c * f, de = d * e, df = d * f;

			te[0] = ce - df * b;
			te[4] = - a * f;
			te[8] = de + cf * b;

			te[1] = cf + de * b;
			te[5] = a * e;
			te[9] = df - ce * b;

			te[2] = - a * d;
			te[6] = b;
			te[10] = a * c;

		} else if ( order === 'ZYX' ) {

			var ae = a * e, af = a * f, be = b * e, bf = b * f;

			te[0] = c * e;
			te[4] = be * d - af;
			te[8] = ae * d + bf;

			te[1] = c * f;
			te[5] = bf * d + ae;
			te[9] = af * d - be;

			te[2] = - d;
			te[6] = b * c;
			te[10] = a * c;

		} else if ( order === 'YZX' ) {

			var ac = a * c, ad = a * d, bc = b * c, bd = b * d;

			te[0] = c * e;
			te[4] = bd - ac * f;
			te[8] = bc * f + ad;

			te[1] = f;
			te[5] = a * e;
			te[9] = - b * e;

			te[2] = - d * e;
			te[6] = ad * f + bc;
			te[10] = ac - bd * f;

		} else if ( order === 'XZY' ) {

			var ac = a * c, ad = a * d, bc = b * c, bd = b * d;

			te[0] = c * e;
			te[4] = - f;
			te[8] = d * e;

			te[1] = ac * f + bd;
			te[5] = a * e;
			te[9] = ad * f - bc;

			te[2] = bc * f - ad;
			te[6] = b * e;
			te[10] = bd * f + ac;

		}

		// last column
		te[3] = 0;
		te[7] = 0;
		te[11] = 0;

		// bottom row
		te[12] = 0;
		te[13] = 0;
		te[14] = 0;
		te[15] = 1;

		return this;

	},

	setRotationFromQuaternion: function ( q ) {

		console.warn( 'DEPRECATED: Matrix4\'s .setRotationFromQuaternion() has been deprecated in favor of makeRotationFromQuaternion.  Please update your code.' );

		return this.makeRotationFromQuaternion( q );

	},

	makeRotationFromQuaternion: function ( q ) {

		var te = this.elements;

		var x = q.x, y = q.y, z = q.z, w = q.w;
		var x2 = x + x, y2 = y + y, z2 = z + z;
		var xx = x * x2, xy = x * y2, xz = x * z2;
		var yy = y * y2, yz = y * z2, zz = z * z2;
		var wx = w * x2, wy = w * y2, wz = w * z2;

		te[0] = 1 - ( yy + zz );
		te[4] = xy - wz;
		te[8] = xz + wy;

		te[1] = xy + wz;
		te[5] = 1 - ( xx + zz );
		te[9] = yz - wx;

		te[2] = xz - wy;
		te[6] = yz + wx;
		te[10] = 1 - ( xx + yy );

		// last column
		te[3] = 0;
		te[7] = 0;
		te[11] = 0;

		// bottom row
		te[12] = 0;
		te[13] = 0;
		te[14] = 0;
		te[15] = 1;

		return this;

	},

	lookAt: function() {

		var x = new THREE.Vector3();
		var y = new THREE.Vector3();
		var z = new THREE.Vector3();

		return function ( eye, target, up ) {

			var te = this.elements;

			z.subVectors( eye, target ).normalize();

			if ( z.length() === 0 ) {

				z.z = 1;

			}

			x.crossVectors( up, z ).normalize();

			if ( x.length() === 0 ) {

				z.x += 0.0001;
				x.crossVectors( up, z ).normalize();

			}

			y.crossVectors( z, x );


			te[0] = x.x; te[4] = y.x; te[8] = z.x;
			te[1] = x.y; te[5] = y.y; te[9] = z.y;
			te[2] = x.z; te[6] = y.z; te[10] = z.z;

			return this;

		};

	}(),

	multiply: function ( m, n ) {

		if ( n !== undefined ) {

			console.warn( 'DEPRECATED: Matrix4\'s .multiply() now only accepts one argument. Use .multiplyMatrices( a, b ) instead.' );
			return this.multiplyMatrices( m, n );

		}

		return this.multiplyMatrices( this, m );

	},

	multiplyMatrices: function ( a, b ) {

		var ae = a.elements;
		var be = b.elements;
		var te = this.elements;

		var a11 = ae[0], a12 = ae[4], a13 = ae[8], a14 = ae[12];
		var a21 = ae[1], a22 = ae[5], a23 = ae[9], a24 = ae[13];
		var a31 = ae[2], a32 = ae[6], a33 = ae[10], a34 = ae[14];
		var a41 = ae[3], a42 = ae[7], a43 = ae[11], a44 = ae[15];

		var b11 = be[0], b12 = be[4], b13 = be[8], b14 = be[12];
		var b21 = be[1], b22 = be[5], b23 = be[9], b24 = be[13];
		var b31 = be[2], b32 = be[6], b33 = be[10], b34 = be[14];
		var b41 = be[3], b42 = be[7], b43 = be[11], b44 = be[15];

		te[0] = a11 * b11 + a12 * b21 + a13 * b31 + a14 * b41;
		te[4] = a11 * b12 + a12 * b22 + a13 * b32 + a14 * b42;
		te[8] = a11 * b13 + a12 * b23 + a13 * b33 + a14 * b43;
		te[12] = a11 * b14 + a12 * b24 + a13 * b34 + a14 * b44;

		te[1] = a21 * b11 + a22 * b21 + a23 * b31 + a24 * b41;
		te[5] = a21 * b12 + a22 * b22 + a23 * b32 + a24 * b42;
		te[9] = a21 * b13 + a22 * b23 + a23 * b33 + a24 * b43;
		te[13] = a21 * b14 + a22 * b24 + a23 * b34 + a24 * b44;

		te[2] = a31 * b11 + a32 * b21 + a33 * b31 + a34 * b41;
		te[6] = a31 * b12 + a32 * b22 + a33 * b32 + a34 * b42;
		te[10] = a31 * b13 + a32 * b23 + a33 * b33 + a34 * b43;
		te[14] = a31 * b14 + a32 * b24 + a33 * b34 + a34 * b44;

		te[3] = a41 * b11 + a42 * b21 + a43 * b31 + a44 * b41;
		te[7] = a41 * b12 + a42 * b22 + a43 * b32 + a44 * b42;
		te[11] = a41 * b13 + a42 * b23 + a43 * b33 + a44 * b43;
		te[15] = a41 * b14 + a42 * b24 + a43 * b34 + a44 * b44;

		return this;

	},

	multiplyToArray: function ( a, b, r ) {

		var te = this.elements;

		this.multiplyMatrices( a, b );

		r[ 0 ] = te[0]; r[ 1 ] = te[1]; r[ 2 ] = te[2]; r[ 3 ] = te[3];
		r[ 4 ] = te[4]; r[ 5 ] = te[5]; r[ 6 ] = te[6]; r[ 7 ] = te[7];
		r[ 8 ]  = te[8]; r[ 9 ]  = te[9]; r[ 10 ] = te[10]; r[ 11 ] = te[11];
		r[ 12 ] = te[12]; r[ 13 ] = te[13]; r[ 14 ] = te[14]; r[ 15 ] = te[15];

		return this;

	},

	multiplyScalar: function ( s ) {

		var te = this.elements;

		te[0] *= s; te[4] *= s; te[8] *= s; te[12] *= s;
		te[1] *= s; te[5] *= s; te[9] *= s; te[13] *= s;
		te[2] *= s; te[6] *= s; te[10] *= s; te[14] *= s;
		te[3] *= s; te[7] *= s; te[11] *= s; te[15] *= s;

		return this;

	},

	multiplyVector3: function ( vector ) {

		console.warn( 'DEPRECATED: Matrix4\'s .multiplyVector3() has been removed. Use vector.applyMatrix4( matrix ) or vector.applyProjection( matrix ) instead.' );
		return vector.applyProjection( this );

	},

	multiplyVector4: function ( vector ) {

		console.warn( 'DEPRECATED: Matrix4\'s .multiplyVector4() has been removed. Use vector.applyMatrix4( matrix ) instead.' );
		return vector.applyMatrix4( this );

	},

	multiplyVector3Array: function() {

		var v1 = new THREE.Vector3();

		return function ( a ) {

			for ( var i = 0, il = a.length; i < il; i += 3 ) {

				v1.x = a[ i ];
				v1.y = a[ i + 1 ];
				v1.z = a[ i + 2 ];

				v1.applyProjection( this );

				a[ i ]     = v1.x;
				a[ i + 1 ] = v1.y;
				a[ i + 2 ] = v1.z;

			}

			return a;

		};

	}(),

	rotateAxis: function ( v ) {

		console.warn( 'DEPRECATED: Matrix4\'s .rotateAxis() has been removed. Use Vector3.transformDirection( matrix ) instead.' );

		v.transformDirection( this );

	},

	crossVector: function ( vector ) {

		console.warn( 'DEPRECATED: Matrix4\'s .crossVector() has been removed. Use vector.applyMatrix4( matrix ) instead.' );
		return vector.applyMatrix4( this );

	},

	determinant: function () {

		var te = this.elements;

		var n11 = te[0], n12 = te[4], n13 = te[8], n14 = te[12];
		var n21 = te[1], n22 = te[5], n23 = te[9], n24 = te[13];
		var n31 = te[2], n32 = te[6], n33 = te[10], n34 = te[14];
		var n41 = te[3], n42 = te[7], n43 = te[11], n44 = te[15];

		//TODO: make this more efficient
		//( based on http://www.euclideanspace.com/maths/algebra/matrix/functions/inverse/fourD/index.htm )

		return (
			n41 * (
				+n14 * n23 * n32
				-n13 * n24 * n32
				-n14 * n22 * n33
				+n12 * n24 * n33
				+n13 * n22 * n34
				-n12 * n23 * n34
			) +
			n42 * (
				+n11 * n23 * n34
				-n11 * n24 * n33
				+n14 * n21 * n33
				-n13 * n21 * n34
				+n13 * n24 * n31
				-n14 * n23 * n31
			) +
			n43 * (
				+n11 * n24 * n32
				-n11 * n22 * n34
				-n14 * n21 * n32
				+n12 * n21 * n34
				+n14 * n22 * n31
				-n12 * n24 * n31
			) +
			n44 * (
				-n13 * n22 * n31
				-n11 * n23 * n32
				+n11 * n22 * n33
				+n13 * n21 * n32
				-n12 * n21 * n33
				+n12 * n23 * n31
			)

		);

	},

	transpose: function () {

		var te = this.elements;
		var tmp;

		tmp = te[1]; te[1] = te[4]; te[4] = tmp;
		tmp = te[2]; te[2] = te[8]; te[8] = tmp;
		tmp = te[6]; te[6] = te[9]; te[9] = tmp;

		tmp = te[3]; te[3] = te[12]; te[12] = tmp;
		tmp = te[7]; te[7] = te[13]; te[13] = tmp;
		tmp = te[11]; te[11] = te[14]; te[14] = tmp;

		return this;

	},

	flattenToArray: function ( flat ) {

		var te = this.elements;
		flat[ 0 ] = te[0]; flat[ 1 ] = te[1]; flat[ 2 ] = te[2]; flat[ 3 ] = te[3];
		flat[ 4 ] = te[4]; flat[ 5 ] = te[5]; flat[ 6 ] = te[6]; flat[ 7 ] = te[7];
		flat[ 8 ] = te[8]; flat[ 9 ] = te[9]; flat[ 10 ] = te[10]; flat[ 11 ] = te[11];
		flat[ 12 ] = te[12]; flat[ 13 ] = te[13]; flat[ 14 ] = te[14]; flat[ 15 ] = te[15];

		return flat;

	},

	flattenToArrayOffset: function( flat, offset ) {

		var te = this.elements;
		flat[ offset ] = te[0];
		flat[ offset + 1 ] = te[1];
		flat[ offset + 2 ] = te[2];
		flat[ offset + 3 ] = te[3];

		flat[ offset + 4 ] = te[4];
		flat[ offset + 5 ] = te[5];
		flat[ offset + 6 ] = te[6];
		flat[ offset + 7 ] = te[7];

		flat[ offset + 8 ]  = te[8];
		flat[ offset + 9 ]  = te[9];
		flat[ offset + 10 ] = te[10];
		flat[ offset + 11 ] = te[11];

		flat[ offset + 12 ] = te[12];
		flat[ offset + 13 ] = te[13];
		flat[ offset + 14 ] = te[14];
		flat[ offset + 15 ] = te[15];

		return flat;

	},

	getPosition: function() {

		var v1 = new THREE.Vector3();

		return function () {

			console.warn( 'DEPRECATED: Matrix4\'s .getPosition() has been removed. Use Vector3.getPositionFromMatrix( matrix ) instead.' );

			var te = this.elements;
			return v1.set( te[12], te[13], te[14] );

		};

	}(),

	setPosition: function ( v ) {

		var te = this.elements;

		te[12] = v.x;
		te[13] = v.y;
		te[14] = v.z;

		return this;

	},

	getInverse: function ( m, throwOnInvertible ) {

		// based on http://www.euclideanspace.com/maths/algebra/matrix/functions/inverse/fourD/index.htm
		var te = this.elements;
		var me = m.elements;

		var n11 = me[0], n12 = me[4], n13 = me[8], n14 = me[12];
		var n21 = me[1], n22 = me[5], n23 = me[9], n24 = me[13];
		var n31 = me[2], n32 = me[6], n33 = me[10], n34 = me[14];
		var n41 = me[3], n42 = me[7], n43 = me[11], n44 = me[15];

		te[0] = n23*n34*n42 - n24*n33*n42 + n24*n32*n43 - n22*n34*n43 - n23*n32*n44 + n22*n33*n44;
		te[4] = n14*n33*n42 - n13*n34*n42 - n14*n32*n43 + n12*n34*n43 + n13*n32*n44 - n12*n33*n44;
		te[8] = n13*n24*n42 - n14*n23*n42 + n14*n22*n43 - n12*n24*n43 - n13*n22*n44 + n12*n23*n44;
		te[12] = n14*n23*n32 - n13*n24*n32 - n14*n22*n33 + n12*n24*n33 + n13*n22*n34 - n12*n23*n34;
		te[1] = n24*n33*n41 - n23*n34*n41 - n24*n31*n43 + n21*n34*n43 + n23*n31*n44 - n21*n33*n44;
		te[5] = n13*n34*n41 - n14*n33*n41 + n14*n31*n43 - n11*n34*n43 - n13*n31*n44 + n11*n33*n44;
		te[9] = n14*n23*n41 - n13*n24*n41 - n14*n21*n43 + n11*n24*n43 + n13*n21*n44 - n11*n23*n44;
		te[13] = n13*n24*n31 - n14*n23*n31 + n14*n21*n33 - n11*n24*n33 - n13*n21*n34 + n11*n23*n34;
		te[2] = n22*n34*n41 - n24*n32*n41 + n24*n31*n42 - n21*n34*n42 - n22*n31*n44 + n21*n32*n44;
		te[6] = n14*n32*n41 - n12*n34*n41 - n14*n31*n42 + n11*n34*n42 + n12*n31*n44 - n11*n32*n44;
		te[10] = n12*n24*n41 - n14*n22*n41 + n14*n21*n42 - n11*n24*n42 - n12*n21*n44 + n11*n22*n44;
		te[14] = n14*n22*n31 - n12*n24*n31 - n14*n21*n32 + n11*n24*n32 + n12*n21*n34 - n11*n22*n34;
		te[3] = n23*n32*n41 - n22*n33*n41 - n23*n31*n42 + n21*n33*n42 + n22*n31*n43 - n21*n32*n43;
		te[7] = n12*n33*n41 - n13*n32*n41 + n13*n31*n42 - n11*n33*n42 - n12*n31*n43 + n11*n32*n43;
		te[11] = n13*n22*n41 - n12*n23*n41 - n13*n21*n42 + n11*n23*n42 + n12*n21*n43 - n11*n22*n43;
		te[15] = n12*n23*n31 - n13*n22*n31 + n13*n21*n32 - n11*n23*n32 - n12*n21*n33 + n11*n22*n33;

		var det = me[ 0 ] * te[ 0 ] + me[ 1 ] * te[ 4 ] + me[ 2 ] * te[ 8 ] + me[ 3 ] * te[ 12 ];

		if ( det == 0 ) {

			var msg = "Matrix4.getInverse(): can't invert matrix, determinant is 0";

			if ( throwOnInvertible || false ) {

				throw new Error( msg ); 

			} else {

				console.warn( msg );

			}

			this.identity();

			return this;
		}

		this.multiplyScalar( 1 / det );

		return this;

	},

	translate: function ( v ) {

		console.warn( 'DEPRECATED: Matrix4\'s .translate() has been removed.');

	},

	rotateX: function ( angle ) {

		console.warn( 'DEPRECATED: Matrix4\'s .rotateX() has been removed.');

	},

	rotateY: function ( angle ) {

		console.warn( 'DEPRECATED: Matrix4\'s .rotateY() has been removed.');

	},

	rotateZ: function ( angle ) {

		console.warn( 'DEPRECATED: Matrix4\'s .rotateZ() has been removed.');

	},

	rotateByAxis: function ( axis, angle ) {

		console.warn( 'DEPRECATED: Matrix4\'s .rotateByAxis() has been removed.');

	},

	scale: function ( v ) {

		var te = this.elements;
		var x = v.x, y = v.y, z = v.z;

		te[0] *= x; te[4] *= y; te[8] *= z;
		te[1] *= x; te[5] *= y; te[9] *= z;
		te[2] *= x; te[6] *= y; te[10] *= z;
		te[3] *= x; te[7] *= y; te[11] *= z;

		return this;

	},

	getMaxScaleOnAxis: function () {

		var te = this.elements;

		var scaleXSq = te[0] * te[0] + te[1] * te[1] + te[2] * te[2];
		var scaleYSq = te[4] * te[4] + te[5] * te[5] + te[6] * te[6];
		var scaleZSq = te[8] * te[8] + te[9] * te[9] + te[10] * te[10];

		return Math.sqrt( Math.max( scaleXSq, Math.max( scaleYSq, scaleZSq ) ) );

	},

	makeTranslation: function ( x, y, z ) {

		this.set(

			1, 0, 0, x,
			0, 1, 0, y,
			0, 0, 1, z,
			0, 0, 0, 1

		);

		return this;

	},

	makeRotationX: function ( theta ) {

		var c = Math.cos( theta ), s = Math.sin( theta );

		this.set(

			1, 0,  0, 0,
			0, c, -s, 0,
			0, s,  c, 0,
			0, 0,  0, 1

		);

		return this;

	},

	makeRotationY: function ( theta ) {

		var c = Math.cos( theta ), s = Math.sin( theta );

		this.set(

			 c, 0, s, 0,
			 0, 1, 0, 0,
			-s, 0, c, 0,
			 0, 0, 0, 1

		);

		return this;

	},

	makeRotationZ: function ( theta ) {

		var c = Math.cos( theta ), s = Math.sin( theta );

		this.set(

			c, -s, 0, 0,
			s,  c, 0, 0,
			0,  0, 1, 0,
			0,  0, 0, 1

		);

		return this;

	},

	makeRotationAxis: function ( axis, angle ) {

		// Based on http://www.gamedev.net/reference/articles/article1199.asp

		var c = Math.cos( angle );
		var s = Math.sin( angle );
		var t = 1 - c;
		var x = axis.x, y = axis.y, z = axis.z;
		var tx = t * x, ty = t * y;

		this.set(

			tx * x + c, tx * y - s * z, tx * z + s * y, 0,
			tx * y + s * z, ty * y + c, ty * z - s * x, 0,
			tx * z - s * y, ty * z + s * x, t * z * z + c, 0,
			0, 0, 0, 1

		);

		 return this;

	},

	makeScale: function ( x, y, z ) {

		this.set(

			x, 0, 0, 0,
			0, y, 0, 0,
			0, 0, z, 0,
			0, 0, 0, 1

		);

		return this;

	},

	compose: function ( position, quaternion, scale ) {

		console.warn( 'DEPRECATED: Matrix4\'s .compose() has been deprecated in favor of makeFromPositionQuaternionScale. Please update your code.' );

		return this.makeFromPositionQuaternionScale( position, quaternion, scale );

	},

	makeFromPositionQuaternionScale: function ( position, quaternion, scale ) {

		this.makeRotationFromQuaternion( quaternion );
		this.scale( scale );
		this.setPosition( position );

		return this;

	},

	makeFromPositionEulerScale: function ( position, rotation, eulerOrder, scale ) {

		this.makeRotationFromEuler( rotation, eulerOrder );
		this.scale( scale );
		this.setPosition( position );

		return this;

	},

	makeFrustum: function ( left, right, bottom, top, near, far ) {

		var te = this.elements;
		var x = 2 * near / ( right - left );
		var y = 2 * near / ( top - bottom );

		var a = ( right + left ) / ( right - left );
		var b = ( top + bottom ) / ( top - bottom );
		var c = - ( far + near ) / ( far - near );
		var d = - 2 * far * near / ( far - near );

		te[0] = x;	te[4] = 0;	te[8] = a;	te[12] = 0;
		te[1] = 0;	te[5] = y;	te[9] = b;	te[13] = 0;
		te[2] = 0;	te[6] = 0;	te[10] = c;	te[14] = d;
		te[3] = 0;	te[7] = 0;	te[11] = - 1;	te[15] = 0;

		return this;

	},

	makePerspective: function ( fov, aspect, near, far ) {

		var ymax = near * Math.tan( THREE.Math.degToRad( fov * 0.5 ) );
		var ymin = - ymax;
		var xmin = ymin * aspect;
		var xmax = ymax * aspect;

		return this.makeFrustum( xmin, xmax, ymin, ymax, near, far );

	},

	makeOrthographic: function ( left, right, top, bottom, near, far ) {

		var te = this.elements;
		var w = right - left;
		var h = top - bottom;
		var p = far - near;

		var x = ( right + left ) / w;
		var y = ( top + bottom ) / h;
		var z = ( far + near ) / p;

		te[0] = 2 / w;	te[4] = 0;	te[8] = 0;	te[12] = -x;
		te[1] = 0;	te[5] = 2 / h;	te[9] = 0;	te[13] = -y;
		te[2] = 0;	te[6] = 0;	te[10] = -2/p;	te[14] = -z;
		te[3] = 0;	te[7] = 0;	te[11] = 0;	te[15] = 1;

		return this;

	},

	clone: function () {

		var te = this.elements;

		return new THREE.Matrix4(

			te[0], te[4], te[8], te[12],
			te[1], te[5], te[9], te[13],
			te[2], te[6], te[10], te[14],
			te[3], te[7], te[11], te[15]

		);

	}

};

THREE.extend( THREE.Matrix4.prototype, {

	decompose: function() {

		var x = new THREE.Vector3();
		var y = new THREE.Vector3();
		var z = new THREE.Vector3();
		var matrix = new THREE.Matrix4();

		return function ( position, quaternion, scale ) {

			var te = this.elements;

			// grab the axis vectors
			x.set( te[0], te[1], te[2] );
			y.set( te[4], te[5], te[6] );
			z.set( te[8], te[9], te[10] );

			position = ( position instanceof THREE.Vector3 ) ? position : new THREE.Vector3();
			quaternion = ( quaternion instanceof THREE.Quaternion ) ? quaternion : new THREE.Quaternion();
			scale = ( scale instanceof THREE.Vector3 ) ? scale : new THREE.Vector3();

			scale.x = x.length();
			scale.y = y.length();
			scale.z = z.length();

			position.x = te[12];
			position.y = te[13];
			position.z = te[14];

			// scale the rotation part

			matrix.copy( this );

			matrix.elements[0] /= scale.x;
			matrix.elements[1] /= scale.x;
			matrix.elements[2] /= scale.x;

			matrix.elements[4] /= scale.y;
			matrix.elements[5] /= scale.y;
			matrix.elements[6] /= scale.y;

			matrix.elements[8] /= scale.z;
			matrix.elements[9] /= scale.z;
			matrix.elements[10] /= scale.z;

			quaternion.setFromRotationMatrix( matrix );

			return [ position, quaternion, scale ];

		};

	}()

} );
/**
 * @author bhouston / http://exocortex.com
 */

THREE.Ray = function ( origin, direction ) {

	this.origin = ( origin !== undefined ) ? origin : new THREE.Vector3();
	this.direction = ( direction !== undefined ) ? direction : new THREE.Vector3();

};

THREE.Ray.prototype = {

	constructor: THREE.Ray,

	set: function ( origin, direction ) {

		this.origin.copy( origin );
		this.direction.copy( direction );

		return this;

	},

	copy: function ( ray ) {

		this.origin.copy( ray.origin );
		this.direction.copy( ray.direction );

		return this;

	},

	at: function( t, optionalTarget ) {

		var result = optionalTarget || new THREE.Vector3();

		return result.copy( this.direction ).multiplyScalar( t ).add( this.origin );

	},

	recast: function() {

		var v1 = new THREE.Vector3();

		return function ( t ) {

			this.origin.copy( this.at( t, v1 ) );

			return this;

		};

	}(),

	closestPointToPoint: function ( point, optionalTarget ) {

		var result = optionalTarget || new THREE.Vector3();
		result.subVectors( point, this.origin );
		var directionDistance = result.dot( this.direction );

		return result.copy( this.direction ).multiplyScalar( directionDistance ).add( this.origin );

	},

	distanceToPoint: function() {

		var v1 = new THREE.Vector3();

		return function ( point ) {

			var directionDistance = v1.subVectors( point, this.origin ).dot( this.direction );
			v1.copy( this.direction ).multiplyScalar( directionDistance ).add( this.origin );

			return v1.distanceTo( point );

		};

	}(),

	isIntersectionSphere: function( sphere ) {

		return ( this.distanceToPoint( sphere.center ) <= sphere.radius );

	},

	isIntersectionPlane: function ( plane ) {

		// check if the line and plane are non-perpendicular, if they
		// eventually they will intersect.
		var denominator = plane.normal.dot( this.direction );
		if ( denominator != 0 ) {

			return true;

		}

		// line is coplanar, return origin
		if( plane.distanceToPoint( this.origin ) == 0 ) {

			return true;

		}

		return false;

	},

	distanceToPlane: function ( plane ) {

		var denominator = plane.normal.dot( this.direction );
		if ( denominator == 0 ) {

			// line is coplanar, return origin
			if( plane.distanceToPoint( this.origin ) == 0 ) {

				return 0;

			}

			// Unsure if this is the correct method to handle this case.
			return undefined;

		}

		var t = - ( this.origin.dot( plane.normal ) + plane.constant ) / denominator;

		return t;

	},

	intersectPlane: function ( plane, optionalTarget ) {

		var t = this.distanceToPlane( plane );

		if ( t === undefined ) {

			return undefined;
		}

		return this.at( t, optionalTarget );

	},

	applyMatrix4: function ( matrix4 ) {

		this.direction.add( this.origin ).applyMatrix4( matrix4 );
		this.origin.applyMatrix4( matrix4 );
		this.direction.sub( this.origin );

		return this;
	},

	equals: function ( ray ) {

		return ray.origin.equals( this.origin ) && ray.direction.equals( this.direction );

	},

	clone: function () {

		return new THREE.Ray().copy( this );

	}

};
/**
 * @author bhouston / http://exocortex.com
 * @author mrdoob / http://mrdoob.com/
 */

THREE.Sphere = function ( center, radius ) {

	this.center = ( center !== undefined ) ? center : new THREE.Vector3();
	this.radius = ( radius !== undefined ) ? radius : 0;

};

THREE.Sphere.prototype = {

	constructor: THREE.Sphere,

	set: function ( center, radius ) {

		this.center.copy( center );
		this.radius = radius;

		return this;
	},

	setFromCenterAndPoints: function ( center, points ) {

		var maxRadiusSq = 0;

		for ( var i = 0, il = points.length; i < il; i ++ ) {

			var radiusSq = center.distanceToSquared( points[ i ] );
			maxRadiusSq = Math.max( maxRadiusSq, radiusSq );

		}

		this.center = center;
		this.radius = Math.sqrt( maxRadiusSq );

		return this;

	},

	copy: function ( sphere ) {

		this.center.copy( sphere.center );
		this.radius = sphere.radius;

		return this;

	},

	empty: function () {

		return ( this.radius <= 0 );

	},

	containsPoint: function ( point ) {

		return ( point.distanceToSquared( this.center ) <= ( this.radius * this.radius ) );

	},

	distanceToPoint: function ( point ) {

		return ( point.distanceTo( this.center ) - this.radius );

	},

	intersectsSphere: function ( sphere ) {

		var radiusSum = this.radius + sphere.radius;

		return sphere.center.distanceToSquared( this.center ) <= ( radiusSum * radiusSum );

	},

	clampPoint: function ( point, optionalTarget ) {

		var deltaLengthSq = this.center.distanceToSquared( point );

		var result = optionalTarget || new THREE.Vector3();
		result.copy( point );

		if ( deltaLengthSq > ( this.radius * this.radius ) ) {

			result.sub( this.center ).normalize();
			result.multiplyScalar( this.radius ).add( this.center );

		}

		return result;

	},

	getBoundingBox: function ( optionalTarget ) {

		var box = optionalTarget || new THREE.Box3();

		box.set( this.center, this.center );
		box.expandByScalar( this.radius );

		return box;

	},

	applyMatrix4: function ( matrix ) {

		this.center.applyMatrix4( matrix );
		this.radius = this.radius * matrix.getMaxScaleOnAxis();

		return this;

	},

	translate: function ( offset ) {

		this.center.add( offset );

		return this;

	},

	equals: function ( sphere ) {

		return sphere.center.equals( this.center ) && ( sphere.radius === this.radius );

	},

	clone: function () {

		return new THREE.Sphere().copy( this );

	}

};
/**
 * @author mrdoob / http://mrdoob.com/
 * @author alteredq / http://alteredqualia.com/
 * @author bhouston / http://exocortex.com
 */

THREE.Frustum = function ( p0, p1, p2, p3, p4, p5 ) {

	this.planes = [

		( p0 !== undefined ) ? p0 : new THREE.Plane(),
		( p1 !== undefined ) ? p1 : new THREE.Plane(),
		( p2 !== undefined ) ? p2 : new THREE.Plane(),
		( p3 !== undefined ) ? p3 : new THREE.Plane(),
		( p4 !== undefined ) ? p4 : new THREE.Plane(),
		( p5 !== undefined ) ? p5 : new THREE.Plane()

	];

};

THREE.Frustum.prototype = {

	constructor: THREE.Frustum,

	set: function ( p0, p1, p2, p3, p4, p5 ) {

		var planes = this.planes;

		planes[0].copy( p0 );
		planes[1].copy( p1 );
		planes[2].copy( p2 );
		planes[3].copy( p3 );
		planes[4].copy( p4 );
		planes[5].copy( p5 );

		return this;

	},

	copy: function ( frustum ) {

		var planes = this.planes;

		for( var i = 0; i < 6; i ++ ) {

			planes[i].copy( frustum.planes[i] );

		}

		return this;

	},

	setFromMatrix: function ( m ) {

		var planes = this.planes;
		var me = m.elements;
		var me0 = me[0], me1 = me[1], me2 = me[2], me3 = me[3];
		var me4 = me[4], me5 = me[5], me6 = me[6], me7 = me[7];
		var me8 = me[8], me9 = me[9], me10 = me[10], me11 = me[11];
		var me12 = me[12], me13 = me[13], me14 = me[14], me15 = me[15];

		planes[ 0 ].setComponents( me3 - me0, me7 - me4, me11 - me8, me15 - me12 ).normalize();
		planes[ 1 ].setComponents( me3 + me0, me7 + me4, me11 + me8, me15 + me12 ).normalize();
		planes[ 2 ].setComponents( me3 + me1, me7 + me5, me11 + me9, me15 + me13 ).normalize();
		planes[ 3 ].setComponents( me3 - me1, me7 - me5, me11 - me9, me15 - me13 ).normalize();
		planes[ 4 ].setComponents( me3 - me2, me7 - me6, me11 - me10, me15 - me14 ).normalize();
		planes[ 5 ].setComponents( me3 + me2, me7 + me6, me11 + me10, me15 + me14 ).normalize();

		return this;

	},

	intersectsObject: function () {

		var center = new THREE.Vector3();

		return function ( object ) {

			// this method is expanded inlined for performance reasons.

			var matrix = object.matrixWorld;
			var planes = this.planes;
			var negRadius = - object.geometry.boundingSphere.radius * matrix.getMaxScaleOnAxis();

			center.getPositionFromMatrix( matrix );

			for ( var i = 0; i < 6; i ++ ) {

				var distance = planes[ i ].distanceToPoint( center );

				if ( distance < negRadius ) {

					return false;

				}

			}

			return true;

		};

	}(),

	intersectsSphere: function ( sphere ) {

		var planes = this.planes;
		var center = sphere.center;
		var negRadius = -sphere.radius;

		for ( var i = 0; i < 6; i ++ ) {

			var distance = planes[ i ].distanceToPoint( center );

			if ( distance < negRadius ) {

				return false;

			}

		}

		return true;

	},

	containsPoint: function ( point ) {

		var planes = this.planes;

		for ( var i = 0; i < 6; i ++ ) {

			if ( planes[ i ].distanceToPoint( point ) < 0 ) {

				return false;

			}

		}

		return true;

	},

	clone: function () {

		return new THREE.Frustum().copy( this );

	}

};
/**
 * @author bhouston / http://exocortex.com
 */

THREE.Plane = function ( normal, constant ) {

	this.normal = ( normal !== undefined ) ? normal : new THREE.Vector3( 1, 0, 0 );
	this.constant = ( constant !== undefined ) ? constant : 0;

};

THREE.Plane.prototype = {

	constructor: THREE.Plane,

	set: function ( normal, constant ) {

		this.normal.copy( normal );
		this.constant = constant;

		return this;

	},

	setComponents: function ( x, y, z, w ) {

		this.normal.set( x, y, z );
		this.constant = w;

		return this;

	},

	setFromNormalAndCoplanarPoint: function ( normal, point ) {

		this.normal.copy( normal );
		this.constant = - point.dot( this.normal );	// must be this.normal, not normal, as this.normal is normalized

		return this;

	},

	setFromCoplanarPoints: function() {

		var v1 = new THREE.Vector3();
		var v2 = new THREE.Vector3();

		return function ( a, b, c ) {

			var normal = v1.subVectors( c, b ).cross( v2.subVectors( a, b ) ).normalize();

			// Q: should an error be thrown if normal is zero (e.g. degenerate plane)?

			this.setFromNormalAndCoplanarPoint( normal, a );

			return this;

		};

	}(),


	copy: function ( plane ) {

		this.normal.copy( plane.normal );
		this.constant = plane.constant;

		return this;

	},

	normalize: function () {

		// Note: will lead to a divide by zero if the plane is invalid.

		var inverseNormalLength = 1.0 / this.normal.length();
		this.normal.multiplyScalar( inverseNormalLength );
		this.constant *= inverseNormalLength;

		return this;

	},

	negate: function () {

		this.constant *= -1;
		this.normal.negate();

		return this;

	},

	distanceToPoint: function ( point ) {

		return this.normal.dot( point ) + this.constant;

	},

	distanceToSphere: function ( sphere ) {

		return this.distanceToPoint( sphere.center ) - sphere.radius;

	},

	projectPoint: function ( point, optionalTarget ) {

		return this.orthoPoint( point, optionalTarget ).sub( point ).negate();

	},

	orthoPoint: function ( point, optionalTarget ) {

		var perpendicularMagnitude = this.distanceToPoint( point );

		var result = optionalTarget || new THREE.Vector3();
		return result.copy( this.normal ).multiplyScalar( perpendicularMagnitude );

	},

	isIntersectionLine: function ( line ) {

		// Note: this tests if a line intersects the plane, not whether it (or its end-points) are coplanar with it.

		var startSign = this.distanceToPoint( line.start );
		var endSign = this.distanceToPoint( line.end );

		return ( startSign < 0 && endSign > 0 ) || ( endSign < 0 && startSign > 0 );

	},

	intersectLine: function() {

		var v1 = new THREE.Vector3();

		return function ( line, optionalTarget ) {

			var result = optionalTarget || new THREE.Vector3();

			var direction = line.delta( v1 );

			var denominator = this.normal.dot( direction );

			if ( denominator == 0 ) {

				// line is coplanar, return origin
				if( this.distanceToPoint( line.start ) == 0 ) {

					return result.copy( line.start );

				}

				// Unsure if this is the correct method to handle this case.
				return undefined;

			}

			var t = - ( line.start.dot( this.normal ) + this.constant ) / denominator;

			if( t < 0 || t > 1 ) {

				return undefined;

			}

			return result.copy( direction ).multiplyScalar( t ).add( line.start );

		};

	}(),


	coplanarPoint: function ( optionalTarget ) {

		var result = optionalTarget || new THREE.Vector3();
		return result.copy( this.normal ).multiplyScalar( - this.constant );

	},

	applyMatrix4: function() {

		var v1 = new THREE.Vector3();
		var v2 = new THREE.Vector3();

		return function ( matrix, optionalNormalMatrix ) {

			// compute new normal based on theory here:
			// http://www.songho.ca/opengl/gl_normaltransform.html
			optionalNormalMatrix = optionalNormalMatrix || new THREE.Matrix3().getNormalMatrix( matrix );
			var newNormal = v1.copy( this.normal ).applyMatrix3( optionalNormalMatrix );

			var newCoplanarPoint = this.coplanarPoint( v2 );
			newCoplanarPoint.applyMatrix4( matrix );

			this.setFromNormalAndCoplanarPoint( newNormal, newCoplanarPoint );

			return this;

		};

	}(),

	translate: function ( offset ) {

		this.constant = this.constant - offset.dot( this.normal );

		return this;

	},

	equals: function ( plane ) {

		return plane.normal.equals( this.normal ) && ( plane.constant == this.constant );

	},

	clone: function () {

		return new THREE.Plane().copy( this );

	}

};
/**
 * @author alteredq / http://alteredqualia.com/
 */

THREE.Math = {

	// Clamp value to range <a, b>

	clamp: function ( x, a, b ) {

		return ( x < a ) ? a : ( ( x > b ) ? b : x );

	},

	// Clamp value to range <a, inf)

	clampBottom: function ( x, a ) {

		return x < a ? a : x;

	},

	// Linear mapping from range <a1, a2> to range <b1, b2>

	mapLinear: function ( x, a1, a2, b1, b2 ) {

		return b1 + ( x - a1 ) * ( b2 - b1 ) / ( a2 - a1 );

	},

	// http://en.wikipedia.org/wiki/Smoothstep

	smoothstep: function ( x, min, max ) {

		if ( x <= min ) return 0;
		if ( x >= max ) return 1;

		x = ( x - min )/( max - min );

		return x*x*(3 - 2*x);

	},

	smootherstep: function ( x, min, max ) {

		if ( x <= min ) return 0;
		if ( x >= max ) return 1;

		x = ( x - min )/( max - min );

		return x*x*x*(x*(x*6 - 15) + 10);

	},

	// Random float from <0, 1> with 16 bits of randomness
	// (standard Math.random() creates repetitive patterns when applied over larger space)

	random16: function () {

		return ( 65280 * Math.random() + 255 * Math.random() ) / 65535;

	},

	// Random integer from <low, high> interval

	randInt: function ( low, high ) {

		return low + Math.floor( Math.random() * ( high - low + 1 ) );

	},

	// Random float from <low, high> interval

	randFloat: function ( low, high ) {

		return low + Math.random() * ( high - low );

	},

	// Random float from <-range/2, range/2> interval

	randFloatSpread: function ( range ) {

		return range * ( 0.5 - Math.random() );

	},

	sign: function ( x ) {

		return ( x < 0 ) ? -1 : ( ( x > 0 ) ? 1 : 0 );

	},

	degToRad: function() {

		var degreeToRadiansFactor = Math.PI / 180;

		return function ( degrees ) {

			return degrees * degreeToRadiansFactor;

		};

	}(),

	radToDeg: function() {

		var radianToDegreesFactor = 180 / Math.PI;

		return function ( radians ) {

			return radians * radianToDegreesFactor;

		};

	}()

};
/**
 * Spline from Tween.js, slightly optimized (and trashed)
 * http://sole.github.com/tween.js/examples/05_spline.html
 *
 * @author mrdoob / http://mrdoob.com/
 * @author alteredq / http://alteredqualia.com/
 */

THREE.Spline = function ( points ) {

	this.points = points;

	var c = [], v3 = { x: 0, y: 0, z: 0 },
	point, intPoint, weight, w2, w3,
	pa, pb, pc, pd;

	this.initFromArray = function( a ) {

		this.points = [];

		for ( var i = 0; i < a.length; i++ ) {

			this.points[ i ] = { x: a[ i ][ 0 ], y: a[ i ][ 1 ], z: a[ i ][ 2 ] };

		}

	};

	this.getPoint = function ( k ) {

		point = ( this.points.length - 1 ) * k;
		intPoint = Math.floor( point );
		weight = point - intPoint;

		c[ 0 ] = intPoint === 0 ? intPoint : intPoint - 1;
		c[ 1 ] = intPoint;
		c[ 2 ] = intPoint  > this.points.length - 2 ? this.points.length - 1 : intPoint + 1;
		c[ 3 ] = intPoint  > this.points.length - 3 ? this.points.length - 1 : intPoint + 2;

		pa = this.points[ c[ 0 ] ];
		pb = this.points[ c[ 1 ] ];
		pc = this.points[ c[ 2 ] ];
		pd = this.points[ c[ 3 ] ];

		w2 = weight * weight;
		w3 = weight * w2;

		v3.x = interpolate( pa.x, pb.x, pc.x, pd.x, weight, w2, w3 );
		v3.y = interpolate( pa.y, pb.y, pc.y, pd.y, weight, w2, w3 );
		v3.z = interpolate( pa.z, pb.z, pc.z, pd.z, weight, w2, w3 );

		return v3;

	};

	this.getControlPointsArray = function () {

		var i, p, l = this.points.length,
			coords = [];

		for ( i = 0; i < l; i ++ ) {

			p = this.points[ i ];
			coords[ i ] = [ p.x, p.y, p.z ];

		}

		return coords;

	};

	// approximate length by summing linear segments

	this.getLength = function ( nSubDivisions ) {

		var i, index, nSamples, position,
			point = 0, intPoint = 0, oldIntPoint = 0,
			oldPosition = new THREE.Vector3(),
			tmpVec = new THREE.Vector3(),
			chunkLengths = [],
			totalLength = 0;

		// first point has 0 length

		chunkLengths[ 0 ] = 0;

		if ( !nSubDivisions ) nSubDivisions = 100;

		nSamples = this.points.length * nSubDivisions;

		oldPosition.copy( this.points[ 0 ] );

		for ( i = 1; i < nSamples; i ++ ) {

			index = i / nSamples;

			position = this.getPoint( index );
			tmpVec.copy( position );

			totalLength += tmpVec.distanceTo( oldPosition );

			oldPosition.copy( position );

			point = ( this.points.length - 1 ) * index;
			intPoint = Math.floor( point );

			if ( intPoint != oldIntPoint ) {

				chunkLengths[ intPoint ] = totalLength;
				oldIntPoint = intPoint;

			}

		}

		// last point ends with total length

		chunkLengths[ chunkLengths.length ] = totalLength;

		return { chunks: chunkLengths, total: totalLength };

	};

	this.reparametrizeByArcLength = function ( samplingCoef ) {

		var i, j,
			index, indexCurrent, indexNext,
			linearDistance, realDistance,
			sampling, position,
			newpoints = [],
			tmpVec = new THREE.Vector3(),
			sl = this.getLength();

		newpoints.push( tmpVec.copy( this.points[ 0 ] ).clone() );

		for ( i = 1; i < this.points.length; i++ ) {

			//tmpVec.copy( this.points[ i - 1 ] );
			//linearDistance = tmpVec.distanceTo( this.points[ i ] );

			realDistance = sl.chunks[ i ] - sl.chunks[ i - 1 ];

			sampling = Math.ceil( samplingCoef * realDistance / sl.total );

			indexCurrent = ( i - 1 ) / ( this.points.length - 1 );
			indexNext = i / ( this.points.length - 1 );

			for ( j = 1; j < sampling - 1; j++ ) {

				index = indexCurrent + j * ( 1 / sampling ) * ( indexNext - indexCurrent );

				position = this.getPoint( index );
				newpoints.push( tmpVec.copy( position ).clone() );

			}

			newpoints.push( tmpVec.copy( this.points[ i ] ).clone() );

		}

		this.points = newpoints;

	};

	// Catmull-Rom

	function interpolate( p0, p1, p2, p3, t, t2, t3 ) {

		var v0 = ( p2 - p0 ) * 0.5,
			v1 = ( p3 - p1 ) * 0.5;

		return ( 2 * ( p1 - p2 ) + v0 + v1 ) * t3 + ( - 3 * ( p1 - p2 ) - 2 * v0 - v1 ) * t2 + v0 * t + p1;

	};

};
/**
 * @author bhouston / http://exocortex.com
 * @author mrdoob / http://mrdoob.com/
 */

THREE.Triangle = function ( a, b, c ) {

	this.a = ( a !== undefined ) ? a : new THREE.Vector3();
	this.b = ( b !== undefined ) ? b : new THREE.Vector3();
	this.c = ( c !== undefined ) ? c : new THREE.Vector3();

};

THREE.Triangle.normal = function() {

	var v0 = new THREE.Vector3();

	return function ( a, b, c, optionalTarget ) {

		var result = optionalTarget || new THREE.Vector3();

		result.subVectors( c, b );
		v0.subVectors( a, b );
		result.cross( v0 );

		var resultLengthSq = result.lengthSq();
		if( resultLengthSq > 0 ) {

			return result.multiplyScalar( 1 / Math.sqrt( resultLengthSq ) );

		}

		return result.set( 0, 0, 0 );

	};

}();

// static/instance method to calculate barycoordinates
// based on: http://www.blackpawn.com/texts/pointinpoly/default.html
THREE.Triangle.barycoordFromPoint = function() {

	var v0 = new THREE.Vector3();
	var v1 = new THREE.Vector3();
	var v2 = new THREE.Vector3();

	return function ( point, a, b, c, optionalTarget ) {

		v0.subVectors( c, a );
		v1.subVectors( b, a );
		v2.subVectors( point, a );

		var dot00 = v0.dot( v0 );
		var dot01 = v0.dot( v1 );
		var dot02 = v0.dot( v2 );
		var dot11 = v1.dot( v1 );
		var dot12 = v1.dot( v2 );

		var denom = ( dot00 * dot11 - dot01 * dot01 );

		var result = optionalTarget || new THREE.Vector3();

		// colinear or singular triangle
		if( denom == 0 ) {
			// arbitrary location outside of triangle?
			// not sure if this is the best idea, maybe should be returning undefined
			return result.set( -2, -1, -1 );
		}

		var invDenom = 1 / denom;
		var u = ( dot11 * dot02 - dot01 * dot12 ) * invDenom;
		var v = ( dot00 * dot12 - dot01 * dot02 ) * invDenom;

		// barycoordinates must always sum to 1
		return result.set( 1 - u - v, v, u );

	};

}();

THREE.Triangle.containsPoint = function() {

	var v1 = new THREE.Vector3();

	return function ( point, a, b, c ) {

		var result = THREE.Triangle.barycoordFromPoint( point, a, b, c, v1 );

		return ( result.x >= 0 ) && ( result.y >= 0 ) && ( ( result.x + result.y ) <= 1 );

	};

}();

THREE.Triangle.prototype = {

	constructor: THREE.Triangle,

	set: function ( a, b, c ) {

		this.a.copy( a );
		this.b.copy( b );
		this.c.copy( c );

		return this;

	},

	setFromPointsAndIndices: function ( points, i0, i1, i2 ) {

		this.a.copy( points[i0] );
		this.b.copy( points[i1] );
		this.c.copy( points[i2] );

		return this;

	},

	copy: function ( triangle ) {

		this.a.copy( triangle.a );
		this.b.copy( triangle.b );
		this.c.copy( triangle.c );

		return this;

	},

	area: function() {

		var v0 = new THREE.Vector3();
		var v1 = new THREE.Vector3();

		return function () {

			v0.subVectors( this.c, this.b );
			v1.subVectors( this.a, this.b );

			return v0.cross( v1 ).length() * 0.5;

		};

	}(),

	midpoint: function ( optionalTarget ) {

		var result = optionalTarget || new THREE.Vector3();
		return result.addVectors( this.a, this.b ).add( this.c ).multiplyScalar( 1 / 3 );

	},

	normal: function ( optionalTarget ) {

		return THREE.Triangle.normal( this.a, this.b, this.c, optionalTarget );

	},

	plane: function ( optionalTarget ) {

		var result = optionalTarget || new THREE.Plane();

		return result.setFromCoplanarPoints( this.a, this.b, this.c );

	},

	barycoordFromPoint: function ( point, optionalTarget ) {

		return THREE.Triangle.barycoordFromPoint( point, this.a, this.b, this.c, optionalTarget );

	},

	containsPoint: function ( point ) {

		return THREE.Triangle.containsPoint( point, this.a, this.b, this.c );

	},

	equals: function ( triangle ) {

		return triangle.a.equals( this.a ) && triangle.b.equals( this.b ) && triangle.c.equals( this.c );

	},

	clone: function () {

		return new THREE.Triangle().copy( this );

	}

};
/**
 * @author mrdoob / http://mrdoob.com/
 */

THREE.Vertex = function ( v ) {

	console.warn( 'THREE.Vertex has been DEPRECATED. Use THREE.Vector3 instead.')
	return v;

};
/**
 * @author mrdoob / http://mrdoob.com/
 */

THREE.UV = function ( u, v ) {

	console.warn( 'THREE.UV has been DEPRECATED. Use THREE.Vector2 instead.')
	return new THREE.Vector2( u, v );

};
/**
 * @author alteredq / http://alteredqualia.com/
 */

THREE.Clock = function ( autoStart ) {

	this.autoStart = ( autoStart !== undefined ) ? autoStart : true;

	this.startTime = 0;
	this.oldTime = 0;
	this.elapsedTime = 0;

	this.running = false;

};

THREE.Clock.prototype = {

	constructor: THREE.Clock,

	start: function () {

		this.startTime = window.performance !== undefined && window.performance.now !== undefined
					? window.performance.now()
					: Date.now();

		this.oldTime = this.startTime;
		this.running = true;
	},

	stop: function () {

		this.getElapsedTime();
		this.running = false;

	},

	getElapsedTime: function () {

		this.getDelta();
		return this.elapsedTime;

	},

	getDelta: function () {

		var diff = 0;

		if ( this.autoStart && ! this.running ) {

			this.start();

		}

		if ( this.running ) {

			var newTime = window.performance !== undefined && window.performance.now !== undefined
					? window.performance.now()
					: Date.now();

			diff = 0.001 * ( newTime - this.oldTime );
			this.oldTime = newTime;

			this.elapsedTime += diff;

		}

		return diff;

	}

};
/**
 * https://github.com/mrdoob/eventdispatcher.js/
 */

THREE.EventDispatcher = function () {}

THREE.EventDispatcher.prototype = {

	constructor: THREE.EventDispatcher,

	addEventListener: function ( type, listener ) {

		if ( this._listeners === undefined ) this._listeners = {};

		var listeners = this._listeners;

		if ( listeners[ type ] === undefined ) {

			listeners[ type ] = [];

		}

		if ( listeners[ type ].indexOf( listener ) === - 1 ) {

			listeners[ type ].push( listener );

		}

	},

	hasEventListener: function ( type, listener ) {

		if ( this._listeners === undefined ) return false;

		var listeners = this._listeners;

		if ( listeners[ type ] !== undefined && listeners[ type ].indexOf( listener ) !== - 1 ) {

			return true;

		}

		return false;

	},

	removeEventListener: function ( type, listener ) {

		if ( this._listeners === undefined ) return;

		var listeners = this._listeners;
		var index = listeners[ type ].indexOf( listener );

		if ( index !== - 1 ) {

			listeners[ type ].splice( index, 1 );

		}

	},

	dispatchEvent: function ( event ) {

		if ( this._listeners === undefined ) return;

		var listeners = this._listeners;
		var listenerArray = listeners[ event.type ];

		if ( listenerArray !== undefined ) {

			event.target = this;

			for ( var i = 0, l = listenerArray.length; i < l; i ++ ) {

				listenerArray[ i ].call( this, event );

			}

		}

	}

};
/**
 * @author mrdoob / http://mrdoob.com/
 * @author bhouston / http://exocortex.com/
 */

( function ( THREE ) {

	THREE.Raycaster = function ( origin, direction, near, far ) {

		this.ray = new THREE.Ray( origin, direction );

		// normalized ray.direction required for accurate distance calculations
		if ( this.ray.direction.lengthSq() > 0 ) {

			this.ray.direction.normalize();

		}

		this.near = near || 0;
		this.far = far || Infinity;

	};

	var sphere = new THREE.Sphere();
	var localRay = new THREE.Ray();
	var facePlane = new THREE.Plane();
	var intersectPoint = new THREE.Vector3();
	var matrixPosition = new THREE.Vector3();

	var inverseMatrix = new THREE.Matrix4();

	var descSort = function ( a, b ) {

		return a.distance - b.distance;

	};

	var intersectObject = function ( object, raycaster, intersects ) {

		if ( object instanceof THREE.Particle ) {

			matrixPosition.getPositionFromMatrix( object.matrixWorld );
			var distance = raycaster.ray.distanceToPoint( matrixPosition );

			if ( distance > object.scale.x ) {

				return intersects;

			}

			intersects.push( {

				distance: distance,
				point: object.position,
				face: null,
				object: object

			} );

		} else if ( object instanceof THREE.LOD ) {

			matrixPosition.getPositionFromMatrix( object.matrixWorld );
			var distance = raycaster.ray.origin.distanceTo( matrixPosition );

			intersectObject( object.getObjectForDistance( distance ), raycaster, intersects );

		} else if ( object instanceof THREE.Mesh ) {

			// Checking boundingSphere distance to ray
			matrixPosition.getPositionFromMatrix( object.matrixWorld );
			sphere.set(
				matrixPosition,
				object.geometry.boundingSphere.radius * object.matrixWorld.getMaxScaleOnAxis() );

			if ( ! raycaster.ray.isIntersectionSphere( sphere ) ) {

				return intersects;

			}

			// Checking faces

			var geometry = object.geometry;
			var vertices = geometry.vertices;

			var isFaceMaterial = object.material instanceof THREE.MeshFaceMaterial;
			var objectMaterials = isFaceMaterial === true ? object.material.materials : null;

			var side = object.material.side;

			var a, b, c, d;
			var precision = raycaster.precision;

			inverseMatrix.getInverse( object.matrixWorld );

			localRay.copy( raycaster.ray ).applyMatrix4( inverseMatrix );

			for ( var f = 0, fl = geometry.faces.length; f < fl; f ++ ) {

				var face = geometry.faces[ f ];

				var material = isFaceMaterial === true ? objectMaterials[ face.materialIndex ] : object.material;

				if ( material === undefined ) continue;

				facePlane.setFromNormalAndCoplanarPoint( face.normal, vertices[face.a] );

				var planeDistance = localRay.distanceToPlane( facePlane );

				// bail if raycaster and plane are parallel
				if ( Math.abs( planeDistance ) < precision ) continue;

				// if negative distance, then plane is behind raycaster
				if ( planeDistance < 0 ) continue;

				// check if we hit the wrong side of a single sided face
				side = material.side;
				if ( side !== THREE.DoubleSide ) {

					var planeSign = localRay.direction.dot( facePlane.normal );

					if ( ! ( side === THREE.FrontSide ? planeSign < 0 : planeSign > 0 ) ) continue;

				}

				// this can be done using the planeDistance from localRay because localRay wasn't normalized, but ray was
				if ( planeDistance < raycaster.near || planeDistance > raycaster.far ) continue;

				intersectPoint = localRay.at( planeDistance, intersectPoint ); // passing in intersectPoint avoids a copy

				if ( face instanceof THREE.Face3 ) {

					a = vertices[ face.a ];
					b = vertices[ face.b ];
					c = vertices[ face.c ];

					if ( ! THREE.Triangle.containsPoint( intersectPoint, a, b, c ) ) continue;

				} else if ( face instanceof THREE.Face4 ) {

					a = vertices[ face.a ];
					b = vertices[ face.b ];
					c = vertices[ face.c ];
					d = vertices[ face.d ];

					if ( ( ! THREE.Triangle.containsPoint( intersectPoint, a, b, d ) ) &&
						 ( ! THREE.Triangle.containsPoint( intersectPoint, b, c, d ) ) ) continue;

				} else {

					// This is added because if we call out of this if/else group when none of the cases
					//    match it will add a point to the intersection list erroneously.
					throw Error( "face type not supported" );

				}

				intersects.push( {

					distance: planeDistance,	// this works because the original ray was normalized, and the transformed localRay wasn't
					point: raycaster.ray.at( planeDistance ),
					face: face,
					faceIndex: f,
					object: object

				} );

			}

		}

	};

	var intersectDescendants = function ( object, raycaster, intersects ) {

		var descendants = object.getDescendants();

		for ( var i = 0, l = descendants.length; i < l; i ++ ) {

			intersectObject( descendants[ i ], raycaster, intersects );

		}
	};

	//

	THREE.Raycaster.prototype.precision = 0.0001;

	THREE.Raycaster.prototype.set = function ( origin, direction ) {

		this.ray.set( origin, direction );

		// normalized ray.direction required for accurate distance calculations
		if ( this.ray.direction.length() > 0 ) {

			this.ray.direction.normalize();

		}

	};

	THREE.Raycaster.prototype.intersectObject = function ( object, recursive ) {

		var intersects = [];

		if ( recursive === true ) {

			intersectDescendants( object, this, intersects );

		}

		intersectObject( object, this, intersects );

		intersects.sort( descSort );

		return intersects;

	};

	THREE.Raycaster.prototype.intersectObjects = function ( objects, recursive ) {

		var intersects = [];

		for ( var i = 0, l = objects.length; i < l; i ++ ) {

			intersectObject( objects[ i ], this, intersects );

			if ( recursive === true ) {

				intersectDescendants( objects[ i ], this, intersects );

			}
		}

		intersects.sort( descSort );

		return intersects;

	};

}( THREE ) );
/**
 * @author mrdoob / http://mrdoob.com/
 * @author mikael emtinger / http://gomo.se/
 * @author alteredq / http://alteredqualia.com/
 * @author WestLangley / http://github.com/WestLangley
 */

THREE.Object3D = function () {

	this.id = THREE.Object3DIdCount ++;

	this.name = '';

	this.parent = undefined;
	this.children = [];

	this.up = new THREE.Vector3( 0, 1, 0 );

	this.position = new THREE.Vector3();
	this.rotation = new THREE.Vector3();
	this.eulerOrder = THREE.Object3D.defaultEulerOrder;
	this.scale = new THREE.Vector3( 1, 1, 1 );

	this.renderDepth = null;

	this.rotationAutoUpdate = true;

	this.matrix = new THREE.Matrix4();
	this.matrixWorld = new THREE.Matrix4();

	this.matrixAutoUpdate = true;
	this.matrixWorldNeedsUpdate = true;

	this.quaternion = new THREE.Quaternion();
	this.useQuaternion = false;

	this.visible = true;

	this.castShadow = false;
	this.receiveShadow = false;

	this.frustumCulled = true;

	this.userData = {};

};


THREE.Object3D.prototype = {

	constructor: THREE.Object3D,

	applyMatrix: function () {

		var m1 = new THREE.Matrix4();

		return function ( matrix ) {

			this.matrix.multiplyMatrices( matrix, this.matrix );

			this.position.getPositionFromMatrix( this.matrix );

			this.scale.getScaleFromMatrix( this.matrix );

			m1.extractRotation( this.matrix );

			if ( this.useQuaternion === true )  {

				this.quaternion.setFromRotationMatrix( m1 );

			} else {

				this.rotation.setEulerFromRotationMatrix( m1, this.eulerOrder );

			}

		}

	}(),

	rotateOnAxis: function() {

		// rotate object on axis in object space
		// axis is assumed to be normalized

		var q1 = new THREE.Quaternion();
		var q2 = new THREE.Quaternion();

		return function ( axis, angle ) {

			q1.setFromAxisAngle( axis, angle );

			if ( this.useQuaternion === true ) {

				this.quaternion.multiply( q1 );

			} else {

				q2.setFromEuler( this.rotation, this.eulerOrder );
				q2.multiply( q1 );

				this.rotation.setEulerFromQuaternion( q2, this.eulerOrder );

			}

			return this;

		}

	}(),

	translateOnAxis: function () {

		// translate object by distance along axis in object space
		// axis is assumed to be normalized

		var v1 = new THREE.Vector3();

		return function ( axis, distance ) {

			v1.copy( axis );

			if ( this.useQuaternion === true ) {

				v1.applyQuaternion( this.quaternion );

			} else {

				v1.applyEuler( this.rotation, this.eulerOrder );

			}

			this.position.add( v1.multiplyScalar( distance ) );

			return this;

		}

	}(),

	translate: function ( distance, axis ) {

		console.warn( 'DEPRECATED: Object3D\'s .translate() has been removed. Use .translateOnAxis( axis, distance ) instead. Note args have been changed.' );
		return this.translateOnAxis( axis, distance );

	},

	translateX: function () {

		var v1 = new THREE.Vector3( 1, 0, 0 );

		return function ( distance ) {

			return this.translateOnAxis( v1, distance );

		};

	}(),

	translateY: function () {

		var v1 = new THREE.Vector3( 0, 1, 0 );

		return function ( distance ) {

			return this.translateOnAxis( v1, distance );

		};

	}(),

	translateZ: function () {

		var v1 = new THREE.Vector3( 0, 0, 1 );

		return function ( distance ) {

			return this.translateOnAxis( v1, distance );

		};

	}(),

	localToWorld: function ( vector ) {

		return vector.applyMatrix4( this.matrixWorld );

	},

	worldToLocal: function () {

		var m1 = new THREE.Matrix4();

		return function ( vector ) {

			return vector.applyMatrix4( m1.getInverse( this.matrixWorld ) );

		};

	}(),

	lookAt: function () {

		// This routine does not support objects with rotated and/or translated parent(s)

		var m1 = new THREE.Matrix4();

		return function ( vector ) {

			m1.lookAt( vector, this.position, this.up );

			if ( this.useQuaternion === true )  {

				this.quaternion.setFromRotationMatrix( m1 );

			} else {

				this.rotation.setEulerFromRotationMatrix( m1, this.eulerOrder );

			}

		};

	}(),

	add: function ( object ) {

		if ( object === this ) {

			console.warn( 'THREE.Object3D.add: An object can\'t be added as a child of itself.' );
			return;

		}

		if ( object instanceof THREE.Object3D ) {

			if ( object.parent !== undefined ) {

				object.parent.remove( object );

			}

			object.parent = this;
			this.children.push( object );

			// add to scene

			var scene = this;

			while ( scene.parent !== undefined ) {

				scene = scene.parent;

			}

			if ( scene !== undefined && scene instanceof THREE.Scene )  {

				scene.__addObject( object );

			}

		}

	},

	remove: function ( object ) {

		var index = this.children.indexOf( object );

		if ( index !== - 1 ) {

			object.parent = undefined;
			this.children.splice( index, 1 );

			// remove from scene

			var scene = this;

			while ( scene.parent !== undefined ) {

				scene = scene.parent;

			}

			if ( scene !== undefined && scene instanceof THREE.Scene ) {

				scene.__removeObject( object );

			}

		}

	},

	traverse: function ( callback ) {

		callback( this );

		for ( var i = 0, l = this.children.length; i < l; i ++ ) {

			this.children[ i ].traverse( callback );

		}

	},

	getObjectById: function ( id, recursive ) {

		for ( var i = 0, l = this.children.length; i < l; i ++ ) {

			var child = this.children[ i ];

			if ( child.id === id ) {

				return child;

			}

			if ( recursive === true ) {

				child = child.getObjectById( id, recursive );

				if ( child !== undefined ) {

					return child;

				}

			}

		}

		return undefined;

	},

	getObjectByName: function ( name, recursive ) {

		for ( var i = 0, l = this.children.length; i < l; i ++ ) {

			var child = this.children[ i ];

			if ( child.name === name ) {

				return child;

			}

			if ( recursive === true ) {

				child = child.getObjectByName( name, recursive );

				if ( child !== undefined ) {

					return child;

				}

			}

		}

		return undefined;

	},

	getChildByName: function ( name, recursive ) {

		console.warn( 'DEPRECATED: Object3D\'s .getChildByName() has been renamed to .getObjectByName().' );
		return this.getObjectByName( name, recursive );

	},

	getDescendants: function ( array ) {

		if ( array === undefined ) array = [];

		Array.prototype.push.apply( array, this.children );

		for ( var i = 0, l = this.children.length; i < l; i ++ ) {

			this.children[ i ].getDescendants( array );

		}

		return array;

	},

	updateMatrix: function () {

		// if we are not using a quaternion directly, convert Euler rotation to this.quaternion.

		if ( this.useQuaternion === false )  {

			this.matrix.makeFromPositionEulerScale( this.position, this.rotation, this.eulerOrder, this.scale );

		} else {

			this.matrix.makeFromPositionQuaternionScale( this.position, this.quaternion, this.scale );

		}

		this.matrixWorldNeedsUpdate = true;

	},

	updateMatrixWorld: function ( force ) {

		if ( this.matrixAutoUpdate === true ) this.updateMatrix();

		if ( this.matrixWorldNeedsUpdate === true || force === true ) {

			if ( this.parent === undefined ) {

				this.matrixWorld.copy( this.matrix );

			} else {

				this.matrixWorld.multiplyMatrices( this.parent.matrixWorld, this.matrix );

			}

			this.matrixWorldNeedsUpdate = false;

			force = true;

		}

		// update children

		for ( var i = 0, l = this.children.length; i < l; i ++ ) {

			this.children[ i ].updateMatrixWorld( force );

		}

	},

	clone: function ( object ) {

		if ( object === undefined ) object = new THREE.Object3D();

		object.name = this.name;

		object.up.copy( this.up );

		object.position.copy( this.position );
		if ( object.rotation instanceof THREE.Vector3 ) object.rotation.copy( this.rotation ); // because of Sprite madness
		object.eulerOrder = this.eulerOrder;
		object.scale.copy( this.scale );

		object.renderDepth = this.renderDepth;

		object.rotationAutoUpdate = this.rotationAutoUpdate;

		object.matrix.copy( this.matrix );
		object.matrixWorld.copy( this.matrixWorld );

		object.matrixAutoUpdate = this.matrixAutoUpdate;
		object.matrixWorldNeedsUpdate = this.matrixWorldNeedsUpdate;

		object.quaternion.copy( this.quaternion );
		object.useQuaternion = this.useQuaternion;

		object.visible = this.visible;

		object.castShadow = this.castShadow;
		object.receiveShadow = this.receiveShadow;

		object.frustumCulled = this.frustumCulled;

		object.userData = JSON.parse( JSON.stringify( this.userData ) );

		for ( var i = 0; i < this.children.length; i ++ ) {

			var child = this.children[ i ];
			object.add( child.clone() );

		}

		return object;

	}

};

THREE.Object3D.defaultEulerOrder = 'XYZ',

THREE.Object3DIdCount = 0;
/**
 * @author mrdoob / http://mrdoob.com/
 * @author supereggbert / http://www.paulbrunt.co.uk/
 * @author julianwa / https://github.com/julianwa
 */

THREE.Projector = function () {

	var _object, _objectCount, _objectPool = [], _objectPoolLength = 0,
	_vertex, _vertexCount, _vertexPool = [], _vertexPoolLength = 0,
	_face, _face3Count, _face3Pool = [], _face3PoolLength = 0,
	_face4Count, _face4Pool = [], _face4PoolLength = 0,
	_line, _lineCount, _linePool = [], _linePoolLength = 0,
	_particle, _particleCount, _particlePool = [], _particlePoolLength = 0,

	_renderData = { objects: [], sprites: [], lights: [], elements: [] },

	_vector3 = new THREE.Vector3(),
	_vector4 = new THREE.Vector4(),

	_clipBox = new THREE.Box3( new THREE.Vector3( -1, -1, -1 ), new THREE.Vector3( 1, 1, 1 ) ),
	_boundingBox = new THREE.Box3(),
	_points3 = new Array( 3 ),
	_points4 = new Array( 4 ),

	_viewMatrix = new THREE.Matrix4(),
	_viewProjectionMatrix = new THREE.Matrix4(),

	_modelMatrix,
	_modelViewProjectionMatrix = new THREE.Matrix4(),

	_normalMatrix = new THREE.Matrix3(),
	_normalViewMatrix = new THREE.Matrix3(),

	_centroid = new THREE.Vector3(),

	_frustum = new THREE.Frustum(),

	_clippedVertex1PositionScreen = new THREE.Vector4(),
	_clippedVertex2PositionScreen = new THREE.Vector4();

	this.projectVector = function ( vector, camera ) {

		camera.matrixWorldInverse.getInverse( camera.matrixWorld );

		_viewProjectionMatrix.multiplyMatrices( camera.projectionMatrix, camera.matrixWorldInverse );

		return vector.applyProjection( _viewProjectionMatrix );

	};

	this.unprojectVector = function ( vector, camera ) {

		camera.projectionMatrixInverse.getInverse( camera.projectionMatrix );

		_viewProjectionMatrix.multiplyMatrices( camera.matrixWorld, camera.projectionMatrixInverse );

		return vector.applyProjection( _viewProjectionMatrix );

	};

	this.pickingRay = function ( vector, camera ) {

		// set two vectors with opposing z values
		vector.z = -1.0;
		var end = new THREE.Vector3( vector.x, vector.y, 1.0 );

		this.unprojectVector( vector, camera );
		this.unprojectVector( end, camera );

		// find direction from vector to end
		end.sub( vector ).normalize();

		return new THREE.Raycaster( vector, end );

	};

	var projectGraph = function ( root, sortObjects ) {

		_objectCount = 0;

		_renderData.objects.length = 0;
		_renderData.sprites.length = 0;
		_renderData.lights.length = 0;

		var projectObject = function ( parent ) {

			for ( var c = 0, cl = parent.children.length; c < cl; c ++ ) {

				var object = parent.children[ c ];

				if ( object.visible === false ) continue;

				if ( object instanceof THREE.Light ) {

					_renderData.lights.push( object );

				} else if ( object instanceof THREE.Mesh || object instanceof THREE.Line ) {

					if ( object.frustumCulled === false || _frustum.intersectsObject( object ) === true ) {

						_object = getNextObjectInPool();
						_object.object = object;

						if ( object.renderDepth !== null ) {

							_object.z = object.renderDepth;

						} else {

							_vector3.getPositionFromMatrix( object.matrixWorld );
							_vector3.applyProjection( _viewProjectionMatrix );
							_object.z = _vector3.z;

						}

						_renderData.objects.push( _object );

					}

				} else if ( object instanceof THREE.Sprite || object instanceof THREE.Particle ) {

					_object = getNextObjectInPool();
					_object.object = object;

					// TODO: Find an elegant and performant solution and remove this dupe code.

					if ( object.renderDepth !== null ) {

						_object.z = object.renderDepth;

					} else {

						_vector3.getPositionFromMatrix( object.matrixWorld );
						_vector3.applyProjection( _viewProjectionMatrix );
						_object.z = _vector3.z;

					}

					_renderData.sprites.push( _object );

				} else {

					_object = getNextObjectInPool();
					_object.object = object;

					if ( object.renderDepth !== null ) {

						_object.z = object.renderDepth;

					} else {

						_vector3.getPositionFromMatrix( object.matrixWorld );
						_vector3.applyProjection( _viewProjectionMatrix );
						_object.z = _vector3.z;

					}

					_renderData.objects.push( _object );

				}

				projectObject( object );

			}

		};

		projectObject( root );

		if ( sortObjects === true ) _renderData.objects.sort( painterSort );

		return _renderData;

	};

	this.projectScene = function ( scene, camera, sortObjects, sortElements ) {

		var visible = false,
		o, ol, v, vl, f, fl, n, nl, c, cl, u, ul, object,
		geometry, vertices, faces, face, faceVertexNormals, faceVertexUvs, uvs,
		v1, v2, v3, v4, isFaceMaterial, objectMaterials;

		_face3Count = 0;
		_face4Count = 0;
		_lineCount = 0;
		_particleCount = 0;

		_renderData.elements.length = 0;

		if ( scene.autoUpdate === true ) scene.updateMatrixWorld();
		if ( camera.parent === undefined ) camera.updateMatrixWorld();

		_viewMatrix.copy( camera.matrixWorldInverse.getInverse( camera.matrixWorld ) );
		_viewProjectionMatrix.multiplyMatrices( camera.projectionMatrix, _viewMatrix );

		_normalViewMatrix.getNormalMatrix( _viewMatrix );

		_frustum.setFromMatrix( _viewProjectionMatrix );

		_renderData = projectGraph( scene, sortObjects );

		for ( o = 0, ol = _renderData.objects.length; o < ol; o ++ ) {

			object = _renderData.objects[ o ].object;

			_modelMatrix = object.matrixWorld;

			_vertexCount = 0;

			if ( object instanceof THREE.Mesh ) {

				geometry = object.geometry;

				vertices = geometry.vertices;
				faces = geometry.faces;
				faceVertexUvs = geometry.faceVertexUvs;

				_normalMatrix.getNormalMatrix( _modelMatrix );

				isFaceMaterial = object.material instanceof THREE.MeshFaceMaterial;
				objectMaterials = isFaceMaterial === true ? object.material : null;

				for ( v = 0, vl = vertices.length; v < vl; v ++ ) {

					_vertex = getNextVertexInPool();

					_vertex.positionWorld.copy( vertices[ v ] ).applyMatrix4( _modelMatrix );
					_vertex.positionScreen.copy( _vertex.positionWorld ).applyMatrix4( _viewProjectionMatrix );

					_vertex.positionScreen.x /= _vertex.positionScreen.w;
					_vertex.positionScreen.y /= _vertex.positionScreen.w;
					_vertex.positionScreen.z /= _vertex.positionScreen.w;

					_vertex.visible = ! ( _vertex.positionScreen.x < -1 || _vertex.positionScreen.x > 1 ||
							      _vertex.positionScreen.y < -1 || _vertex.positionScreen.y > 1 ||
							      _vertex.positionScreen.z < -1 || _vertex.positionScreen.z > 1 );

				}

				for ( f = 0, fl = faces.length; f < fl; f ++ ) {

					face = faces[ f ];

					var material = isFaceMaterial === true
						? objectMaterials.materials[ face.materialIndex ]
						: object.material;

					if ( material === undefined ) continue;

					var side = material.side;

					if ( face instanceof THREE.Face3 ) {

						v1 = _vertexPool[ face.a ];
						v2 = _vertexPool[ face.b ];
						v3 = _vertexPool[ face.c ];

						_points3[ 0 ] = v1.positionScreen;
						_points3[ 1 ] = v2.positionScreen;
						_points3[ 2 ] = v3.positionScreen;

						if ( v1.visible === true || v2.visible === true || v3.visible === true ||
							_clipBox.isIntersectionBox( _boundingBox.setFromPoints( _points3 ) ) ) {

							visible = ( ( v3.positionScreen.x - v1.positionScreen.x ) * ( v2.positionScreen.y - v1.positionScreen.y ) -
								( v3.positionScreen.y - v1.positionScreen.y ) * ( v2.positionScreen.x - v1.positionScreen.x ) ) < 0;

							if ( side === THREE.DoubleSide || visible === ( side === THREE.FrontSide ) ) {

								_face = getNextFace3InPool();

								_face.v1.copy( v1 );
								_face.v2.copy( v2 );
								_face.v3.copy( v3 );

							} else {

								continue;

							}

						} else {

							continue;

						}

					} else if ( face instanceof THREE.Face4 ) {

						v1 = _vertexPool[ face.a ];
						v2 = _vertexPool[ face.b ];
						v3 = _vertexPool[ face.c ];
						v4 = _vertexPool[ face.d ];

						_points4[ 0 ] = v1.positionScreen;
						_points4[ 1 ] = v2.positionScreen;
						_points4[ 2 ] = v3.positionScreen;
						_points4[ 3 ] = v4.positionScreen;

						if ( v1.visible === true || v2.visible === true || v3.visible === true || v4.visible === true ||
							_clipBox.isIntersectionBox( _boundingBox.setFromPoints( _points4 ) ) ) {

							visible = ( v4.positionScreen.x - v1.positionScreen.x ) * ( v2.positionScreen.y - v1.positionScreen.y ) -
								( v4.positionScreen.y - v1.positionScreen.y ) * ( v2.positionScreen.x - v1.positionScreen.x ) < 0 ||
								( v2.positionScreen.x - v3.positionScreen.x ) * ( v4.positionScreen.y - v3.positionScreen.y ) -
								( v2.positionScreen.y - v3.positionScreen.y ) * ( v4.positionScreen.x - v3.positionScreen.x ) < 0;


							if ( side === THREE.DoubleSide || visible === ( side === THREE.FrontSide ) ) {

								_face = getNextFace4InPool();

								_face.v1.copy( v1 );
								_face.v2.copy( v2 );
								_face.v3.copy( v3 );
								_face.v4.copy( v4 );

							} else {

								continue;

							}

						} else {

							continue;

						}

					}

					_face.normalModel.copy( face.normal );

					if ( visible === false && ( side === THREE.BackSide || side === THREE.DoubleSide ) ) {

						_face.normalModel.negate();

					}

					_face.normalModel.applyMatrix3( _normalMatrix ).normalize();

					_face.normalModelView.copy( _face.normalModel ).applyMatrix3( _normalViewMatrix );

					_face.centroidModel.copy( face.centroid ).applyMatrix4( _modelMatrix );

					faceVertexNormals = face.vertexNormals;

					for ( n = 0, nl = faceVertexNormals.length; n < nl; n ++ ) {

						var normalModel = _face.vertexNormalsModel[ n ];
						normalModel.copy( faceVertexNormals[ n ] );

						if ( visible === false && ( side === THREE.BackSide || side === THREE.DoubleSide ) ) {

							normalModel.negate();

						}

						normalModel.applyMatrix3( _normalMatrix ).normalize();

						var normalModelView = _face.vertexNormalsModelView[ n ];
						normalModelView.copy( normalModel ).applyMatrix3( _normalViewMatrix );

					}

					_face.vertexNormalsLength = faceVertexNormals.length;

					for ( c = 0, cl = faceVertexUvs.length; c < cl; c ++ ) {

						uvs = faceVertexUvs[ c ][ f ];

						if ( uvs === undefined ) continue;

						for ( u = 0, ul = uvs.length; u < ul; u ++ ) {

							_face.uvs[ c ][ u ] = uvs[ u ];

						}

					}

					_face.color = face.color;
					_face.material = material;

					_centroid.copy( _face.centroidModel ).applyProjection( _viewProjectionMatrix );

					_face.z = _centroid.z;

					_renderData.elements.push( _face );

				}

			} else if ( object instanceof THREE.Line ) {

				_modelViewProjectionMatrix.multiplyMatrices( _viewProjectionMatrix, _modelMatrix );

				vertices = object.geometry.vertices;

				v1 = getNextVertexInPool();
				v1.positionScreen.copy( vertices[ 0 ] ).applyMatrix4( _modelViewProjectionMatrix );

				// Handle LineStrip and LinePieces
				var step = object.type === THREE.LinePieces ? 2 : 1;

				for ( v = 1, vl = vertices.length; v < vl; v ++ ) {

					v1 = getNextVertexInPool();
					v1.positionScreen.copy( vertices[ v ] ).applyMatrix4( _modelViewProjectionMatrix );

					if ( ( v + 1 ) % step > 0 ) continue;

					v2 = _vertexPool[ _vertexCount - 2 ];

					_clippedVertex1PositionScreen.copy( v1.positionScreen );
					_clippedVertex2PositionScreen.copy( v2.positionScreen );

					if ( clipLine( _clippedVertex1PositionScreen, _clippedVertex2PositionScreen ) === true ) {

						// Perform the perspective divide
						_clippedVertex1PositionScreen.multiplyScalar( 1 / _clippedVertex1PositionScreen.w );
						_clippedVertex2PositionScreen.multiplyScalar( 1 / _clippedVertex2PositionScreen.w );

						_line = getNextLineInPool();
						_line.v1.positionScreen.copy( _clippedVertex1PositionScreen );
						_line.v2.positionScreen.copy( _clippedVertex2PositionScreen );

						_line.z = Math.max( _clippedVertex1PositionScreen.z, _clippedVertex2PositionScreen.z );

						_line.material = object.material;

						if ( object.material.vertexColors === THREE.VertexColors ) {

							_line.vertexColors[ 0 ].copy( object.geometry.colors[ v ] );
							_line.vertexColors[ 1 ].copy( object.geometry.colors[ v - 1 ] );

						}

						_renderData.elements.push( _line );

					}

				}

			}

		}

		for ( o = 0, ol = _renderData.sprites.length; o < ol; o++ ) {

			object = _renderData.sprites[ o ].object;

			_modelMatrix = object.matrixWorld;

			if ( object instanceof THREE.Particle ) {

				_vector4.set( _modelMatrix.elements[12], _modelMatrix.elements[13], _modelMatrix.elements[14], 1 );
				_vector4.applyMatrix4( _viewProjectionMatrix );

				_vector4.z /= _vector4.w;

				if ( _vector4.z > 0 && _vector4.z < 1 ) {

					_particle = getNextParticleInPool();
					_particle.object = object;
					_particle.x = _vector4.x / _vector4.w;
					_particle.y = _vector4.y / _vector4.w;
					_particle.z = _vector4.z;

					_particle.rotation = object.rotation.z;

					_particle.scale.x = object.scale.x * Math.abs( _particle.x - ( _vector4.x + camera.projectionMatrix.elements[0] ) / ( _vector4.w + camera.projectionMatrix.elements[12] ) );
					_particle.scale.y = object.scale.y * Math.abs( _particle.y - ( _vector4.y + camera.projectionMatrix.elements[5] ) / ( _vector4.w + camera.projectionMatrix.elements[13] ) );

					_particle.material = object.material;

					_renderData.elements.push( _particle );

				}

			}

		}

		if ( sortElements === true ) _renderData.elements.sort( painterSort );

		return _renderData;

	};

	// Pools

	function getNextObjectInPool() {

		if ( _objectCount === _objectPoolLength ) {

			var object = new THREE.RenderableObject();
			_objectPool.push( object );
			_objectPoolLength ++;
			_objectCount ++;
			return object;

		}

		return _objectPool[ _objectCount ++ ];

	}

	function getNextVertexInPool() {

		if ( _vertexCount === _vertexPoolLength ) {

			var vertex = new THREE.RenderableVertex();
			_vertexPool.push( vertex );
			_vertexPoolLength ++;
			_vertexCount ++;
			return vertex;

		}

		return _vertexPool[ _vertexCount ++ ];

	}

	function getNextFace3InPool() {

		if ( _face3Count === _face3PoolLength ) {

			var face = new THREE.RenderableFace3();
			_face3Pool.push( face );
			_face3PoolLength ++;
			_face3Count ++;
			return face;

		}

		return _face3Pool[ _face3Count ++ ];


	}

	function getNextFace4InPool() {

		if ( _face4Count === _face4PoolLength ) {

			var face = new THREE.RenderableFace4();
			_face4Pool.push( face );
			_face4PoolLength ++;
			_face4Count ++;
			return face;

		}

		return _face4Pool[ _face4Count ++ ];

	}

	function getNextLineInPool() {

		if ( _lineCount === _linePoolLength ) {

			var line = new THREE.RenderableLine();
			_linePool.push( line );
			_linePoolLength ++;
			_lineCount ++
			return line;

		}

		return _linePool[ _lineCount ++ ];

	}

	function getNextParticleInPool() {

		if ( _particleCount === _particlePoolLength ) {

			var particle = new THREE.RenderableParticle();
			_particlePool.push( particle );
			_particlePoolLength ++;
			_particleCount ++
			return particle;

		}

		return _particlePool[ _particleCount ++ ];

	}

	//

	function painterSort( a, b ) {

		return b.z - a.z;

	}

	function clipLine( s1, s2 ) {

		var alpha1 = 0, alpha2 = 1,

		// Calculate the boundary coordinate of each vertex for the near and far clip planes,
		// Z = -1 and Z = +1, respectively.
		bc1near =  s1.z + s1.w,
		bc2near =  s2.z + s2.w,
		bc1far =  - s1.z + s1.w,
		bc2far =  - s2.z + s2.w;

		if ( bc1near >= 0 && bc2near >= 0 && bc1far >= 0 && bc2far >= 0 ) {

			// Both vertices lie entirely within all clip planes.
			return true;

		} else if ( ( bc1near < 0 && bc2near < 0) || (bc1far < 0 && bc2far < 0 ) ) {

			// Both vertices lie entirely outside one of the clip planes.
			return false;

		} else {

			// The line segment spans at least one clip plane.

			if ( bc1near < 0 ) {

				// v1 lies outside the near plane, v2 inside
				alpha1 = Math.max( alpha1, bc1near / ( bc1near - bc2near ) );

			} else if ( bc2near < 0 ) {

				// v2 lies outside the near plane, v1 inside
				alpha2 = Math.min( alpha2, bc1near / ( bc1near - bc2near ) );

			}

			if ( bc1far < 0 ) {

				// v1 lies outside the far plane, v2 inside
				alpha1 = Math.max( alpha1, bc1far / ( bc1far - bc2far ) );

			} else if ( bc2far < 0 ) {

				// v2 lies outside the far plane, v2 inside
				alpha2 = Math.min( alpha2, bc1far / ( bc1far - bc2far ) );

			}

			if ( alpha2 < alpha1 ) {

				// The line segment spans two boundaries, but is outside both of them.
				// (This can't happen when we're only clipping against just near/far but good
				//  to leave the check here for future usage if other clip planes are added.)
				return false;

			} else {

				// Update the s1 and s2 vertices to match the clipped line segment.
				s1.lerp( s2, alpha1 );
				s2.lerp( s1, 1 - alpha2 );

				return true;

			}

		}

	}

};
/**
 * @author mrdoob / http://mrdoob.com/
 * @author alteredq / http://alteredqualia.com/
 */

THREE.Face3 = function ( a, b, c, normal, color, materialIndex ) {

	this.a = a;
	this.b = b;
	this.c = c;

	this.normal = normal instanceof THREE.Vector3 ? normal : new THREE.Vector3();
	this.vertexNormals = normal instanceof Array ? normal : [ ];

	this.color = color instanceof THREE.Color ? color : new THREE.Color();
	this.vertexColors = color instanceof Array ? color : [];

	this.vertexTangents = [];

	this.materialIndex = materialIndex !== undefined ? materialIndex : 0;

	this.centroid = new THREE.Vector3();

};

THREE.Face3.prototype = {

	constructor: THREE.Face3,

	clone: function () {

		var face = new THREE.Face3( this.a, this.b, this.c );

		face.normal.copy( this.normal );
		face.color.copy( this.color );
		face.centroid.copy( this.centroid );

		face.materialIndex = this.materialIndex;

		var i, il;
		for ( i = 0, il = this.vertexNormals.length; i < il; i ++ ) face.vertexNormals[ i ] = this.vertexNormals[ i ].clone();
		for ( i = 0, il = this.vertexColors.length; i < il; i ++ ) face.vertexColors[ i ] = this.vertexColors[ i ].clone();
		for ( i = 0, il = this.vertexTangents.length; i < il; i ++ ) face.vertexTangents[ i ] = this.vertexTangents[ i ].clone();

		return face;

	}

};
/**
 * @author mrdoob / http://mrdoob.com/
 * @author alteredq / http://alteredqualia.com/
 */

THREE.Face4 = function ( a, b, c, d, normal, color, materialIndex ) {

	this.a = a;
	this.b = b;
	this.c = c;
	this.d = d;

	this.normal = normal instanceof THREE.Vector3 ? normal : new THREE.Vector3();
	this.vertexNormals = normal instanceof Array ? normal : [ ];

	this.color = color instanceof THREE.Color ? color : new THREE.Color();
	this.vertexColors = color instanceof Array ? color : [];

	this.vertexTangents = [];

	this.materialIndex = materialIndex !== undefined ? materialIndex : 0;

	this.centroid = new THREE.Vector3();

};

THREE.Face4.prototype = {

	constructor: THREE.Face4,

	clone: function () {

		var face = new THREE.Face4( this.a, this.b, this.c, this.d );

		face.normal.copy( this.normal );
		face.color.copy( this.color );
		face.centroid.copy( this.centroid );

		face.materialIndex = this.materialIndex;

		var i, il;
		for ( i = 0, il = this.vertexNormals.length; i < il; i ++ ) face.vertexNormals[ i ] = this.vertexNormals[ i ].clone();
		for ( i = 0, il = this.vertexColors.length; i < il; i ++ ) face.vertexColors[ i ] = this.vertexColors[ i ].clone();
		for ( i = 0, il = this.vertexTangents.length; i < il; i ++ ) face.vertexTangents[ i ] = this.vertexTangents[ i ].clone();

		return face;

	}

};
/**
 * @author mrdoob / http://mrdoob.com/
 * @author kile / http://kile.stravaganza.org/
 * @author alteredq / http://alteredqualia.com/
 * @author mikael emtinger / http://gomo.se/
 * @author zz85 / http://www.lab4games.net/zz85/blog
 * @author bhouston / http://exocortex.com
 */

THREE.Geometry = function () {

	this.id = THREE.GeometryIdCount ++;

	this.name = '';

	this.vertices = [];
	this.colors = [];  // one-to-one vertex colors, used in ParticleSystem, Line and Ribbon
	this.normals = []; // one-to-one vertex normals, used in Ribbon

	this.faces = [];

	this.faceUvs = [[]];
	this.faceVertexUvs = [[]];

	this.morphTargets = [];
	this.morphColors = [];
	this.morphNormals = [];

	this.skinWeights = [];
	this.skinIndices = [];

	this.lineDistances = [];

	this.boundingBox = null;
	this.boundingSphere = null;

	this.hasTangents = false;

	this.dynamic = true; // the intermediate typed arrays will be deleted when set to false

	// update flags

	this.verticesNeedUpdate = false;
	this.elementsNeedUpdate = false;
	this.uvsNeedUpdate = false;
	this.normalsNeedUpdate = false;
	this.tangentsNeedUpdate = false;
	this.colorsNeedUpdate = false;
	this.lineDistancesNeedUpdate = false;

	this.buffersNeedUpdate = false;

};

THREE.Geometry.prototype = {

	constructor: THREE.Geometry,

	addEventListener: THREE.EventDispatcher.prototype.addEventListener,
	hasEventListener: THREE.EventDispatcher.prototype.hasEventListener,
	removeEventListener: THREE.EventDispatcher.prototype.removeEventListener,
	dispatchEvent: THREE.EventDispatcher.prototype.dispatchEvent,

	applyMatrix: function ( matrix ) {

		var normalMatrix = new THREE.Matrix3().getNormalMatrix( matrix );

		for ( var i = 0, il = this.vertices.length; i < il; i ++ ) {

			var vertex = this.vertices[ i ];
			vertex.applyMatrix4( matrix );

		}

		for ( var i = 0, il = this.faces.length; i < il; i ++ ) {

			var face = this.faces[ i ];
			face.normal.applyMatrix3( normalMatrix ).normalize();

			for ( var j = 0, jl = face.vertexNormals.length; j < jl; j ++ ) {

				face.vertexNormals[ j ].applyMatrix3( normalMatrix ).normalize();

			}

			face.centroid.applyMatrix4( matrix );

		}

	},

	computeCentroids: function () {

		var f, fl, face;

		for ( f = 0, fl = this.faces.length; f < fl; f ++ ) {

			face = this.faces[ f ];
			face.centroid.set( 0, 0, 0 );

			if ( face instanceof THREE.Face3 ) {

				face.centroid.add( this.vertices[ face.a ] );
				face.centroid.add( this.vertices[ face.b ] );
				face.centroid.add( this.vertices[ face.c ] );
				face.centroid.divideScalar( 3 );

			} else if ( face instanceof THREE.Face4 ) {

				face.centroid.add( this.vertices[ face.a ] );
				face.centroid.add( this.vertices[ face.b ] );
				face.centroid.add( this.vertices[ face.c ] );
				face.centroid.add( this.vertices[ face.d ] );
				face.centroid.divideScalar( 4 );

			}

		}

	},

	computeFaceNormals: function () {

		var cb = new THREE.Vector3(), ab = new THREE.Vector3();

		for ( var f = 0, fl = this.faces.length; f < fl; f ++ ) {

			var face = this.faces[ f ];

			var vA = this.vertices[ face.a ];
			var vB = this.vertices[ face.b ];
			var vC = this.vertices[ face.c ];

			cb.subVectors( vC, vB );
			ab.subVectors( vA, vB );
			cb.cross( ab );

			cb.normalize();

			face.normal.copy( cb );

		}

	},

	computeVertexNormals: function ( areaWeighted ) {

		var v, vl, f, fl, face, vertices;

		// create internal buffers for reuse when calling this method repeatedly
		// (otherwise memory allocation / deallocation every frame is big resource hog)

		if ( this.__tmpVertices === undefined ) {

			this.__tmpVertices = new Array( this.vertices.length );
			vertices = this.__tmpVertices;

			for ( v = 0, vl = this.vertices.length; v < vl; v ++ ) {

				vertices[ v ] = new THREE.Vector3();

			}

			for ( f = 0, fl = this.faces.length; f < fl; f ++ ) {

				face = this.faces[ f ];

				if ( face instanceof THREE.Face3 ) {

					face.vertexNormals = [ new THREE.Vector3(), new THREE.Vector3(), new THREE.Vector3() ];

				} else if ( face instanceof THREE.Face4 ) {

					face.vertexNormals = [ new THREE.Vector3(), new THREE.Vector3(), new THREE.Vector3(), new THREE.Vector3() ];

				}

			}

		} else {

			vertices = this.__tmpVertices;

			for ( v = 0, vl = this.vertices.length; v < vl; v ++ ) {

				vertices[ v ].set( 0, 0, 0 );

			}

		}

		if ( areaWeighted ) {

			// vertex normals weighted by triangle areas
			// http://www.iquilezles.org/www/articles/normals/normals.htm

			var vA, vB, vC, vD;
			var cb = new THREE.Vector3(), ab = new THREE.Vector3(),
				db = new THREE.Vector3(), dc = new THREE.Vector3(), bc = new THREE.Vector3();

			for ( f = 0, fl = this.faces.length; f < fl; f ++ ) {

				face = this.faces[ f ];

				if ( face instanceof THREE.Face3 ) {

					vA = this.vertices[ face.a ];
					vB = this.vertices[ face.b ];
					vC = this.vertices[ face.c ];

					cb.subVectors( vC, vB );
					ab.subVectors( vA, vB );
					cb.cross( ab );

					vertices[ face.a ].add( cb );
					vertices[ face.b ].add( cb );
					vertices[ face.c ].add( cb );

				} else if ( face instanceof THREE.Face4 ) {

					vA = this.vertices[ face.a ];
					vB = this.vertices[ face.b ];
					vC = this.vertices[ face.c ];
					vD = this.vertices[ face.d ];

					// abd

					db.subVectors( vD, vB );
					ab.subVectors( vA, vB );
					db.cross( ab );

					vertices[ face.a ].add( db );
					vertices[ face.b ].add( db );
					vertices[ face.d ].add( db );

					// bcd

					dc.subVectors( vD, vC );
					bc.subVectors( vB, vC );
					dc.cross( bc );

					vertices[ face.b ].add( dc );
					vertices[ face.c ].add( dc );
					vertices[ face.d ].add( dc );

				}

			}

		} else {

			for ( f = 0, fl = this.faces.length; f < fl; f ++ ) {

				face = this.faces[ f ];

				if ( face instanceof THREE.Face3 ) {

					vertices[ face.a ].add( face.normal );
					vertices[ face.b ].add( face.normal );
					vertices[ face.c ].add( face.normal );

				} else if ( face instanceof THREE.Face4 ) {

					vertices[ face.a ].add( face.normal );
					vertices[ face.b ].add( face.normal );
					vertices[ face.c ].add( face.normal );
					vertices[ face.d ].add( face.normal );

				}

			}

		}

		for ( v = 0, vl = this.vertices.length; v < vl; v ++ ) {

			vertices[ v ].normalize();

		}

		for ( f = 0, fl = this.faces.length; f < fl; f ++ ) {

			face = this.faces[ f ];

			if ( face instanceof THREE.Face3 ) {

				face.vertexNormals[ 0 ].copy( vertices[ face.a ] );
				face.vertexNormals[ 1 ].copy( vertices[ face.b ] );
				face.vertexNormals[ 2 ].copy( vertices[ face.c ] );

			} else if ( face instanceof THREE.Face4 ) {

				face.vertexNormals[ 0 ].copy( vertices[ face.a ] );
				face.vertexNormals[ 1 ].copy( vertices[ face.b ] );
				face.vertexNormals[ 2 ].copy( vertices[ face.c ] );
				face.vertexNormals[ 3 ].copy( vertices[ face.d ] );

			}

		}

	},

	computeMorphNormals: function () {

		var i, il, f, fl, face;

		// save original normals
		// - create temp variables on first access
		//   otherwise just copy (for faster repeated calls)

		for ( f = 0, fl = this.faces.length; f < fl; f ++ ) {

			face = this.faces[ f ];

			if ( ! face.__originalFaceNormal ) {

				face.__originalFaceNormal = face.normal.clone();

			} else {

				face.__originalFaceNormal.copy( face.normal );

			}

			if ( ! face.__originalVertexNormals ) face.__originalVertexNormals = [];

			for ( i = 0, il = face.vertexNormals.length; i < il; i ++ ) {

				if ( ! face.__originalVertexNormals[ i ] ) {

					face.__originalVertexNormals[ i ] = face.vertexNormals[ i ].clone();

				} else {

					face.__originalVertexNormals[ i ].copy( face.vertexNormals[ i ] );

				}

			}

		}

		// use temp geometry to compute face and vertex normals for each morph

		var tmpGeo = new THREE.Geometry();
		tmpGeo.faces = this.faces;

		for ( i = 0, il = this.morphTargets.length; i < il; i ++ ) {

			// create on first access

			if ( ! this.morphNormals[ i ] ) {

				this.morphNormals[ i ] = {};
				this.morphNormals[ i ].faceNormals = [];
				this.morphNormals[ i ].vertexNormals = [];

				var dstNormalsFace = this.morphNormals[ i ].faceNormals;
				var dstNormalsVertex = this.morphNormals[ i ].vertexNormals;

				var faceNormal, vertexNormals;

				for ( f = 0, fl = this.faces.length; f < fl; f ++ ) {

					face = this.faces[ f ];

					faceNormal = new THREE.Vector3();

					if ( face instanceof THREE.Face3 ) {

						vertexNormals = { a: new THREE.Vector3(), b: new THREE.Vector3(), c: new THREE.Vector3() };

					} else {

						vertexNormals = { a: new THREE.Vector3(), b: new THREE.Vector3(), c: new THREE.Vector3(), d: new THREE.Vector3() };

					}

					dstNormalsFace.push( faceNormal );
					dstNormalsVertex.push( vertexNormals );

				}

			}

			var morphNormals = this.morphNormals[ i ];

			// set vertices to morph target

			tmpGeo.vertices = this.morphTargets[ i ].vertices;

			// compute morph normals

			tmpGeo.computeFaceNormals();
			tmpGeo.computeVertexNormals();

			// store morph normals

			var faceNormal, vertexNormals;

			for ( f = 0, fl = this.faces.length; f < fl; f ++ ) {

				face = this.faces[ f ];

				faceNormal = morphNormals.faceNormals[ f ];
				vertexNormals = morphNormals.vertexNormals[ f ];

				faceNormal.copy( face.normal );

				if ( face instanceof THREE.Face3 ) {

					vertexNormals.a.copy( face.vertexNormals[ 0 ] );
					vertexNormals.b.copy( face.vertexNormals[ 1 ] );
					vertexNormals.c.copy( face.vertexNormals[ 2 ] );

				} else {

					vertexNormals.a.copy( face.vertexNormals[ 0 ] );
					vertexNormals.b.copy( face.vertexNormals[ 1 ] );
					vertexNormals.c.copy( face.vertexNormals[ 2 ] );
					vertexNormals.d.copy( face.vertexNormals[ 3 ] );

				}

			}

		}

		// restore original normals

		for ( f = 0, fl = this.faces.length; f < fl; f ++ ) {

			face = this.faces[ f ];

			face.normal = face.__originalFaceNormal;
			face.vertexNormals = face.__originalVertexNormals;

		}

	},

	computeTangents: function () {

		// based on http://www.terathon.com/code/tangent.html
		// tangents go to vertices

		var f, fl, v, vl, i, il, vertexIndex,
			face, uv, vA, vB, vC, uvA, uvB, uvC,
			x1, x2, y1, y2, z1, z2,
			s1, s2, t1, t2, r, t, test,
			tan1 = [], tan2 = [],
			sdir = new THREE.Vector3(), tdir = new THREE.Vector3(),
			tmp = new THREE.Vector3(), tmp2 = new THREE.Vector3(),
			n = new THREE.Vector3(), w;

		for ( v = 0, vl = this.vertices.length; v < vl; v ++ ) {

			tan1[ v ] = new THREE.Vector3();
			tan2[ v ] = new THREE.Vector3();

		}

		function handleTriangle( context, a, b, c, ua, ub, uc ) {

			vA = context.vertices[ a ];
			vB = context.vertices[ b ];
			vC = context.vertices[ c ];

			uvA = uv[ ua ];
			uvB = uv[ ub ];
			uvC = uv[ uc ];

			x1 = vB.x - vA.x;
			x2 = vC.x - vA.x;
			y1 = vB.y - vA.y;
			y2 = vC.y - vA.y;
			z1 = vB.z - vA.z;
			z2 = vC.z - vA.z;

			s1 = uvB.x - uvA.x;
			s2 = uvC.x - uvA.x;
			t1 = uvB.y - uvA.y;
			t2 = uvC.y - uvA.y;

			r = 1.0 / ( s1 * t2 - s2 * t1 );
			sdir.set( ( t2 * x1 - t1 * x2 ) * r,
					  ( t2 * y1 - t1 * y2 ) * r,
					  ( t2 * z1 - t1 * z2 ) * r );
			tdir.set( ( s1 * x2 - s2 * x1 ) * r,
					  ( s1 * y2 - s2 * y1 ) * r,
					  ( s1 * z2 - s2 * z1 ) * r );

			tan1[ a ].add( sdir );
			tan1[ b ].add( sdir );
			tan1[ c ].add( sdir );

			tan2[ a ].add( tdir );
			tan2[ b ].add( tdir );
			tan2[ c ].add( tdir );

		}

		for ( f = 0, fl = this.faces.length; f < fl; f ++ ) {

			face = this.faces[ f ];
			uv = this.faceVertexUvs[ 0 ][ f ]; // use UV layer 0 for tangents

			if ( face instanceof THREE.Face3 ) {

				handleTriangle( this, face.a, face.b, face.c, 0, 1, 2 );

			} else if ( face instanceof THREE.Face4 ) {

				handleTriangle( this, face.a, face.b, face.d, 0, 1, 3 );
				handleTriangle( this, face.b, face.c, face.d, 1, 2, 3 );

			}

		}

		var faceIndex = [ 'a', 'b', 'c', 'd' ];

		for ( f = 0, fl = this.faces.length; f < fl; f ++ ) {

			face = this.faces[ f ];

			for ( i = 0; i < face.vertexNormals.length; i++ ) {

				n.copy( face.vertexNormals[ i ] );

				vertexIndex = face[ faceIndex[ i ] ];

				t = tan1[ vertexIndex ];

				// Gram-Schmidt orthogonalize

				tmp.copy( t );
				tmp.sub( n.multiplyScalar( n.dot( t ) ) ).normalize();

				// Calculate handedness

				tmp2.crossVectors( face.vertexNormals[ i ], t );
				test = tmp2.dot( tan2[ vertexIndex ] );
				w = (test < 0.0) ? -1.0 : 1.0;

				face.vertexTangents[ i ] = new THREE.Vector4( tmp.x, tmp.y, tmp.z, w );

			}

		}

		this.hasTangents = true;

	},

	computeLineDistances: function ( ) {

		var d = 0;
		var vertices = this.vertices;

		for ( var i = 0, il = vertices.length; i < il; i ++ ) {

			if ( i > 0 ) {

				d += vertices[ i ].distanceTo( vertices[ i - 1 ] );

			}

			this.lineDistances[ i ] = d;

		}

	},

	computeBoundingBox: function () {

		if ( this.boundingBox === null ) {

			this.boundingBox = new THREE.Box3();

		}

		this.boundingBox.setFromPoints( this.vertices );

	},

	computeBoundingSphere: function () {

		if ( this.boundingSphere === null ) {

			this.boundingSphere = new THREE.Sphere();

		}

		this.boundingSphere.setFromCenterAndPoints( this.boundingSphere.center, this.vertices );

	},

	/*
	 * Checks for duplicate vertices with hashmap.
	 * Duplicated vertices are removed
	 * and faces' vertices are updated.
	 */

	mergeVertices: function () {

		var verticesMap = {}; // Hashmap for looking up vertice by position coordinates (and making sure they are unique)
		var unique = [], changes = [];

		var v, key;
		var precisionPoints = 4; // number of decimal points, eg. 4 for epsilon of 0.0001
		var precision = Math.pow( 10, precisionPoints );
		var i,il, face;
		var indices, k, j, jl, u;

		// reset cache of vertices as it now will be changing.
		this.__tmpVertices = undefined;

		for ( i = 0, il = this.vertices.length; i < il; i ++ ) {

			v = this.vertices[ i ];
			key = [ Math.round( v.x * precision ), Math.round( v.y * precision ), Math.round( v.z * precision ) ].join( '_' );

			if ( verticesMap[ key ] === undefined ) {

				verticesMap[ key ] = i;
				unique.push( this.vertices[ i ] );
				changes[ i ] = unique.length - 1;

			} else {

				//console.log('Duplicate vertex found. ', i, ' could be using ', verticesMap[key]);
				changes[ i ] = changes[ verticesMap[ key ] ];

			}

		};


		// if faces are completely degenerate after merging vertices, we
		// have to remove them from the geometry.
		var faceIndicesToRemove = [];

		for( i = 0, il = this.faces.length; i < il; i ++ ) {

			face = this.faces[ i ];

			if ( face instanceof THREE.Face3 ) {

				face.a = changes[ face.a ];
				face.b = changes[ face.b ];
				face.c = changes[ face.c ];

				indices = [ face.a, face.b, face.c ];

				var dupIndex = -1;

				// if any duplicate vertices are found in a Face3
				// we have to remove the face as nothing can be saved
				for ( var n = 0; n < 3; n ++ ) {
					if ( indices[ n ] == indices[ ( n + 1 ) % 3 ] ) {

						dupIndex = n;
						faceIndicesToRemove.push( i );
						break;

					}
				}

			} else if ( face instanceof THREE.Face4 ) {

				face.a = changes[ face.a ];
				face.b = changes[ face.b ];
				face.c = changes[ face.c ];
				face.d = changes[ face.d ];

				// check dups in (a, b, c, d) and convert to -> face3

				indices = [ face.a, face.b, face.c, face.d ];

				var dupIndex = -1;

				for ( var n = 0; n < 4; n ++ ) {

					if ( indices[ n ] == indices[ ( n + 1 ) % 4 ] ) {

						// if more than one duplicated vertex is found
						// we can't generate any valid Face3's, thus
						// we need to remove this face complete.
						if ( dupIndex >= 0 ) {

							faceIndicesToRemove.push( i );

						}

						dupIndex = n;

					}
				}

				if ( dupIndex >= 0 ) {

					indices.splice( dupIndex, 1 );

					var newFace = new THREE.Face3( indices[0], indices[1], indices[2], face.normal, face.color, face.materialIndex );

					for ( j = 0, jl = this.faceVertexUvs.length; j < jl; j ++ ) {

						u = this.faceVertexUvs[ j ][ i ];

						if ( u ) {
							u.splice( dupIndex, 1 );
						}

					}

					if( face.vertexNormals && face.vertexNormals.length > 0) {

						newFace.vertexNormals = face.vertexNormals;
						newFace.vertexNormals.splice( dupIndex, 1 );

					}

					if( face.vertexColors && face.vertexColors.length > 0 ) {

						newFace.vertexColors = face.vertexColors;
						newFace.vertexColors.splice( dupIndex, 1 );
					}

					this.faces[ i ] = newFace;
				}

			}

		}

		for ( i = faceIndicesToRemove.length - 1; i >= 0; i -- ) {

			this.faces.splice( i, 1 );

			for ( j = 0, jl = this.faceVertexUvs.length; j < jl; j ++ ) {

				this.faceVertexUvs[ j ].splice( i, 1 );

			}

		}

		// Use unique set of vertices

		var diff = this.vertices.length - unique.length;
		this.vertices = unique;
		return diff;

	},

	clone: function () {

		var geometry = new THREE.Geometry();

		var vertices = this.vertices;

		for ( var i = 0, il = vertices.length; i < il; i ++ ) {

			geometry.vertices.push( vertices[ i ].clone() );

		}

		var faces = this.faces;

		for ( var i = 0, il = faces.length; i < il; i ++ ) {

			geometry.faces.push( faces[ i ].clone() );

		}

		var uvs = this.faceVertexUvs[ 0 ];

		for ( var i = 0, il = uvs.length; i < il; i ++ ) {

			var uv = uvs[ i ], uvCopy = [];

			for ( var j = 0, jl = uv.length; j < jl; j ++ ) {

				uvCopy.push( new THREE.Vector2( uv[ j ].x, uv[ j ].y ) );

			}

			geometry.faceVertexUvs[ 0 ].push( uvCopy );

		}

		return geometry;

	},

	dispose: function () {

		this.dispatchEvent( { type: 'dispose' } );

	}

};

THREE.GeometryIdCount = 0;
/**
 * @author alteredq / http://alteredqualia.com/
 */

THREE.BufferGeometry = function () {

	this.id = THREE.GeometryIdCount ++;

	// attributes

	this.attributes = {};

	// attributes typed arrays are kept only if dynamic flag is set

	this.dynamic = false;

	// offsets for chunks when using indexed elements

	this.offsets = [];

	// boundings

	this.boundingBox = null;
	this.boundingSphere = null;

	this.hasTangents = false;

	// for compatibility

	this.morphTargets = [];

};

THREE.BufferGeometry.prototype = {

	constructor: THREE.BufferGeometry,

	addEventListener: THREE.EventDispatcher.prototype.addEventListener,
	hasEventListener: THREE.EventDispatcher.prototype.hasEventListener,
	removeEventListener: THREE.EventDispatcher.prototype.removeEventListener,
	dispatchEvent: THREE.EventDispatcher.prototype.dispatchEvent,

	applyMatrix: function ( matrix ) {

		var positionArray;
		var normalArray;

		if ( this.attributes[ "position" ] ) positionArray = this.attributes[ "position" ].array;
		if ( this.attributes[ "normal" ] ) normalArray = this.attributes[ "normal" ].array;

		if ( positionArray !== undefined ) {

			matrix.multiplyVector3Array( positionArray );
			this.verticesNeedUpdate = true;

		}

		if ( normalArray !== undefined ) {

			var normalMatrix = new THREE.Matrix3().getNormalMatrix( matrix );

			normalMatrix.multiplyVector3Array( normalArray );

			this.normalizeNormals();

			this.normalsNeedUpdate = true;

		}

	},

	computeBoundingBox: function () {

		if ( this.boundingBox === null ) {

			this.boundingBox = new THREE.Box3();

		}

		var positions = this.attributes[ "position" ].array;

		if ( positions ) {

			var bb = this.boundingBox;
			var x, y, z;

			if( positions.length >= 3 ) {
				bb.min.x = bb.max.x = positions[ 0 ];
				bb.min.y = bb.max.y = positions[ 1 ];
				bb.min.z = bb.max.z = positions[ 2 ];
			}

			for ( var i = 3, il = positions.length; i < il; i += 3 ) {

				x = positions[ i ];
				y = positions[ i + 1 ];
				z = positions[ i + 2 ];

				// bounding box

				if ( x < bb.min.x ) {

					bb.min.x = x;

				} else if ( x > bb.max.x ) {

					bb.max.x = x;

				}

				if ( y < bb.min.y ) {

					bb.min.y = y;

				} else if ( y > bb.max.y ) {

					bb.max.y = y;

				}

				if ( z < bb.min.z ) {

					bb.min.z = z;

				} else if ( z > bb.max.z ) {

					bb.max.z = z;

				}

			}

		}

		if ( positions === undefined || positions.length === 0 ) {

			this.boundingBox.min.set( 0, 0, 0 );
			this.boundingBox.max.set( 0, 0, 0 );

		}

	},

	computeBoundingSphere: function () {

		if ( this.boundingSphere === null ) {

			this.boundingSphere = new THREE.Sphere();

		}

		var positions = this.attributes[ "position" ].array;

		if ( positions ) {

			var radiusSq, maxRadiusSq = 0;
			var x, y, z;

			for ( var i = 0, il = positions.length; i < il; i += 3 ) {

				x = positions[ i ];
				y = positions[ i + 1 ];
				z = positions[ i + 2 ];

				radiusSq =  x * x + y * y + z * z;
				if ( radiusSq > maxRadiusSq ) maxRadiusSq = radiusSq;

			}

			this.boundingSphere.radius = Math.sqrt( maxRadiusSq );

		}

	},

	computeVertexNormals: function () {

		if ( this.attributes[ "position" ] ) {

			var i, il;
			var j, jl;

			var nVertexElements = this.attributes[ "position" ].array.length;

			if ( this.attributes[ "normal" ] === undefined ) {

				this.attributes[ "normal" ] = {

					itemSize: 3,
					array: new Float32Array( nVertexElements ),
					numItems: nVertexElements

				};

			} else {

				// reset existing normals to zero

				for ( i = 0, il = this.attributes[ "normal" ].array.length; i < il; i ++ ) {

					this.attributes[ "normal" ].array[ i ] = 0;

				}

			}

			var positions = this.attributes[ "position" ].array;
			var normals = this.attributes[ "normal" ].array;

			var vA, vB, vC, x, y, z,

			pA = new THREE.Vector3(),
			pB = new THREE.Vector3(),
			pC = new THREE.Vector3(),

			cb = new THREE.Vector3(),
			ab = new THREE.Vector3();

			// indexed elements

			if ( this.attributes[ "index" ] ) {

				var indices = this.attributes[ "index" ].array;

				var offsets = this.offsets;

				for ( j = 0, jl = offsets.length; j < jl; ++ j ) {

					var start = offsets[ j ].start;
					var count = offsets[ j ].count;
					var index = offsets[ j ].index;

					for ( i = start, il = start + count; i < il; i += 3 ) {

						vA = index + indices[ i ];
						vB = index + indices[ i + 1 ];
						vC = index + indices[ i + 2 ];

						x = positions[ vA * 3 ];
						y = positions[ vA * 3 + 1 ];
						z = positions[ vA * 3 + 2 ];
						pA.set( x, y, z );

						x = positions[ vB * 3 ];
						y = positions[ vB * 3 + 1 ];
						z = positions[ vB * 3 + 2 ];
						pB.set( x, y, z );

						x = positions[ vC * 3 ];
						y = positions[ vC * 3 + 1 ];
						z = positions[ vC * 3 + 2 ];
						pC.set( x, y, z );

						cb.subVectors( pC, pB );
						ab.subVectors( pA, pB );
						cb.cross( ab );

						normals[ vA * 3 ]     += cb.x;
						normals[ vA * 3 + 1 ] += cb.y;
						normals[ vA * 3 + 2 ] += cb.z;

						normals[ vB * 3 ]     += cb.x;
						normals[ vB * 3 + 1 ] += cb.y;
						normals[ vB * 3 + 2 ] += cb.z;

						normals[ vC * 3 ]     += cb.x;
						normals[ vC * 3 + 1 ] += cb.y;
						normals[ vC * 3 + 2 ] += cb.z;

					}

				}

			// non-indexed elements (unconnected triangle soup)

			} else {

				for ( i = 0, il = positions.length; i < il; i += 9 ) {

					x = positions[ i ];
					y = positions[ i + 1 ];
					z = positions[ i + 2 ];
					pA.set( x, y, z );

					x = positions[ i + 3 ];
					y = positions[ i + 4 ];
					z = positions[ i + 5 ];
					pB.set( x, y, z );

					x = positions[ i + 6 ];
					y = positions[ i + 7 ];
					z = positions[ i + 8 ];
					pC.set( x, y, z );

					cb.subVectors( pC, pB );
					ab.subVectors( pA, pB );
					cb.cross( ab );

					normals[ i ] 	 = cb.x;
					normals[ i + 1 ] = cb.y;
					normals[ i + 2 ] = cb.z;

					normals[ i + 3 ] = cb.x;
					normals[ i + 4 ] = cb.y;
					normals[ i + 5 ] = cb.z;

					normals[ i + 6 ] = cb.x;
					normals[ i + 7 ] = cb.y;
					normals[ i + 8 ] = cb.z;

				}

			}

			this.normalizeNormals();

			this.normalsNeedUpdate = true;

		}

	},

	normalizeNormals: function () {

		var normals = this.attributes[ "normal" ].array;

		var x, y, z, n;

		for ( var i = 0, il = normals.length; i < il; i += 3 ) {

			x = normals[ i ];
			y = normals[ i + 1 ];
			z = normals[ i + 2 ];

			n = 1.0 / Math.sqrt( x * x + y * y + z * z );

			normals[ i ] 	 *= n;
			normals[ i + 1 ] *= n;
			normals[ i + 2 ] *= n;

		}

	},

	computeTangents: function () {

		// based on http://www.terathon.com/code/tangent.html
		// (per vertex tangents)

		if ( this.attributes[ "index" ] === undefined ||
			 this.attributes[ "position" ] === undefined ||
			 this.attributes[ "normal" ] === undefined ||
			 this.attributes[ "uv" ] === undefined ) {

			console.warn( "Missing required attributes (index, position, normal or uv) in BufferGeometry.computeTangents()" );
			return;

		}

		var indices = this.attributes[ "index" ].array;
		var positions = this.attributes[ "position" ].array;
		var normals = this.attributes[ "normal" ].array;
		var uvs = this.attributes[ "uv" ].array;

		var nVertices = positions.length / 3;

		if ( this.attributes[ "tangent" ] === undefined ) {

			var nTangentElements = 4 * nVertices;

			this.attributes[ "tangent" ] = {

				itemSize: 4,
				array: new Float32Array( nTangentElements ),
				numItems: nTangentElements

			};

		}

		var tangents = this.attributes[ "tangent" ].array;

		var tan1 = [], tan2 = [];

		for ( var k = 0; k < nVertices; k ++ ) {

			tan1[ k ] = new THREE.Vector3();
			tan2[ k ] = new THREE.Vector3();

		}

		var xA, yA, zA,
			xB, yB, zB,
			xC, yC, zC,

			uA, vA,
			uB, vB,
			uC, vC,

			x1, x2, y1, y2, z1, z2,
			s1, s2, t1, t2, r;

		var sdir = new THREE.Vector3(), tdir = new THREE.Vector3();

		function handleTriangle( a, b, c ) {

			xA = positions[ a * 3 ];
			yA = positions[ a * 3 + 1 ];
			zA = positions[ a * 3 + 2 ];

			xB = positions[ b * 3 ];
			yB = positions[ b * 3 + 1 ];
			zB = positions[ b * 3 + 2 ];

			xC = positions[ c * 3 ];
			yC = positions[ c * 3 + 1 ];
			zC = positions[ c * 3 + 2 ];

			uA = uvs[ a * 2 ];
			vA = uvs[ a * 2 + 1 ];

			uB = uvs[ b * 2 ];
			vB = uvs[ b * 2 + 1 ];

			uC = uvs[ c * 2 ];
			vC = uvs[ c * 2 + 1 ];

			x1 = xB - xA;
			x2 = xC - xA;

			y1 = yB - yA;
			y2 = yC - yA;

			z1 = zB - zA;
			z2 = zC - zA;

			s1 = uB - uA;
			s2 = uC - uA;

			t1 = vB - vA;
			t2 = vC - vA;

			r = 1.0 / ( s1 * t2 - s2 * t1 );

			sdir.set(
				( t2 * x1 - t1 * x2 ) * r,
				( t2 * y1 - t1 * y2 ) * r,
				( t2 * z1 - t1 * z2 ) * r
			);

			tdir.set(
				( s1 * x2 - s2 * x1 ) * r,
				( s1 * y2 - s2 * y1 ) * r,
				( s1 * z2 - s2 * z1 ) * r
			);

			tan1[ a ].add( sdir );
			tan1[ b ].add( sdir );
			tan1[ c ].add( sdir );

			tan2[ a ].add( tdir );
			tan2[ b ].add( tdir );
			tan2[ c ].add( tdir );

		}

		var i, il;
		var j, jl;
		var iA, iB, iC;

		var offsets = this.offsets;

		for ( j = 0, jl = offsets.length; j < jl; ++ j ) {

			var start = offsets[ j ].start;
			var count = offsets[ j ].count;
			var index = offsets[ j ].index;

			for ( i = start, il = start + count; i < il; i += 3 ) {

				iA = index + indices[ i ];
				iB = index + indices[ i + 1 ];
				iC = index + indices[ i + 2 ];

				handleTriangle( iA, iB, iC );

			}

		}

		var tmp = new THREE.Vector3(), tmp2 = new THREE.Vector3();
		var n = new THREE.Vector3(), n2 = new THREE.Vector3();
		var w, t, test;

		function handleVertex( v ) {

			n.x = normals[ v * 3 ];
			n.y = normals[ v * 3 + 1 ];
			n.z = normals[ v * 3 + 2 ];

			n2.copy( n );

			t = tan1[ v ];

			// Gram-Schmidt orthogonalize

			tmp.copy( t );
			tmp.sub( n.multiplyScalar( n.dot( t ) ) ).normalize();

			// Calculate handedness

			tmp2.crossVectors( n2, t );
			test = tmp2.dot( tan2[ v ] );
			w = ( test < 0.0 ) ? -1.0 : 1.0;

			tangents[ v * 4 ]     = tmp.x;
			tangents[ v * 4 + 1 ] = tmp.y;
			tangents[ v * 4 + 2 ] = tmp.z;
			tangents[ v * 4 + 3 ] = w;

		}

		for ( j = 0, jl = offsets.length; j < jl; ++ j ) {

			var start = offsets[ j ].start;
			var count = offsets[ j ].count;
			var index = offsets[ j ].index;

			for ( i = start, il = start + count; i < il; i += 3 ) {

				iA = index + indices[ i ];
				iB = index + indices[ i + 1 ];
				iC = index + indices[ i + 2 ];

				handleVertex( iA );
				handleVertex( iB );
				handleVertex( iC );

			}

		}

		this.hasTangents = true;
		this.tangentsNeedUpdate = true;

	},

	dispose: function () {

		this.dispatchEvent( { type: 'dispose' } );

	}

};
/**
 * @author mrdoob / http://mrdoob.com/
 * @author mikael emtinger / http://gomo.se/
 * @author WestLangley / http://github.com/WestLangley
*/

THREE.Camera = function () {

	THREE.Object3D.call( this );

	this.matrixWorldInverse = new THREE.Matrix4();

	this.projectionMatrix = new THREE.Matrix4();
	this.projectionMatrixInverse = new THREE.Matrix4();

};

THREE.Camera.prototype = Object.create( THREE.Object3D.prototype );

THREE.Camera.prototype.lookAt = function () {

	// This routine does not support cameras with rotated and/or translated parent(s)

	var m1 = new THREE.Matrix4();

	return function ( vector ) {

		m1.lookAt( this.position, vector, this.up );

		if ( this.useQuaternion === true )  {

			this.quaternion.setFromRotationMatrix( m1 );

		} else {

			this.rotation.setEulerFromRotationMatrix( m1, this.eulerOrder );

		}

	};

}();
/**
 * @author alteredq / http://alteredqualia.com/
 */

THREE.OrthographicCamera = function ( left, right, top, bottom, near, far ) {

	THREE.Camera.call( this );

	this.left = left;
	this.right = right;
	this.top = top;
	this.bottom = bottom;

	this.near = ( near !== undefined ) ? near : 0.1;
	this.far = ( far !== undefined ) ? far : 2000;

	this.updateProjectionMatrix();

};

THREE.OrthographicCamera.prototype = Object.create( THREE.Camera.prototype );

THREE.OrthographicCamera.prototype.updateProjectionMatrix = function () {

	this.projectionMatrix.makeOrthographic( this.left, this.right, this.top, this.bottom, this.near, this.far );

};
/**
 * @author mrdoob / http://mrdoob.com/
 * @author greggman / http://games.greggman.com/
 * @author zz85 / http://www.lab4games.net/zz85/blog
 */

THREE.PerspectiveCamera = function ( fov, aspect, near, far ) {

	THREE.Camera.call( this );

	this.fov = fov !== undefined ? fov : 50;
	this.aspect = aspect !== undefined ? aspect : 1;
	this.near = near !== undefined ? near : 0.1;
	this.far = far !== undefined ? far : 2000;

	this.updateProjectionMatrix();

};

THREE.PerspectiveCamera.prototype = Object.create( THREE.Camera.prototype );


/**
 * Uses Focal Length (in mm) to estimate and set FOV
 * 35mm (fullframe) camera is used if frame size is not specified;
 * Formula based on http://www.bobatkins.com/photography/technical/field_of_view.html
 */

THREE.PerspectiveCamera.prototype.setLens = function ( focalLength, frameHeight ) {

	if ( frameHeight === undefined ) frameHeight = 24;

	this.fov = 2 * THREE.Math.radToDeg( Math.atan( frameHeight / ( focalLength * 2 ) ) );
	this.updateProjectionMatrix();

}


/**
 * Sets an offset in a larger frustum. This is useful for multi-window or
 * multi-monitor/multi-machine setups.
 *
 * For example, if you have 3x2 monitors and each monitor is 1920x1080 and
 * the monitors are in grid like this
 *
 *   +---+---+---+
 *   | A | B | C |
 *   +---+---+---+
 *   | D | E | F |
 *   +---+---+---+
 *
 * then for each monitor you would call it like this
 *
 *   var w = 1920;
 *   var h = 1080;
 *   var fullWidth = w * 3;
 *   var fullHeight = h * 2;
 *
 *   --A--
 *   camera.setOffset( fullWidth, fullHeight, w * 0, h * 0, w, h );
 *   --B--
 *   camera.setOffset( fullWidth, fullHeight, w * 1, h * 0, w, h );
 *   --C--
 *   camera.setOffset( fullWidth, fullHeight, w * 2, h * 0, w, h );
 *   --D--
 *   camera.setOffset( fullWidth, fullHeight, w * 0, h * 1, w, h );
 *   --E--
 *   camera.setOffset( fullWidth, fullHeight, w * 1, h * 1, w, h );
 *   --F--
 *   camera.setOffset( fullWidth, fullHeight, w * 2, h * 1, w, h );
 *
 *   Note there is no reason monitors have to be the same size or in a grid.
 */

THREE.PerspectiveCamera.prototype.setViewOffset = function ( fullWidth, fullHeight, x, y, width, height ) {

	this.fullWidth = fullWidth;
	this.fullHeight = fullHeight;
	this.x = x;
	this.y = y;
	this.width = width;
	this.height = height;

	this.updateProjectionMatrix();

};


THREE.PerspectiveCamera.prototype.updateProjectionMatrix = function () {

	if ( this.fullWidth ) {

		var aspect = this.fullWidth / this.fullHeight;
		var top = Math.tan( THREE.Math.degToRad( this.fov * 0.5 ) ) * this.near;
		var bottom = -top;
		var left = aspect * bottom;
		var right = aspect * top;
		var width = Math.abs( right - left );
		var height = Math.abs( top - bottom );

		this.projectionMatrix.makeFrustum(
			left + this.x * width / this.fullWidth,
			left + ( this.x + this.width ) * width / this.fullWidth,
			top - ( this.y + this.height ) * height / this.fullHeight,
			top - this.y * height / this.fullHeight,
			this.near,
			this.far
		);

	} else {

		this.projectionMatrix.makePerspective( this.fov, this.aspect, this.near, this.far );

	}

};
/**
 * @author mrdoob / http://mrdoob.com/
 * @author alteredq / http://alteredqualia.com/
 */
 
THREE.Light = function ( hex ) {

	THREE.Object3D.call( this );

	this.color = new THREE.Color( hex );

};

THREE.Light.prototype = Object.create( THREE.Object3D.prototype );

THREE.Light.prototype.clone = function ( light ) {

	if ( light === undefined ) light = new THREE.Light();

	THREE.Object3D.prototype.clone.call( this, light );

	light.color.copy( this.color );

	return light;

};
/**
 * @author mrdoob / http://mrdoob.com/
 */

THREE.AmbientLight = function ( hex ) {

	THREE.Light.call( this, hex );

};

THREE.AmbientLight.prototype = Object.create( THREE.Light.prototype );

THREE.AmbientLight.prototype.clone = function () {

	var light = new THREE.AmbientLight();

	THREE.Light.prototype.clone.call( this, light );

	return light;

};
/**
 * @author MPanknin / http://www.redplant.de/
 * @author alteredq / http://alteredqualia.com/
 */

THREE.AreaLight = function ( hex, intensity ) {

	THREE.Light.call( this, hex );

	this.normal = new THREE.Vector3( 0, -1, 0 );
	this.right = new THREE.Vector3( 1, 0, 0 );

	this.intensity = ( intensity !== undefined ) ? intensity : 1;

	this.width = 1.0;
	this.height = 1.0;

	this.constantAttenuation = 1.5;
	this.linearAttenuation = 0.5;
	this.quadraticAttenuation = 0.1;

};

THREE.AreaLight.prototype = Object.create( THREE.Light.prototype );

/**
 * @author mrdoob / http://mrdoob.com/
 * @author alteredq / http://alteredqualia.com/
 */

THREE.DirectionalLight = function ( hex, intensity ) {

	THREE.Light.call( this, hex );

	this.position.set( 0, 1, 0 );
	this.target = new THREE.Object3D();

	this.intensity = ( intensity !== undefined ) ? intensity : 1;

	this.castShadow = false;
	this.onlyShadow = false;

	//

	this.shadowCameraNear = 50;
	this.shadowCameraFar = 5000;

	this.shadowCameraLeft = -500;
	this.shadowCameraRight = 500;
	this.shadowCameraTop = 500;
	this.shadowCameraBottom = -500;

	this.shadowCameraVisible = false;

	this.shadowBias = 0;
	this.shadowDarkness = 0.5;

	this.shadowMapWidth = 512;
	this.shadowMapHeight = 512;

	//

	this.shadowCascade = false;

	this.shadowCascadeOffset = new THREE.Vector3( 0, 0, -1000 );
	this.shadowCascadeCount = 2;

	this.shadowCascadeBias = [ 0, 0, 0 ];
	this.shadowCascadeWidth = [ 512, 512, 512 ];
	this.shadowCascadeHeight = [ 512, 512, 512 ];

	this.shadowCascadeNearZ = [ -1.000, 0.990, 0.998 ];
	this.shadowCascadeFarZ  = [  0.990, 0.998, 1.000 ];

	this.shadowCascadeArray = [];

	//

	this.shadowMap = null;
	this.shadowMapSize = null;
	this.shadowCamera = null;
	this.shadowMatrix = null;

};

THREE.DirectionalLight.prototype = Object.create( THREE.Light.prototype );

THREE.DirectionalLight.prototype.clone = function () {

	var light = new THREE.DirectionalLight();

	THREE.Light.prototype.clone.call( this, light );

	light.target = this.target.clone();

	light.intensity = this.intensity;

	light.castShadow = this.castShadow;
	light.onlyShadow = this.onlyShadow;

	return light;

};
/**
 * @author alteredq / http://alteredqualia.com/
 */

THREE.HemisphereLight = function ( skyColorHex, groundColorHex, intensity ) {

	THREE.Light.call( this, skyColorHex );

	this.position.set( 0, 100, 0 );

	this.groundColor = new THREE.Color( groundColorHex );
	this.intensity = ( intensity !== undefined ) ? intensity : 1;

};

THREE.HemisphereLight.prototype = Object.create( THREE.Light.prototype );

THREE.HemisphereLight.prototype.clone = function () {

	var light = new THREE.PointLight();

	THREE.Light.prototype.clone.call( this, light );

	light.groundColor.copy( this.groundColor );
	light.intensity = this.intensity;

	return light;

};
/**
 * @author mrdoob / http://mrdoob.com/
 */

THREE.PointLight = function ( hex, intensity, distance ) {

	THREE.Light.call( this, hex );

	this.intensity = ( intensity !== undefined ) ? intensity : 1;
	this.distance = ( distance !== undefined ) ? distance : 0;

};

THREE.PointLight.prototype = Object.create( THREE.Light.prototype );

THREE.PointLight.prototype.clone = function () {

	var light = new THREE.PointLight();

	THREE.Light.prototype.clone.call( this, light );

	light.intensity = this.intensity;
	light.distance = this.distance;

	return light;

};
/**
 * @author alteredq / http://alteredqualia.com/
 */

THREE.SpotLight = function ( hex, intensity, distance, angle, exponent ) {

	THREE.Light.call( this, hex );

	this.position.set( 0, 1, 0 );
	this.target = new THREE.Object3D();

	this.intensity = ( intensity !== undefined ) ? intensity : 1;
	this.distance = ( distance !== undefined ) ? distance : 0;
	this.angle = ( angle !== undefined ) ? angle : Math.PI / 3;
	this.exponent = ( exponent !== undefined ) ? exponent : 10;

	this.castShadow = false;
	this.onlyShadow = false;

	//

	this.shadowCameraNear = 50;
	this.shadowCameraFar = 5000;
	this.shadowCameraFov = 50;

	this.shadowCameraVisible = false;

	this.shadowBias = 0;
	this.shadowDarkness = 0.5;

	this.shadowMapWidth = 512;
	this.shadowMapHeight = 512;

	//

	this.shadowMap = null;
	this.shadowMapSize = null;
	this.shadowCamera = null;
	this.shadowMatrix = null;

};

THREE.SpotLight.prototype = Object.create( THREE.Light.prototype );

THREE.SpotLight.prototype.clone = function () {

	var light = new THREE.SpotLight();

	THREE.Light.prototype.clone.call( this, light );

	light.target = this.target.clone();

	light.intensity = this.intensity;
	light.distance = this.distance;
	light.angle = this.angle;
	light.exponent = this.exponent;

	light.castShadow = this.castShadow;
	light.onlyShadow = this.onlyShadow;

	return light;

};
/**
 * @author alteredq / http://alteredqualia.com/
 */

THREE.Loader = function ( showStatus ) {

	this.showStatus = showStatus;
	this.statusDomElement = showStatus ? THREE.Loader.prototype.addStatusElement() : null;

	this.onLoadStart = function () {};
	this.onLoadProgress = function () {};
	this.onLoadComplete = function () {};

};

THREE.Loader.prototype = {

	constructor: THREE.Loader,

	crossOrigin: 'anonymous',

	addStatusElement: function () {

		var e = document.createElement( "div" );

		e.style.position = "absolute";
		e.style.right = "0px";
		e.style.top = "0px";
		e.style.fontSize = "0.8em";
		e.style.textAlign = "left";
		e.style.background = "rgba(0,0,0,0.25)";
		e.style.color = "#fff";
		e.style.width = "120px";
		e.style.padding = "0.5em 0.5em 0.5em 0.5em";
		e.style.zIndex = 1000;

		e.innerHTML = "Loading ...";

		return e;

	},

	updateProgress: function ( progress ) {

		var message = "Loaded ";

		if ( progress.total ) {

			message += ( 100 * progress.loaded / progress.total ).toFixed(0) + "%";


		} else {

			message += ( progress.loaded / 1000 ).toFixed(2) + " KB";

		}

		this.statusDomElement.innerHTML = message;

	},

	extractUrlBase: function ( url ) {

		var parts = url.split( '/' );
		parts.pop();
		return ( parts.length < 1 ? '.' : parts.join( '/' ) ) + '/';

	},

	initMaterials: function ( materials, texturePath ) {

		var array = [];

		for ( var i = 0; i < materials.length; ++ i ) {

			array[ i ] = THREE.Loader.prototype.createMaterial( materials[ i ], texturePath );

		}

		return array;

	},

	needsTangents: function ( materials ) {

		for( var i = 0, il = materials.length; i < il; i ++ ) {

			var m = materials[ i ];

			if ( m instanceof THREE.ShaderMaterial ) return true;

		}

		return false;

	},

	createMaterial: function ( m, texturePath ) {

		var _this = this;

		function is_pow2( n ) {

			var l = Math.log( n ) / Math.LN2;
			return Math.floor( l ) == l;

		}

		function nearest_pow2( n ) {

			var l = Math.log( n ) / Math.LN2;
			return Math.pow( 2, Math.round(  l ) );

		}

		function load_image( where, url ) {

			var image = new Image();

			image.onload = function () {

				if ( !is_pow2( this.width ) || !is_pow2( this.height ) ) {

					var width = nearest_pow2( this.width );
					var height = nearest_pow2( this.height );

					where.image.width = width;
					where.image.height = height;
					where.image.getContext( '2d' ).drawImage( this, 0, 0, width, height );

				} else {

					where.image = this;

				}

				where.needsUpdate = true;

			};

			image.crossOrigin = _this.crossOrigin;
			image.src = url;

		}

		function create_texture( where, name, sourceFile, repeat, offset, wrap, anisotropy ) {

			var isCompressed = /\.dds$/i.test( sourceFile );
			var fullPath = texturePath + "/" + sourceFile;

			if ( isCompressed ) {

				var texture = THREE.ImageUtils.loadCompressedTexture( fullPath );

				where[ name ] = texture;

			} else {

				var texture = document.createElement( 'canvas' );

				where[ name ] = new THREE.Texture( texture );

			}

			where[ name ].sourceFile = sourceFile;

			if( repeat ) {

				where[ name ].repeat.set( repeat[ 0 ], repeat[ 1 ] );

				if ( repeat[ 0 ] !== 1 ) where[ name ].wrapS = THREE.RepeatWrapping;
				if ( repeat[ 1 ] !== 1 ) where[ name ].wrapT = THREE.RepeatWrapping;

			}

			if ( offset ) {

				where[ name ].offset.set( offset[ 0 ], offset[ 1 ] );

			}

			if ( wrap ) {

				var wrapMap = {
					"repeat": THREE.RepeatWrapping,
					"mirror": THREE.MirroredRepeatWrapping
				}

				if ( wrapMap[ wrap[ 0 ] ] !== undefined ) where[ name ].wrapS = wrapMap[ wrap[ 0 ] ];
				if ( wrapMap[ wrap[ 1 ] ] !== undefined ) where[ name ].wrapT = wrapMap[ wrap[ 1 ] ];

			}

			if ( anisotropy ) {

				where[ name ].anisotropy = anisotropy;

			}

			if ( ! isCompressed ) {

				load_image( where[ name ], fullPath );

			}

		}

		function rgb2hex( rgb ) {

			return ( rgb[ 0 ] * 255 << 16 ) + ( rgb[ 1 ] * 255 << 8 ) + rgb[ 2 ] * 255;

		}

		// defaults

		var mtype = "MeshLambertMaterial";
		var mpars = { color: 0xeeeeee, opacity: 1.0, map: null, lightMap: null, normalMap: null, bumpMap: null, wireframe: false };

		// parameters from model file

		if ( m.shading ) {

			var shading = m.shading.toLowerCase();

			if ( shading === "phong" ) mtype = "MeshPhongMaterial";
			else if ( shading === "basic" ) mtype = "MeshBasicMaterial";

		}

		if ( m.blending !== undefined && THREE[ m.blending ] !== undefined ) {

			mpars.blending = THREE[ m.blending ];

		}

		if ( m.transparent !== undefined || m.opacity < 1.0 ) {

			mpars.transparent = m.transparent;

		}

		if ( m.depthTest !== undefined ) {

			mpars.depthTest = m.depthTest;

		}

		if ( m.depthWrite !== undefined ) {

			mpars.depthWrite = m.depthWrite;

		}

		if ( m.visible !== undefined ) {

			mpars.visible = m.visible;

		}

		if ( m.flipSided !== undefined ) {

			mpars.side = THREE.BackSide;

		}

		if ( m.doubleSided !== undefined ) {

			mpars.side = THREE.DoubleSide;

		}

		if ( m.wireframe !== undefined ) {

			mpars.wireframe = m.wireframe;

		}

		if ( m.vertexColors !== undefined ) {

			if ( m.vertexColors === "face" ) {

				mpars.vertexColors = THREE.FaceColors;

			} else if ( m.vertexColors ) {

				mpars.vertexColors = THREE.VertexColors;

			}

		}

		// colors

		if ( m.colorDiffuse ) {

			mpars.color = rgb2hex( m.colorDiffuse );

		} else if ( m.DbgColor ) {

			mpars.color = m.DbgColor;

		}

		if ( m.colorSpecular ) {

			mpars.specular = rgb2hex( m.colorSpecular );

		}

		if ( m.colorAmbient ) {

			mpars.ambient = rgb2hex( m.colorAmbient );

		}

		// modifiers

		if ( m.transparency ) {

			mpars.opacity = m.transparency;

		}

		if ( m.specularCoef ) {

			mpars.shininess = m.specularCoef;

		}

		// textures

		if ( m.mapDiffuse && texturePath ) {

			create_texture( mpars, "map", m.mapDiffuse, m.mapDiffuseRepeat, m.mapDiffuseOffset, m.mapDiffuseWrap, m.mapDiffuseAnisotropy );

		}

		if ( m.mapLight && texturePath ) {

			create_texture( mpars, "lightMap", m.mapLight, m.mapLightRepeat, m.mapLightOffset, m.mapLightWrap, m.mapLightAnisotropy );

		}

		if ( m.mapBump && texturePath ) {

			create_texture( mpars, "bumpMap", m.mapBump, m.mapBumpRepeat, m.mapBumpOffset, m.mapBumpWrap, m.mapBumpAnisotropy );

		}

		if ( m.mapNormal && texturePath ) {

			create_texture( mpars, "normalMap", m.mapNormal, m.mapNormalRepeat, m.mapNormalOffset, m.mapNormalWrap, m.mapNormalAnisotropy );

		}

		if ( m.mapSpecular && texturePath ) {

			create_texture( mpars, "specularMap", m.mapSpecular, m.mapSpecularRepeat, m.mapSpecularOffset, m.mapSpecularWrap, m.mapSpecularAnisotropy );

		}

		//

		if ( m.mapBumpScale ) {

			mpars.bumpScale = m.mapBumpScale;

		}

		// special case for normal mapped material

		if ( m.mapNormal ) {

			var shader = THREE.ShaderLib[ "normalmap" ];
			var uniforms = THREE.UniformsUtils.clone( shader.uniforms );

			uniforms[ "tNormal" ].value = mpars.normalMap;

			if ( m.mapNormalFactor ) {

				uniforms[ "uNormalScale" ].value.set( m.mapNormalFactor, m.mapNormalFactor );

			}

			if ( mpars.map ) {

				uniforms[ "tDiffuse" ].value = mpars.map;
				uniforms[ "enableDiffuse" ].value = true;

			}

			if ( mpars.specularMap ) {

				uniforms[ "tSpecular" ].value = mpars.specularMap;
				uniforms[ "enableSpecular" ].value = true;

			}

			if ( mpars.lightMap ) {

				uniforms[ "tAO" ].value = mpars.lightMap;
				uniforms[ "enableAO" ].value = true;

			}

			// for the moment don't handle displacement texture

			uniforms[ "uDiffuseColor" ].value.setHex( mpars.color );
			uniforms[ "uSpecularColor" ].value.setHex( mpars.specular );
			uniforms[ "uAmbientColor" ].value.setHex( mpars.ambient );

			uniforms[ "uShininess" ].value = mpars.shininess;

			if ( mpars.opacity !== undefined ) {

				uniforms[ "uOpacity" ].value = mpars.opacity;

			}

			var parameters = { fragmentShader: shader.fragmentShader, vertexShader: shader.vertexShader, uniforms: uniforms, lights: true, fog: true };
			var material = new THREE.ShaderMaterial( parameters );

			if ( mpars.transparent ) {

				material.transparent = true;

			}

		} else {

			var material = new THREE[ mtype ]( mpars );

		}

		if ( m.DbgName !== undefined ) material.name = m.DbgName;

		return material;

	}

};
/**
 * @author mrdoob / http://mrdoob.com/
 */

THREE.ImageLoader = function () {

	this.crossOrigin = null;

};

THREE.ImageLoader.prototype = {

	constructor: THREE.ImageLoader,

	addEventListener: THREE.EventDispatcher.prototype.addEventListener,
	hasEventListener: THREE.EventDispatcher.prototype.hasEventListener,
	removeEventListener: THREE.EventDispatcher.prototype.removeEventListener,
	dispatchEvent: THREE.EventDispatcher.prototype.dispatchEvent,

	load: function ( url, image ) {

		var scope = this;

		if ( image === undefined ) image = new Image();

		image.addEventListener( 'load', function () {

			scope.dispatchEvent( { type: 'load', content: image } );

		}, false );

		image.addEventListener( 'error', function () {

			scope.dispatchEvent( { type: 'error', message: 'Couldn\'t load URL [' + url + ']' } );

		}, false );

		if ( scope.crossOrigin ) image.crossOrigin = scope.crossOrigin;

		image.src = url;

	}

}
/**
 * @author mrdoob / http://mrdoob.com/
 * @author alteredq / http://alteredqualia.com/
 */

THREE.JSONLoader = function ( showStatus ) {

	THREE.Loader.call( this, showStatus );

	this.withCredentials = false;

};

THREE.JSONLoader.prototype = Object.create( THREE.Loader.prototype );

THREE.JSONLoader.prototype.load = function ( url, callback, texturePath ) {

	var scope = this;

	// todo: unify load API to for easier SceneLoader use

	texturePath = texturePath && ( typeof texturePath === "string" ) ? texturePath : this.extractUrlBase( url );

	this.onLoadStart();
	this.loadAjaxJSON( this, url, callback, texturePath );

};

THREE.JSONLoader.prototype.loadAjaxJSON = function ( context, url, callback, texturePath, callbackProgress ) {

	var xhr = new XMLHttpRequest();

	var length = 0;

	xhr.onreadystatechange = function () {

		if ( xhr.readyState === xhr.DONE ) {

			if ( xhr.status === 200 || xhr.status === 0 ) {

				if ( xhr.responseText ) {

					var json = JSON.parse( xhr.responseText );
					var result = context.parse( json, texturePath );
					callback( result.geometry, result.materials );

				} else {

					console.warn( "THREE.JSONLoader: [" + url + "] seems to be unreachable or file there is empty" );

				}

				// in context of more complex asset initialization
				// do not block on single failed file
				// maybe should go even one more level up

				context.onLoadComplete();

			} else {

				console.error( "THREE.JSONLoader: Couldn't load [" + url + "] [" + xhr.status + "]" );

			}

		} else if ( xhr.readyState === xhr.LOADING ) {

			if ( callbackProgress ) {

				if ( length === 0 ) {

					length = xhr.getResponseHeader( "Content-Length" );

				}

				callbackProgress( { total: length, loaded: xhr.responseText.length } );

			}

		} else if ( xhr.readyState === xhr.HEADERS_RECEIVED ) {

			if ( callbackProgress !== undefined ) {

				length = xhr.getResponseHeader( "Content-Length" );

			}

		}

	};

	xhr.open( "GET", url, true );
	xhr.withCredentials = this.withCredentials;
	xhr.send( null );

};

THREE.JSONLoader.prototype.parse = function ( json, texturePath ) {

	var scope = this,
	geometry = new THREE.Geometry(),
	scale = ( json.scale !== undefined ) ? 1.0 / json.scale : 1.0;

	parseModel( scale );

	parseSkin();
	parseMorphing( scale );

	geometry.computeCentroids();
	geometry.computeFaceNormals();

	function parseModel( scale ) {

		function isBitSet( value, position ) {

			return value & ( 1 << position );

		}

		var i, j, fi,

		offset, zLength, nVertices,

		colorIndex, normalIndex, uvIndex, materialIndex,

		type,
		isQuad,
		hasMaterial,
		hasFaceUv, hasFaceVertexUv,
		hasFaceNormal, hasFaceVertexNormal,
		hasFaceColor, hasFaceVertexColor,

		vertex, face, color, normal,

		uvLayer, uvs, u, v,

		faces = json.faces,
		vertices = json.vertices,
		normals = json.normals,
		colors = json.colors,

		nUvLayers = 0;

		// disregard empty arrays

		for ( i = 0; i < json.uvs.length; i++ ) {

			if ( json.uvs[ i ].length ) nUvLayers ++;

		}

		for ( i = 0; i < nUvLayers; i++ ) {

			geometry.faceUvs[ i ] = [];
			geometry.faceVertexUvs[ i ] = [];

		}

		offset = 0;
		zLength = vertices.length;

		while ( offset < zLength ) {

			vertex = new THREE.Vector3();

			vertex.x = vertices[ offset ++ ] * scale;
			vertex.y = vertices[ offset ++ ] * scale;
			vertex.z = vertices[ offset ++ ] * scale;

			geometry.vertices.push( vertex );

		}

		offset = 0;
		zLength = faces.length;

		while ( offset < zLength ) {

			type = faces[ offset ++ ];


			isQuad              = isBitSet( type, 0 );
			hasMaterial         = isBitSet( type, 1 );
			hasFaceUv           = isBitSet( type, 2 );
			hasFaceVertexUv     = isBitSet( type, 3 );
			hasFaceNormal       = isBitSet( type, 4 );
			hasFaceVertexNormal = isBitSet( type, 5 );
			hasFaceColor	    = isBitSet( type, 6 );
			hasFaceVertexColor  = isBitSet( type, 7 );

			//console.log("type", type, "bits", isQuad, hasMaterial, hasFaceUv, hasFaceVertexUv, hasFaceNormal, hasFaceVertexNormal, hasFaceColor, hasFaceVertexColor);

			if ( isQuad ) {

				face = new THREE.Face4();

				face.a = faces[ offset ++ ];
				face.b = faces[ offset ++ ];
				face.c = faces[ offset ++ ];
				face.d = faces[ offset ++ ];

				nVertices = 4;

			} else {

				face = new THREE.Face3();

				face.a = faces[ offset ++ ];
				face.b = faces[ offset ++ ];
				face.c = faces[ offset ++ ];

				nVertices = 3;

			}

			if ( hasMaterial ) {

				materialIndex = faces[ offset ++ ];
				face.materialIndex = materialIndex;

			}

			// to get face <=> uv index correspondence

			fi = geometry.faces.length;

			if ( hasFaceUv ) {

				for ( i = 0; i < nUvLayers; i++ ) {

					uvLayer = json.uvs[ i ];

					uvIndex = faces[ offset ++ ];

					u = uvLayer[ uvIndex * 2 ];
					v = uvLayer[ uvIndex * 2 + 1 ];

					geometry.faceUvs[ i ][ fi ] = new THREE.Vector2( u, v );

				}

			}

			if ( hasFaceVertexUv ) {

				for ( i = 0; i < nUvLayers; i++ ) {

					uvLayer = json.uvs[ i ];

					uvs = [];

					for ( j = 0; j < nVertices; j ++ ) {

						uvIndex = faces[ offset ++ ];

						u = uvLayer[ uvIndex * 2 ];
						v = uvLayer[ uvIndex * 2 + 1 ];

						uvs[ j ] = new THREE.Vector2( u, v );

					}

					geometry.faceVertexUvs[ i ][ fi ] = uvs;

				}

			}

			if ( hasFaceNormal ) {

				normalIndex = faces[ offset ++ ] * 3;

				normal = new THREE.Vector3();

				normal.x = normals[ normalIndex ++ ];
				normal.y = normals[ normalIndex ++ ];
				normal.z = normals[ normalIndex ];

				face.normal = normal;

			}

			if ( hasFaceVertexNormal ) {

				for ( i = 0; i < nVertices; i++ ) {

					normalIndex = faces[ offset ++ ] * 3;

					normal = new THREE.Vector3();

					normal.x = normals[ normalIndex ++ ];
					normal.y = normals[ normalIndex ++ ];
					normal.z = normals[ normalIndex ];

					face.vertexNormals.push( normal );

				}

			}


			if ( hasFaceColor ) {

				colorIndex = faces[ offset ++ ];

				color = new THREE.Color( colors[ colorIndex ] );
				face.color = color;

			}


			if ( hasFaceVertexColor ) {

				for ( i = 0; i < nVertices; i++ ) {

					colorIndex = faces[ offset ++ ];

					color = new THREE.Color( colors[ colorIndex ] );
					face.vertexColors.push( color );

				}

			}

			geometry.faces.push( face );

		}

	};

	function parseSkin() {

		var i, l, x, y, z, w, a, b, c, d;

		if ( json.skinWeights ) {

			for ( i = 0, l = json.skinWeights.length; i < l; i += 2 ) {

				x = json.skinWeights[ i     ];
				y = json.skinWeights[ i + 1 ];
				z = 0;
				w = 0;

				geometry.skinWeights.push( new THREE.Vector4( x, y, z, w ) );

			}

		}

		if ( json.skinIndices ) {

			for ( i = 0, l = json.skinIndices.length; i < l; i += 2 ) {

				a = json.skinIndices[ i     ];
				b = json.skinIndices[ i + 1 ];
				c = 0;
				d = 0;

				geometry.skinIndices.push( new THREE.Vector4( a, b, c, d ) );

			}

		}

		geometry.bones = json.bones;
		geometry.animation = json.animation;

	};

	function parseMorphing( scale ) {

		if ( json.morphTargets !== undefined ) {

			var i, l, v, vl, dstVertices, srcVertices;

			for ( i = 0, l = json.morphTargets.length; i < l; i ++ ) {

				geometry.morphTargets[ i ] = {};
				geometry.morphTargets[ i ].name = json.morphTargets[ i ].name;
				geometry.morphTargets[ i ].vertices = [];

				dstVertices = geometry.morphTargets[ i ].vertices;
				srcVertices = json.morphTargets [ i ].vertices;

				for( v = 0, vl = srcVertices.length; v < vl; v += 3 ) {

					var vertex = new THREE.Vector3();
					vertex.x = srcVertices[ v ] * scale;
					vertex.y = srcVertices[ v + 1 ] * scale;
					vertex.z = srcVertices[ v + 2 ] * scale;

					dstVertices.push( vertex );

				}

			}

		}

		if ( json.morphColors !== undefined ) {

			var i, l, c, cl, dstColors, srcColors, color;

			for ( i = 0, l = json.morphColors.length; i < l; i++ ) {

				geometry.morphColors[ i ] = {};
				geometry.morphColors[ i ].name = json.morphColors[ i ].name;
				geometry.morphColors[ i ].colors = [];

				dstColors = geometry.morphColors[ i ].colors;
				srcColors = json.morphColors [ i ].colors;

				for ( c = 0, cl = srcColors.length; c < cl; c += 3 ) {

					color = new THREE.Color( 0xffaa00 );
					color.setRGB( srcColors[ c ], srcColors[ c + 1 ], srcColors[ c + 2 ] );
					dstColors.push( color );

				}

			}

		}

	};

	if ( json.materials === undefined ) {

		return { geometry: geometry };

	} else {

		var materials = this.initMaterials( json.materials, texturePath );

		if ( this.needsTangents( materials ) ) {

			geometry.computeTangents();

		}

		return { geometry: geometry, materials: materials };

	}

};
/**
 * @author mrdoob / http://mrdoob.com/
 */

THREE.LoadingMonitor = function () {

	var scope = this;

	var loaded = 0;
	var total = 0;

	var onLoad = function ( event ) {

		loaded ++;

		scope.dispatchEvent( { type: 'progress', loaded: loaded, total: total } );

		if ( loaded === total ) {

			scope.dispatchEvent( { type: 'load' } );

		}

	};

	this.add = function ( loader ) {

		total ++;

		loader.addEventListener( 'load', onLoad, false );

	};

};

THREE.LoadingMonitor.prototype = {

	constructor: THREE.LoadingMonitor,

	addEventListener: THREE.EventDispatcher.prototype.addEventListener,
	hasEventListener: THREE.EventDispatcher.prototype.hasEventListener,
	removeEventListener: THREE.EventDispatcher.prototype.removeEventListener,
	dispatchEvent: THREE.EventDispatcher.prototype.dispatchEvent

};
/**
 * @author mrdoob / http://mrdoob.com/
 */

THREE.GeometryLoader = function () {};
THREE.GeometryLoader.prototype = {

	constructor: THREE.GeometryLoader,

	addEventListener: THREE.EventDispatcher.prototype.addEventListener,
	hasEventListener: THREE.EventDispatcher.prototype.hasEventListener,
	removeEventListener: THREE.EventDispatcher.prototype.removeEventListener,
	dispatchEvent: THREE.EventDispatcher.prototype.dispatchEvent,

	load: function ( url ) {

		var scope = this;
		var request = new XMLHttpRequest();

		request.addEventListener( 'load', function ( event ) {

			var response = scope.parse( JSON.parse( event.target.responseText ) );

			scope.dispatchEvent( { type: 'load', content: response } );

		}, false );

		request.addEventListener( 'progress', function ( event ) {

			scope.dispatchEvent( { type: 'progress', loaded: event.loaded, total: event.total } );

		}, false );

		request.addEventListener( 'error', function () {

			scope.dispatchEvent( { type: 'error', message: 'Couldn\'t load URL [' + url + ']' } );

		}, false );

		request.open( 'GET', url, true );
		request.send( null );

	},

	parse: function ( json ) {

		

	}

};
/**
 * @author mrdoob / http://mrdoob.com/
 */

THREE.MaterialLoader = function () {};

THREE.MaterialLoader.prototype = {

	constructor: THREE.MaterialLoader,

	addEventListener: THREE.EventDispatcher.prototype.addEventListener,
	hasEventListener: THREE.EventDispatcher.prototype.hasEventListener,
	removeEventListener: THREE.EventDispatcher.prototype.removeEventListener,
	dispatchEvent: THREE.EventDispatcher.prototype.dispatchEvent,

	load: function ( url ) {

		var scope = this;
		var request = new XMLHttpRequest();

		request.addEventListener( 'load', function ( event ) {

			var response = scope.parse( JSON.parse( event.target.responseText ) );

			scope.dispatchEvent( { type: 'load', content: response } );

		}, false );

		request.addEventListener( 'progress', function ( event ) {

			scope.dispatchEvent( { type: 'progress', loaded: event.loaded, total: event.total } );

		}, false );

		request.addEventListener( 'error', function () {

			scope.dispatchEvent( { type: 'error', message: 'Couldn\'t load URL [' + url + ']' } );

		}, false );

		request.open( 'GET', url, true );
		request.send( null );

	},

	parse: function ( json ) {

		var material;

		switch ( json.type ) {

			case 'MeshBasicMaterial':

				material = new THREE.MeshBasicMaterial( {

					color: json.color,
					opacity: json.opacity,
					transparent: json.transparent,
					wireframe: json.wireframe

				} );

				break;

			case 'MeshLambertMaterial':

				material = new THREE.MeshLambertMaterial( {

					color: json.color,
					ambient: json.ambient,
					emissive: json.emissive,
					opacity: json.opacity,
					transparent: json.transparent,
					wireframe: json.wireframe

				} );

				break;

			case 'MeshPhongMaterial':

				material = new THREE.MeshPhongMaterial( {

					color: json.color,
					ambient: json.ambient,
					emissive: json.emissive,
					specular: json.specular,
					shininess: json.shininess,
					opacity: json.opacity,
					transparent: json.transparent,
					wireframe: json.wireframe

				} );

				break;

			case 'MeshNormalMaterial':

				material = new THREE.MeshNormalMaterial( {

					opacity: json.opacity,
					transparent: json.transparent,
					wireframe: json.wireframe

				} );

				break;

			case 'MeshDepthMaterial':

				material = new THREE.MeshDepthMaterial( {

					opacity: json.opacity,
					transparent: json.transparent,
					wireframe: json.wireframe

				} );

				break;

		}

		return material;

	}

};
/**
 * @author alteredq / http://alteredqualia.com/
 */

THREE.SceneLoader = function () {

	this.onLoadStart = function () {};
	this.onLoadProgress = function() {};
	this.onLoadComplete = function () {};

	this.callbackSync = function () {};
	this.callbackProgress = function () {};

	this.geometryHandlerMap = {};
	this.hierarchyHandlerMap = {};

	this.addGeometryHandler( "ascii", THREE.JSONLoader );

};

THREE.SceneLoader.prototype.constructor = THREE.SceneLoader;

THREE.SceneLoader.prototype.load = function ( url, callbackFinished ) {

	var scope = this;

	var xhr = new XMLHttpRequest();

	xhr.onreadystatechange = function () {

		if ( xhr.readyState === 4 ) {

			if ( xhr.status === 200 || xhr.status === 0 ) {

				var json = JSON.parse( xhr.responseText );
				scope.parse( json, callbackFinished, url );

			} else {

				console.error( "THREE.SceneLoader: Couldn't load [" + url + "] [" + xhr.status + "]" );

			}

		}

	};

	xhr.open( "GET", url, true );
	xhr.send( null );

};

THREE.SceneLoader.prototype.addGeometryHandler = function ( typeID, loaderClass ) {

	this.geometryHandlerMap[ typeID ] = { "loaderClass": loaderClass };

};

THREE.SceneLoader.prototype.addHierarchyHandler = function ( typeID, loaderClass ) {

	this.hierarchyHandlerMap[ typeID ] = { "loaderClass": loaderClass };

};

THREE.SceneLoader.prototype.parse = function ( json, callbackFinished, url ) {

	var scope = this;

	var urlBase = THREE.Loader.prototype.extractUrlBase( url );

	var geometry, material, camera, fog,
		texture, images, color,
		light, hex, intensity,
		counter_models, counter_textures,
		total_models, total_textures,
		result;

	var target_array = [];

	var data = json;

	// async geometry loaders

	for ( var typeID in this.geometryHandlerMap ) {

		var loaderClass = this.geometryHandlerMap[ typeID ][ "loaderClass" ];
		this.geometryHandlerMap[ typeID ][ "loaderObject" ] = new loaderClass();

	}

	// async hierachy loaders

	for ( var typeID in this.hierarchyHandlerMap ) {

		var loaderClass = this.hierarchyHandlerMap[ typeID ][ "loaderClass" ];
		this.hierarchyHandlerMap[ typeID ][ "loaderObject" ] = new loaderClass();

	}

	counter_models = 0;
	counter_textures = 0;

	result = {

		scene: new THREE.Scene(),
		geometries: {},
		face_materials: {},
		materials: {},
		textures: {},
		objects: {},
		cameras: {},
		lights: {},
		fogs: {},
		empties: {},
		groups: {}

	};

	if ( data.transform ) {

		var position = data.transform.position,
			rotation = data.transform.rotation,
			scale = data.transform.scale;

		if ( position )
			result.scene.position.set( position[ 0 ], position[ 1 ], position [ 2 ] );

		if ( rotation )
			result.scene.rotation.set( rotation[ 0 ], rotation[ 1 ], rotation [ 2 ] );

		if ( scale )
			result.scene.scale.set( scale[ 0 ], scale[ 1 ], scale [ 2 ] );

		if ( position || rotation || scale ) {

			result.scene.updateMatrix();
			result.scene.updateMatrixWorld();

		}

	}

	function get_url( source_url, url_type ) {

		if ( url_type == "relativeToHTML" ) {

			return source_url;

		} else {

			return urlBase + "/" + source_url;

		}

	};

	// toplevel loader function, delegates to handle_children

	function handle_objects() {

		handle_children( result.scene, data.objects );

	}

	// handle all the children from the loaded json and attach them to given parent

	function handle_children( parent, children ) {

		var mat, dst, pos, rot, scl, quat;

		for ( var objID in children ) {

			// check by id if child has already been handled,
			// if not, create new object

			if ( result.objects[ objID ] === undefined ) {

				var objJSON = children[ objID ];

				var object = null;

				// meshes

				if ( objJSON.type && ( objJSON.type in scope.hierarchyHandlerMap ) ) {

					if ( objJSON.loading === undefined ) {

						var reservedTypes = { "type": 1, "url": 1, "material": 1,
											  "position": 1, "rotation": 1, "scale" : 1,
											  "visible": 1, "children": 1, "userData": 1,
											  "skin": 1, "morph": 1, "mirroredLoop": 1, "duration": 1 };

						var loaderParameters = {};

						for ( var parType in objJSON ) {

							if ( ! ( parType in reservedTypes ) ) {

								loaderParameters[ parType ] = objJSON[ parType ];

							}

						}

						material = result.materials[ objJSON.material ];

						objJSON.loading = true;

						var loader = scope.hierarchyHandlerMap[ objJSON.type ][ "loaderObject" ];

						// ColladaLoader

						if ( loader.options ) {

							loader.load( get_url( objJSON.url, data.urlBaseType ), create_callback_hierachy( objID, parent, material, objJSON ) );

						// UTF8Loader
						// OBJLoader

						} else {

							loader.load( get_url( objJSON.url, data.urlBaseType ), create_callback_hierachy( objID, parent, material, objJSON ), loaderParameters );

						}

					}

				} else if ( objJSON.geometry !== undefined ) {

					geometry = result.geometries[ objJSON.geometry ];

					// geometry already loaded

					if ( geometry ) {

						var needsTangents = false;

						material = result.materials[ objJSON.material ];
						needsTangents = material instanceof THREE.ShaderMaterial;

						pos = objJSON.position;
						rot = objJSON.rotation;
						scl = objJSON.scale;
						mat = objJSON.matrix;
						quat = objJSON.quaternion;

						// use materials from the model file
						// if there is no material specified in the object

						if ( ! objJSON.material ) {

							material = new THREE.MeshFaceMaterial( result.face_materials[ objJSON.geometry ] );

						}

						// use materials from the model file
						// if there is just empty face material
						// (must create new material as each model has its own face material)

						if ( ( material instanceof THREE.MeshFaceMaterial ) && material.materials.length === 0 ) {

							material = new THREE.MeshFaceMaterial( result.face_materials[ objJSON.geometry ] );

						}

						if ( material instanceof THREE.MeshFaceMaterial ) {

							for ( var i = 0; i < material.materials.length; i ++ ) {

								needsTangents = needsTangents || ( material.materials[ i ] instanceof THREE.ShaderMaterial );

							}

						}

						if ( needsTangents ) {

							geometry.computeTangents();

						}

						if ( objJSON.skin ) {

							object = new THREE.SkinnedMesh( geometry, material );

						} else if ( objJSON.morph ) {

							object = new THREE.MorphAnimMesh( geometry, material );

							if ( objJSON.duration !== undefined ) {

								object.duration = objJSON.duration;

							}

							if ( objJSON.time !== undefined ) {

								object.time = objJSON.time;

							}

							if ( objJSON.mirroredLoop !== undefined ) {

								object.mirroredLoop = objJSON.mirroredLoop;

							}

							if ( material.morphNormals ) {

								geometry.computeMorphNormals();

							}

						} else {

							object = new THREE.Mesh( geometry, material );

						}

						object.name = objID;

						if ( mat ) {

							object.matrixAutoUpdate = false;
							object.matrix.set(
								mat[0],  mat[1],  mat[2],  mat[3],
								mat[4],  mat[5],  mat[6],  mat[7],
								mat[8],  mat[9],  mat[10], mat[11],
								mat[12], mat[13], mat[14], mat[15]
							);

						} else {

							object.position.set( pos[0], pos[1], pos[2] );

							if ( quat ) {

								object.quaternion.set( quat[0], quat[1], quat[2], quat[3] );
								object.useQuaternion = true;

							} else {

								object.rotation.set( rot[0], rot[1], rot[2] );

							}

							object.scale.set( scl[0], scl[1], scl[2] );

						}

						object.visible = objJSON.visible;
						object.castShadow = objJSON.castShadow;
						object.receiveShadow = objJSON.receiveShadow;

						parent.add( object );

						result.objects[ objID ] = object;

					}

				// lights

				} else if ( objJSON.type === "DirectionalLight" || objJSON.type === "PointLight" || objJSON.type === "AmbientLight" ) {

					hex = ( objJSON.color !== undefined ) ? objJSON.color : 0xffffff;
					intensity = ( objJSON.intensity !== undefined ) ? objJSON.intensity : 1;

					if ( objJSON.type === "DirectionalLight" ) {

						pos = objJSON.direction;

						light = new THREE.DirectionalLight( hex, intensity );
						light.position.set( pos[0], pos[1], pos[2] );

						if ( objJSON.target ) {

							target_array.push( { "object": light, "targetName" : objJSON.target } );

							// kill existing default target
							// otherwise it gets added to scene when parent gets added

							light.target = null;

						}

					} else if ( objJSON.type === "PointLight" ) {

						pos = objJSON.position;
						dst = objJSON.distance;

						light = new THREE.PointLight( hex, intensity, dst );
						light.position.set( pos[0], pos[1], pos[2] );

					} else if ( objJSON.type === "AmbientLight" ) {

						light = new THREE.AmbientLight( hex );

					}

					parent.add( light );

					light.name = objID;
					result.lights[ objID ] = light;
					result.objects[ objID ] = light;

				// cameras

				} else if ( objJSON.type === "PerspectiveCamera" || objJSON.type === "OrthographicCamera" ) {

					pos = objJSON.position;
					rot = objJSON.rotation;
					quat = objJSON.quaternion;

					if ( objJSON.type === "PerspectiveCamera" ) {

						camera = new THREE.PerspectiveCamera( objJSON.fov, objJSON.aspect, objJSON.near, objJSON.far );

					} else if ( objJSON.type === "OrthographicCamera" ) {

						camera = new THREE.OrthographicCamera( objJSON.left, objJSON.right, objJSON.top, objJSON.bottom, objJSON.near, objJSON.far );

					}

					camera.name = objID;
					camera.position.set( pos[0], pos[1], pos[2] );

					if ( quat !== undefined ) {

						camera.quaternion.set( quat[0], quat[1], quat[2], quat[3] );
						camera.useQuaternion = true;

					} else if ( rot !== undefined ) {

						camera.rotation.set( rot[0], rot[1], rot[2] );

					}

					parent.add( camera );

					result.cameras[ objID ] = camera;
					result.objects[ objID ] = camera;

				// pure Object3D

				} else {

					pos = objJSON.position;
					rot = objJSON.rotation;
					scl = objJSON.scale;
					quat = objJSON.quaternion;

					object = new THREE.Object3D();
					object.name = objID;
					object.position.set( pos[0], pos[1], pos[2] );

					if ( quat ) {

						object.quaternion.set( quat[0], quat[1], quat[2], quat[3] );
						object.useQuaternion = true;

					} else {

						object.rotation.set( rot[0], rot[1], rot[2] );

					}

					object.scale.set( scl[0], scl[1], scl[2] );
					object.visible = ( objJSON.visible !== undefined ) ? objJSON.visible : false;

					parent.add( object );

					result.objects[ objID ] = object;
					result.empties[ objID ] = object;

				}

				if ( object ) {

					if ( objJSON.userData !== undefined )  {

						for ( var key in objJSON.userData ) {

							var value = objJSON.userData[ key ];
							object.userData[ key ] = value;

						}

					}

					if ( objJSON.groups !== undefined ) {

						for ( var i = 0; i < objJSON.groups.length; i ++ ) {

							var groupID = objJSON.groups[ i ];

							if ( result.groups[ groupID ] === undefined ) {

								result.groups[ groupID ] = [];

							}

							result.groups[ groupID ].push( objID );

						}

					}

					if ( objJSON.children !== undefined ) {

						handle_children( object, objJSON.children );

					}

				}

			}

		}

	};

	function handle_mesh( geo, mat, id ) {

		result.geometries[ id ] = geo;
		result.face_materials[ id ] = mat;
		handle_objects();

	};

	function handle_hierarchy( node, id, parent, material, obj ) {

		var p = obj.position;
		var r = obj.rotation;
		var q = obj.quaternion;
		var s = obj.scale;

		node.position.set( p[0], p[1], p[2] );

		if ( q ) {

			node.quaternion.set( q[0], q[1], q[2], q[3] );
			node.useQuaternion = true;

		} else {

			node.rotation.set( r[0], r[1], r[2] );

		}

		node.scale.set( s[0], s[1], s[2] );

		// override children materials
		// if object material was specified in JSON explicitly

		if ( material ) {

			node.traverse( function ( child )  {

				child.material = material;

			} );

		}

		// override children visibility
		// with root node visibility as specified in JSON

		var visible = ( obj.visible !== undefined ) ? obj.visible : true;

		node.traverse( function ( child )  {

			child.visible = visible;

		} );

		parent.add( node );

		node.name = id;

		result.objects[ id ] = node;
		handle_objects();

	};

	function create_callback_geometry( id ) {

		return function ( geo, mat ) {

			geo.name = id;

			handle_mesh( geo, mat, id );

			counter_models -= 1;

			scope.onLoadComplete();

			async_callback_gate();

		}

	};

	function create_callback_hierachy( id, parent, material, obj ) {

		return function ( event ) {

			var result;

			// loaders which use EventDispatcher

			if ( event.content ) {

				result = event.content;

			// ColladaLoader

			} else if ( event.dae ) {

				result = event.scene;


			// UTF8Loader

			} else {

				result = event;

			}

			handle_hierarchy( result, id, parent, material, obj );

			counter_models -= 1;

			scope.onLoadComplete();

			async_callback_gate();

		}

	};

	function create_callback_embed( id ) {

		return function ( geo, mat ) {

			geo.name = id;

			result.geometries[ id ] = geo;
			result.face_materials[ id ] = mat;

		}

	};

	function async_callback_gate() {

		var progress = {

			totalModels : total_models,
			totalTextures : total_textures,
			loadedModels : total_models - counter_models,
			loadedTextures : total_textures - counter_textures

		};

		scope.callbackProgress( progress, result );

		scope.onLoadProgress();

		if ( counter_models === 0 && counter_textures === 0 ) {

			finalize();
			callbackFinished( result );

		}

	};

	function finalize() {

		// take care of targets which could be asynchronously loaded objects

		for ( var i = 0; i < target_array.length; i ++ ) {

			var ta = target_array[ i ];

			var target = result.objects[ ta.targetName ];

			if ( target ) {

				ta.object.target = target;

			} else {

				// if there was error and target of specified name doesn't exist in the scene file
				// create instead dummy target
				// (target must be added to scene explicitly as parent is already added)

				ta.object.target = new THREE.Object3D();
				result.scene.add( ta.object.target );

			}

			ta.object.target.userData.targetInverse = ta.object;

		}

	};

	var callbackTexture = function ( count ) {

		counter_textures -= count;
		async_callback_gate();

		scope.onLoadComplete();

	};

	// must use this instead of just directly calling callbackTexture
	// because of closure in the calling context loop

	var generateTextureCallback = function ( count ) {

		return function () {

			callbackTexture( count );

		};

	};

	// first go synchronous elements

	// fogs

	var fogID, fogJSON;

	for ( fogID in data.fogs ) {

		fogJSON = data.fogs[ fogID ];

		if ( fogJSON.type === "linear" ) {

			fog = new THREE.Fog( 0x000000, fogJSON.near, fogJSON.far );

		} else if ( fogJSON.type === "exp2" ) {

			fog = new THREE.FogExp2( 0x000000, fogJSON.density );

		}

		color = fogJSON.color;
		fog.color.setRGB( color[0], color[1], color[2] );

		result.fogs[ fogID ] = fog;

	}

	// now come potentially asynchronous elements

	// geometries

	// count how many geometries will be loaded asynchronously

	var geoID, geoJSON;

	for ( geoID in data.geometries ) {

		geoJSON = data.geometries[ geoID ];

		if ( geoJSON.type in this.geometryHandlerMap ) {

			counter_models += 1;

			scope.onLoadStart();

		}

	}

	// count how many hierarchies will be loaded asynchronously

	var objID, objJSON;

	for ( objID in data.objects ) {

		objJSON = data.objects[ objID ];

		if ( objJSON.type && ( objJSON.type in this.hierarchyHandlerMap ) ) {

			counter_models += 1;

			scope.onLoadStart();

		}

	}

	total_models = counter_models;

	for ( geoID in data.geometries ) {

		geoJSON = data.geometries[ geoID ];

		if ( geoJSON.type === "cube" ) {

			geometry = new THREE.CubeGeometry( geoJSON.width, geoJSON.height, geoJSON.depth, geoJSON.widthSegments, geoJSON.heightSegments, geoJSON.depthSegments );
			geometry.name = geoID;
			result.geometries[ geoID ] = geometry;

		} else if ( geoJSON.type === "plane" ) {

			geometry = new THREE.PlaneGeometry( geoJSON.width, geoJSON.height, geoJSON.widthSegments, geoJSON.heightSegments );
			geometry.name = geoID;
			result.geometries[ geoID ] = geometry;

		} else if ( geoJSON.type === "sphere" ) {

			geometry = new THREE.SphereGeometry( geoJSON.radius, geoJSON.widthSegments, geoJSON.heightSegments );
			geometry.name = geoID;
			result.geometries[ geoID ] = geometry;

		} else if ( geoJSON.type === "cylinder" ) {

			geometry = new THREE.CylinderGeometry( geoJSON.topRad, geoJSON.botRad, geoJSON.height, geoJSON.radSegs, geoJSON.heightSegs );
			geometry.name = geoID;
			result.geometries[ geoID ] = geometry;

		} else if ( geoJSON.type === "torus" ) {

			geometry = new THREE.TorusGeometry( geoJSON.radius, geoJSON.tube, geoJSON.segmentsR, geoJSON.segmentsT );
			geometry.name = geoID;
			result.geometries[ geoID ] = geometry;

		} else if ( geoJSON.type === "icosahedron" ) {

			geometry = new THREE.IcosahedronGeometry( geoJSON.radius, geoJSON.subdivisions );
			geometry.name = geoID;
			result.geometries[ geoID ] = geometry;

		} else if ( geoJSON.type in this.geometryHandlerMap ) {

			var loaderParameters = {};

			for ( var parType in geoJSON ) {

				if ( parType !== "type" && parType !== "url" ) {

					loaderParameters[ parType ] = geoJSON[ parType ];

				}

			}

			var loader = this.geometryHandlerMap[ geoJSON.type ][ "loaderObject" ];
			loader.load( get_url( geoJSON.url, data.urlBaseType ), create_callback_geometry( geoID ), loaderParameters );

		} else if ( geoJSON.type === "embedded" ) {

			var modelJson = data.embeds[ geoJSON.id ],
				texture_path = "";

			// pass metadata along to jsonLoader so it knows the format version

			modelJson.metadata = data.metadata;

			if ( modelJson ) {

				var jsonLoader = this.geometryHandlerMap[ "ascii" ][ "loaderObject" ];
				var model = jsonLoader.parse( modelJson, texture_path );
				create_callback_embed( geoID )( model.geometry, model.materials );

			}

		}

	}

	// textures

	// count how many textures will be loaded asynchronously

	var textureID, textureJSON;

	for ( textureID in data.textures ) {

		textureJSON = data.textures[ textureID ];

		if ( textureJSON.url instanceof Array ) {

			counter_textures += textureJSON.url.length;

			for( var n = 0; n < textureJSON.url.length; n ++ ) {

				scope.onLoadStart();

			}

		} else {

			counter_textures += 1;

			scope.onLoadStart();

		}

	}

	total_textures = counter_textures;

	for ( textureID in data.textures ) {

		textureJSON = data.textures[ textureID ];

		if ( textureJSON.mapping !== undefined && THREE[ textureJSON.mapping ] !== undefined  ) {

			textureJSON.mapping = new THREE[ textureJSON.mapping ]();

		}

		if ( textureJSON.url instanceof Array ) {

			var count = textureJSON.url.length;
			var url_array = [];

			for( var i = 0; i < count; i ++ ) {

				url_array[ i ] = get_url( textureJSON.url[ i ], data.urlBaseType );

			}

			var isCompressed = /\.dds$/i.test( url_array[ 0 ] );

			if ( isCompressed ) {

				texture = THREE.ImageUtils.loadCompressedTextureCube( url_array, textureJSON.mapping, generateTextureCallback( count ) );

			} else {

				texture = THREE.ImageUtils.loadTextureCube( url_array, textureJSON.mapping, generateTextureCallback( count ) );

			}

		} else {

			var isCompressed = /\.dds$/i.test( textureJSON.url );
			var fullUrl = get_url( textureJSON.url, data.urlBaseType );
			var textureCallback = generateTextureCallback( 1 );

			if ( isCompressed ) {

				texture = THREE.ImageUtils.loadCompressedTexture( fullUrl, textureJSON.mapping, textureCallback );

			} else {

				texture = THREE.ImageUtils.loadTexture( fullUrl, textureJSON.mapping, textureCallback );

			}

			if ( THREE[ textureJSON.minFilter ] !== undefined )
				texture.minFilter = THREE[ textureJSON.minFilter ];

			if ( THREE[ textureJSON.magFilter ] !== undefined )
				texture.magFilter = THREE[ textureJSON.magFilter ];

			if ( textureJSON.anisotropy ) texture.anisotropy = textureJSON.anisotropy;

			if ( textureJSON.repeat ) {

				texture.repeat.set( textureJSON.repeat[ 0 ], textureJSON.repeat[ 1 ] );

				if ( textureJSON.repeat[ 0 ] !== 1 ) texture.wrapS = THREE.RepeatWrapping;
				if ( textureJSON.repeat[ 1 ] !== 1 ) texture.wrapT = THREE.RepeatWrapping;

			}

			if ( textureJSON.offset ) {

				texture.offset.set( textureJSON.offset[ 0 ], textureJSON.offset[ 1 ] );

			}

			// handle wrap after repeat so that default repeat can be overriden

			if ( textureJSON.wrap ) {

				var wrapMap = {
				"repeat" 	: THREE.RepeatWrapping,
				"mirror"	: THREE.MirroredRepeatWrapping
				}

				if ( wrapMap[ textureJSON.wrap[ 0 ] ] !== undefined ) texture.wrapS = wrapMap[ textureJSON.wrap[ 0 ] ];
				if ( wrapMap[ textureJSON.wrap[ 1 ] ] !== undefined ) texture.wrapT = wrapMap[ textureJSON.wrap[ 1 ] ];

			}

		}

		result.textures[ textureID ] = texture;

	}

	// materials

	var matID, matJSON;
	var parID;

	for ( matID in data.materials ) {

		matJSON = data.materials[ matID ];

		for ( parID in matJSON.parameters ) {

			if ( parID === "envMap" || parID === "map" || parID === "lightMap" || parID === "bumpMap" ) {

				matJSON.parameters[ parID ] = result.textures[ matJSON.parameters[ parID ] ];

			} else if ( parID === "shading" ) {

				matJSON.parameters[ parID ] = ( matJSON.parameters[ parID ] === "flat" ) ? THREE.FlatShading : THREE.SmoothShading;

			} else if ( parID === "side" ) {

				if ( matJSON.parameters[ parID ] == "double" ) {

					matJSON.parameters[ parID ] = THREE.DoubleSide;

				} else if ( matJSON.parameters[ parID ] == "back" ) {

					matJSON.parameters[ parID ] = THREE.BackSide;

				} else {

					matJSON.parameters[ parID ] = THREE.FrontSide;

				}

			} else if ( parID === "blending" ) {

				matJSON.parameters[ parID ] = matJSON.parameters[ parID ] in THREE ? THREE[ matJSON.parameters[ parID ] ] : THREE.NormalBlending;

			} else if ( parID === "combine" ) {

				matJSON.parameters[ parID ] = matJSON.parameters[ parID ] in THREE ? THREE[ matJSON.parameters[ parID ] ] : THREE.MultiplyOperation;

			} else if ( parID === "vertexColors" ) {

				if ( matJSON.parameters[ parID ] == "face" ) {

					matJSON.parameters[ parID ] = THREE.FaceColors;

				// default to vertex colors if "vertexColors" is anything else face colors or 0 / null / false

				} else if ( matJSON.parameters[ parID ] )   {

					matJSON.parameters[ parID ] = THREE.VertexColors;

				}

			} else if ( parID === "wrapRGB" ) {

				var v3 = matJSON.parameters[ parID ];
				matJSON.parameters[ parID ] = new THREE.Vector3( v3[ 0 ], v3[ 1 ], v3[ 2 ] );

			}

		}

		if ( matJSON.parameters.opacity !== undefined && matJSON.parameters.opacity < 1.0 ) {

			matJSON.parameters.transparent = true;

		}

		if ( matJSON.parameters.normalMap ) {

			var shader = THREE.ShaderLib[ "normalmap" ];
			var uniforms = THREE.UniformsUtils.clone( shader.uniforms );

			var diffuse = matJSON.parameters.color;
			var specular = matJSON.parameters.specular;
			var ambient = matJSON.parameters.ambient;
			var shininess = matJSON.parameters.shininess;

			uniforms[ "tNormal" ].value = result.textures[ matJSON.parameters.normalMap ];

			if ( matJSON.parameters.normalScale ) {

				uniforms[ "uNormalScale" ].value.set( matJSON.parameters.normalScale[ 0 ], matJSON.parameters.normalScale[ 1 ] );

			}

			if ( matJSON.parameters.map ) {

				uniforms[ "tDiffuse" ].value = matJSON.parameters.map;
				uniforms[ "enableDiffuse" ].value = true;

			}

			if ( matJSON.parameters.envMap ) {

				uniforms[ "tCube" ].value = matJSON.parameters.envMap;
				uniforms[ "enableReflection" ].value = true;
				uniforms[ "uReflectivity" ].value = matJSON.parameters.reflectivity;

			}

			if ( matJSON.parameters.lightMap ) {

				uniforms[ "tAO" ].value = matJSON.parameters.lightMap;
				uniforms[ "enableAO" ].value = true;

			}

			if ( matJSON.parameters.specularMap ) {

				uniforms[ "tSpecular" ].value = result.textures[ matJSON.parameters.specularMap ];
				uniforms[ "enableSpecular" ].value = true;

			}

			if ( matJSON.parameters.displacementMap ) {

				uniforms[ "tDisplacement" ].value = result.textures[ matJSON.parameters.displacementMap ];
				uniforms[ "enableDisplacement" ].value = true;

				uniforms[ "uDisplacementBias" ].value = matJSON.parameters.displacementBias;
				uniforms[ "uDisplacementScale" ].value = matJSON.parameters.displacementScale;

			}

			uniforms[ "uDiffuseColor" ].value.setHex( diffuse );
			uniforms[ "uSpecularColor" ].value.setHex( specular );
			uniforms[ "uAmbientColor" ].value.setHex( ambient );

			uniforms[ "uShininess" ].value = shininess;

			if ( matJSON.parameters.opacity ) {

				uniforms[ "uOpacity" ].value = matJSON.parameters.opacity;

			}

			var parameters = { fragmentShader: shader.fragmentShader, vertexShader: shader.vertexShader, uniforms: uniforms, lights: true, fog: true };

			material = new THREE.ShaderMaterial( parameters );

		} else {

			material = new THREE[ matJSON.type ]( matJSON.parameters );

		}

		material.name = matID;

		result.materials[ matID ] = material;

	}

	// second pass through all materials to initialize MeshFaceMaterials
	// that could be referring to other materials out of order

	for ( matID in data.materials ) {

		matJSON = data.materials[ matID ];

		if ( matJSON.parameters.materials ) {

			var materialArray = [];

			for ( var i = 0; i < matJSON.parameters.materials.length; i ++ ) {

				var label = matJSON.parameters.materials[ i ];
				materialArray.push( result.materials[ label ] );

			}

			result.materials[ matID ].materials = materialArray;

		}

	}

	// objects ( synchronous init of procedural primitives )

	handle_objects();

	// defaults

	if ( result.cameras && data.defaults.camera ) {

		result.currentCamera = result.cameras[ data.defaults.camera ];

	}

	if ( result.fogs && data.defaults.fog ) {

		result.scene.fog = result.fogs[ data.defaults.fog ];

	}

	// synchronous callback

	scope.callbackSync( result );

	// just in case there are no async elements

	async_callback_gate();

};
/**
 * @author mrdoob / http://mrdoob.com/
 */

THREE.TextureLoader = function () {

	this.crossOrigin = null;

};

THREE.TextureLoader.prototype = {

	constructor: THREE.TextureLoader,

	addEventListener: THREE.EventDispatcher.prototype.addEventListener,
	hasEventListener: THREE.EventDispatcher.prototype.hasEventListener,
	removeEventListener: THREE.EventDispatcher.prototype.removeEventListener,
	dispatchEvent: THREE.EventDispatcher.prototype.dispatchEvent,

	load: function ( url ) {

		var scope = this;

		var image = new Image();

		image.addEventListener( 'load', function () {

			var texture = new THREE.Texture( image );
			texture.needsUpdate = true;

			scope.dispatchEvent( { type: 'load', content: texture } );

		}, false );

		image.addEventListener( 'error', function () {

			scope.dispatchEvent( { type: 'error', message: 'Couldn\'t load URL [' + url + ']' } );

		}, false );

		if ( scope.crossOrigin ) image.crossOrigin = scope.crossOrigin;

		image.src = url;

	}

};
/**
 * @author mrdoob / http://mrdoob.com/
 * @author alteredq / http://alteredqualia.com/
 */

THREE.Material = function () {

	this.id = THREE.MaterialIdCount ++;

	this.name = '';

	this.side = THREE.FrontSide;

	this.opacity = 1;
	this.transparent = false;

	this.blending = THREE.NormalBlending;

	this.blendSrc = THREE.SrcAlphaFactor;
	this.blendDst = THREE.OneMinusSrcAlphaFactor;
	this.blendEquation = THREE.AddEquation;

	this.depthTest = true;
	this.depthWrite = true;

	this.polygonOffset = false;
	this.polygonOffsetFactor = 0;
	this.polygonOffsetUnits = 0;

	this.alphaTest = 0;

	this.overdraw = false; // Boolean for fixing antialiasing gaps in CanvasRenderer

	this.visible = true;

	this.needsUpdate = true;

};

THREE.Material.prototype = {

	constructor: THREE.Material,

	addEventListener: THREE.EventDispatcher.prototype.addEventListener,
	hasEventListener: THREE.EventDispatcher.prototype.hasEventListener,
	removeEventListener: THREE.EventDispatcher.prototype.removeEventListener,
	dispatchEvent: THREE.EventDispatcher.prototype.dispatchEvent,

	setValues: function ( values ) {

		if ( values === undefined ) return;

		for ( var key in values ) {

			var newValue = values[ key ];

			if ( newValue === undefined ) {

				console.warn( 'THREE.Material: \'' + key + '\' parameter is undefined.' );
				continue;

			}

			if ( key in this ) {

				var currentValue = this[ key ];

				if ( currentValue instanceof THREE.Color ) {

					currentValue.set( newValue );

				} else if ( currentValue instanceof THREE.Vector3 && newValue instanceof THREE.Vector3 ) {

					currentValue.copy( newValue );

				} else {

					this[ key ] = newValue;

				}

			}

		}

	},

	clone: function ( material ) {

		if ( material === undefined ) material = new THREE.Material();

		material.name = this.name;

		material.side = this.side;

		material.opacity = this.opacity;
		material.transparent = this.transparent;

		material.blending = this.blending;

		material.blendSrc = this.blendSrc;
		material.blendDst = this.blendDst;
		material.blendEquation = this.blendEquation;

		material.depthTest = this.depthTest;
		material.depthWrite = this.depthWrite;

		material.polygonOffset = this.polygonOffset;
		material.polygonOffsetFactor = this.polygonOffsetFactor;
		material.polygonOffsetUnits = this.polygonOffsetUnits;

		material.alphaTest = this.alphaTest;

		material.overdraw = this.overdraw;

		material.visible = this.visible;

		return material;

	},

	dispose: function () {

		this.dispatchEvent( { type: 'dispose' } );

	}

};

THREE.MaterialIdCount = 0;
/**
 * @author mrdoob / http://mrdoob.com/
 * @author alteredq / http://alteredqualia.com/
 *
 * parameters = {
 *  color: <hex>,
 *  opacity: <float>,
 *
 *  blending: THREE.NormalBlending,
 *  depthTest: <bool>,
 *  depthWrite: <bool>,
 *
 *  linewidth: <float>,
 *  linecap: "round",
 *  linejoin: "round",
 *
 *  vertexColors: <bool>
 *
 *  fog: <bool>
 * }
 */

THREE.LineBasicMaterial = function ( parameters ) {

	THREE.Material.call( this );

	this.color = new THREE.Color( 0xffffff );

	this.linewidth = 1;
	this.linecap = 'round';
	this.linejoin = 'round';

	this.vertexColors = false;

	this.fog = true;

	this.setValues( parameters );

};

THREE.LineBasicMaterial.prototype = Object.create( THREE.Material.prototype );

THREE.LineBasicMaterial.prototype.clone = function () {

	var material = new THREE.LineBasicMaterial();

	THREE.Material.prototype.clone.call( this, material );

	material.color.copy( this.color );

	material.linewidth = this.linewidth;
	material.linecap = this.linecap;
	material.linejoin = this.linejoin;

	material.vertexColors = this.vertexColors;

	material.fog = this.fog;

	return material;

};
/**
 * @author alteredq / http://alteredqualia.com/
 *
 * parameters = {
 *  color: <hex>,
 *  opacity: <float>,
 *
 *  blending: THREE.NormalBlending,
 *  depthTest: <bool>,
 *  depthWrite: <bool>,
 *
 *  linewidth: <float>,
 *
 *  scale: <float>,
 *  dashSize: <float>,
 *  gapSize: <float>,
 *
 *  vertexColors: <bool>
 *
 *  fog: <bool>
 * }
 */

THREE.LineDashedMaterial = function ( parameters ) {

	THREE.Material.call( this );

	this.color = new THREE.Color( 0xffffff );

	this.linewidth = 1;

	this.scale = 1;
	this.dashSize = 3;
	this.gapSize = 1;

	this.vertexColors = false;

	this.fog = true;

	this.setValues( parameters );

};

THREE.LineDashedMaterial.prototype = Object.create( THREE.Material.prototype );

THREE.LineDashedMaterial.prototype.clone = function () {

	var material = new THREE.LineDashedMaterial();

	THREE.Material.prototype.clone.call( this, material );

	material.color.copy( this.color );

	material.linewidth = this.linewidth;

	material.scale = this.scale;
	material.dashSize = this.dashSize;
	material.gapSize = this.gapSize;

	material.vertexColors = this.vertexColors;

	material.fog = this.fog;

	return material;

};
/**
 * @author mrdoob / http://mrdoob.com/
 * @author alteredq / http://alteredqualia.com/
 *
 * parameters = {
 *  color: <hex>,
 *  opacity: <float>,
 *  map: new THREE.Texture( <Image> ),
 *
 *  lightMap: new THREE.Texture( <Image> ),
 *
 *  specularMap: new THREE.Texture( <Image> ),
 *
 *  envMap: new THREE.TextureCube( [posx, negx, posy, negy, posz, negz] ),
 *  combine: THREE.Multiply,
 *  reflectivity: <float>,
 *  refractionRatio: <float>,
 *
 *  shading: THREE.SmoothShading,
 *  blending: THREE.NormalBlending,
 *  depthTest: <bool>,
 *  depthWrite: <bool>,
 *
 *  wireframe: <boolean>,
 *  wireframeLinewidth: <float>,
 *
 *  vertexColors: THREE.NoColors / THREE.VertexColors / THREE.FaceColors,
 *
 *  skinning: <bool>,
 *  morphTargets: <bool>,
 *
 *  fog: <bool>
 * }
 */

THREE.MeshBasicMaterial = function ( parameters ) {

	THREE.Material.call( this );

	this.color = new THREE.Color( 0xffffff ); // emissive

	this.map = null;

	this.lightMap = null;

	this.specularMap = null;

	this.envMap = null;
	this.combine = THREE.MultiplyOperation;
	this.reflectivity = 1;
	this.refractionRatio = 0.98;

	this.fog = true;

	this.shading = THREE.SmoothShading;

	this.wireframe = false;
	this.wireframeLinewidth = 1;
	this.wireframeLinecap = 'round';
	this.wireframeLinejoin = 'round';

	this.vertexColors = THREE.NoColors;

	this.skinning = false;
	this.morphTargets = false;

	this.setValues( parameters );

};

THREE.MeshBasicMaterial.prototype = Object.create( THREE.Material.prototype );

THREE.MeshBasicMaterial.prototype.clone = function () {

	var material = new THREE.MeshBasicMaterial();

	THREE.Material.prototype.clone.call( this, material );

	material.color.copy( this.color );

	material.map = this.map;

	material.lightMap = this.lightMap;

	material.specularMap = this.specularMap;

	material.envMap = this.envMap;
	material.combine = this.combine;
	material.reflectivity = this.reflectivity;
	material.refractionRatio = this.refractionRatio;

	material.fog = this.fog;

	material.shading = this.shading;

	material.wireframe = this.wireframe;
	material.wireframeLinewidth = this.wireframeLinewidth;
	material.wireframeLinecap = this.wireframeLinecap;
	material.wireframeLinejoin = this.wireframeLinejoin;

	material.vertexColors = this.vertexColors;

	material.skinning = this.skinning;
	material.morphTargets = this.morphTargets;

	return material;

};
/**
 * @author mrdoob / http://mrdoob.com/
 * @author alteredq / http://alteredqualia.com/
 *
 * parameters = {
 *  color: <hex>,
 *  ambient: <hex>,
 *  emissive: <hex>,
 *  opacity: <float>,
 *
 *  map: new THREE.Texture( <Image> ),
 *
 *  lightMap: new THREE.Texture( <Image> ),
 *
 *  specularMap: new THREE.Texture( <Image> ),
 *
 *  envMap: new THREE.TextureCube( [posx, negx, posy, negy, posz, negz] ),
 *  combine: THREE.Multiply,
 *  reflectivity: <float>,
 *  refractionRatio: <float>,
 *
 *  shading: THREE.SmoothShading,
 *  blending: THREE.NormalBlending,
 *  depthTest: <bool>,
 *  depthWrite: <bool>,
 *
 *  wireframe: <boolean>,
 *  wireframeLinewidth: <float>,
 *
 *  vertexColors: THREE.NoColors / THREE.VertexColors / THREE.FaceColors,
 *
 *  skinning: <bool>,
 *  morphTargets: <bool>,
 *  morphNormals: <bool>,
 *
 *	fog: <bool>
 * }
 */

THREE.MeshLambertMaterial = function ( parameters ) {

	THREE.Material.call( this );

	this.color = new THREE.Color( 0xffffff ); // diffuse
	this.ambient = new THREE.Color( 0xffffff );
	this.emissive = new THREE.Color( 0x000000 );

	this.wrapAround = false;
	this.wrapRGB = new THREE.Vector3( 1, 1, 1 );

	this.map = null;

	this.lightMap = null;

	this.specularMap = null;

	this.envMap = null;
	this.combine = THREE.MultiplyOperation;
	this.reflectivity = 1;
	this.refractionRatio = 0.98;

	this.fog = true;

	this.shading = THREE.SmoothShading;

	this.wireframe = false;
	this.wireframeLinewidth = 1;
	this.wireframeLinecap = 'round';
	this.wireframeLinejoin = 'round';

	this.vertexColors = THREE.NoColors;

	this.skinning = false;
	this.morphTargets = false;
	this.morphNormals = false;

	this.setValues( parameters );

};

THREE.MeshLambertMaterial.prototype = Object.create( THREE.Material.prototype );

THREE.MeshLambertMaterial.prototype.clone = function () {

	var material = new THREE.MeshLambertMaterial();

	THREE.Material.prototype.clone.call( this, material );

	material.color.copy( this.color );
	material.ambient.copy( this.ambient );
	material.emissive.copy( this.emissive );

	material.wrapAround = this.wrapAround;
	material.wrapRGB.copy( this.wrapRGB );

	material.map = this.map;

	material.lightMap = this.lightMap;

	material.specularMap = this.specularMap;

	material.envMap = this.envMap;
	material.combine = this.combine;
	material.reflectivity = this.reflectivity;
	material.refractionRatio = this.refractionRatio;

	material.fog = this.fog;

	material.shading = this.shading;

	material.wireframe = this.wireframe;
	material.wireframeLinewidth = this.wireframeLinewidth;
	material.wireframeLinecap = this.wireframeLinecap;
	material.wireframeLinejoin = this.wireframeLinejoin;

	material.vertexColors = this.vertexColors;

	material.skinning = this.skinning;
	material.morphTargets = this.morphTargets;
	material.morphNormals = this.morphNormals;

	return material;

};
/**
 * @author mrdoob / http://mrdoob.com/
 * @author alteredq / http://alteredqualia.com/
 *
 * parameters = {
 *  color: <hex>,
 *  ambient: <hex>,
 *  emissive: <hex>,
 *  specular: <hex>,
 *  shininess: <float>,
 *  opacity: <float>,
 *
 *  map: new THREE.Texture( <Image> ),
 *
 *  lightMap: new THREE.Texture( <Image> ),
 *
 *  bumpMap: new THREE.Texture( <Image> ),
 *  bumpScale: <float>,
 *
 *  normalMap: new THREE.Texture( <Image> ),
 *  normalScale: <Vector2>,
 *
 *  specularMap: new THREE.Texture( <Image> ),
 *
 *  envMap: new THREE.TextureCube( [posx, negx, posy, negy, posz, negz] ),
 *  combine: THREE.Multiply,
 *  reflectivity: <float>,
 *  refractionRatio: <float>,
 *
 *  shading: THREE.SmoothShading,
 *  blending: THREE.NormalBlending,
 *  depthTest: <bool>,
 *  depthWrite: <bool>,
 *
 *  wireframe: <boolean>,
 *  wireframeLinewidth: <float>,
 *
 *  vertexColors: THREE.NoColors / THREE.VertexColors / THREE.FaceColors,
 *
 *  skinning: <bool>,
 *  morphTargets: <bool>,
 *  morphNormals: <bool>,
 *
 *	fog: <bool>
 * }
 */

THREE.MeshPhongMaterial = function ( parameters ) {

	THREE.Material.call( this );

	this.color = new THREE.Color( 0xffffff ); // diffuse
	this.ambient = new THREE.Color( 0xffffff );
	this.emissive = new THREE.Color( 0x000000 );
	this.specular = new THREE.Color( 0x111111 );
	this.shininess = 30;

	this.metal = false;
	this.perPixel = true;

	this.wrapAround = false;
	this.wrapRGB = new THREE.Vector3( 1, 1, 1 );

	this.map = null;

	this.lightMap = null;

	this.bumpMap = null;
	this.bumpScale = 1;

	this.normalMap = null;
	this.normalScale = new THREE.Vector2( 1, 1 );

	this.specularMap = null;

	this.envMap = null;
	this.combine = THREE.MultiplyOperation;
	this.reflectivity = 1;
	this.refractionRatio = 0.98;

	this.fog = true;

	this.shading = THREE.SmoothShading;

	this.wireframe = false;
	this.wireframeLinewidth = 1;
	this.wireframeLinecap = 'round';
	this.wireframeLinejoin = 'round';

	this.vertexColors = THREE.NoColors;

	this.skinning = false;
	this.morphTargets = false;
	this.morphNormals = false;

	this.setValues( parameters );

};

THREE.MeshPhongMaterial.prototype = Object.create( THREE.Material.prototype );

THREE.MeshPhongMaterial.prototype.clone = function () {

	var material = new THREE.MeshPhongMaterial();

	THREE.Material.prototype.clone.call( this, material );

	material.color.copy( this.color );
	material.ambient.copy( this.ambient );
	material.emissive.copy( this.emissive );
	material.specular.copy( this.specular );
	material.shininess = this.shininess;

	material.metal = this.metal;
	material.perPixel = this.perPixel;

	material.wrapAround = this.wrapAround;
	material.wrapRGB.copy( this.wrapRGB );

	material.map = this.map;

	material.lightMap = this.lightMap;

	material.bumpMap = this.bumpMap;
	material.bumpScale = this.bumpScale;

	material.normalMap = this.normalMap;
	material.normalScale.copy( this.normalScale );

	material.specularMap = this.specularMap;

	material.envMap = this.envMap;
	material.combine = this.combine;
	material.reflectivity = this.reflectivity;
	material.refractionRatio = this.refractionRatio;

	material.fog = this.fog;

	material.shading = this.shading;

	material.wireframe = this.wireframe;
	material.wireframeLinewidth = this.wireframeLinewidth;
	material.wireframeLinecap = this.wireframeLinecap;
	material.wireframeLinejoin = this.wireframeLinejoin;

	material.vertexColors = this.vertexColors;

	material.skinning = this.skinning;
	material.morphTargets = this.morphTargets;
	material.morphNormals = this.morphNormals;

	return material;

};
/**
 * @author mrdoob / http://mrdoob.com/
 * @author alteredq / http://alteredqualia.com/
 *
 * parameters = {
 *  opacity: <float>,
 *
 *  blending: THREE.NormalBlending,
 *  depthTest: <bool>,
 *  depthWrite: <bool>,
 *
 *  wireframe: <boolean>,
 *  wireframeLinewidth: <float>
 * }
 */

THREE.MeshDepthMaterial = function ( parameters ) {

	THREE.Material.call( this );

	this.wireframe = false;
	this.wireframeLinewidth = 1;

	this.setValues( parameters );

};

THREE.MeshDepthMaterial.prototype = Object.create( THREE.Material.prototype );

THREE.MeshDepthMaterial.prototype.clone = function () {

	var material = new THREE.MeshDepthMaterial();

	THREE.Material.prototype.clone.call( this, material );

	material.wireframe = this.wireframe;
	material.wireframeLinewidth = this.wireframeLinewidth;

	return material;

};
/**
 * @author mrdoob / http://mrdoob.com/
 *
 * parameters = {
 *  opacity: <float>,
 *
 *  shading: THREE.FlatShading,
 *  blending: THREE.NormalBlending,
 *  depthTest: <bool>,
 *  depthWrite: <bool>,
 *
 *  wireframe: <boolean>,
 *  wireframeLinewidth: <float>
 * }
 */

THREE.MeshNormalMaterial = function ( parameters ) {

	THREE.Material.call( this, parameters );

	this.shading = THREE.FlatShading;

	this.wireframe = false;
	this.wireframeLinewidth = 1;

	this.morphTargets = false;

	this.setValues( parameters );

};

THREE.MeshNormalMaterial.prototype = Object.create( THREE.Material.prototype );

THREE.MeshNormalMaterial.prototype.clone = function () {

	var material = new THREE.MeshNormalMaterial();

	THREE.Material.prototype.clone.call( this, material );

	material.shading = this.shading;

	material.wireframe = this.wireframe;
	material.wireframeLinewidth = this.wireframeLinewidth;

	return material;

};
/**
 * @author mrdoob / http://mrdoob.com/
 */

THREE.MeshFaceMaterial = function ( materials ) {

	this.materials = materials instanceof Array ? materials : [];

};

THREE.MeshFaceMaterial.prototype.clone = function () {

	return new THREE.MeshFaceMaterial( this.materials.slice( 0 ) );

};
/**
 * @author mrdoob / http://mrdoob.com/
 * @author alteredq / http://alteredqualia.com/
 *
 * parameters = {
 *  color: <hex>,
 *  opacity: <float>,
 *  map: new THREE.Texture( <Image> ),
 *
 *  size: <float>,
 *
 *  blending: THREE.NormalBlending,
 *  depthTest: <bool>,
 *  depthWrite: <bool>,
 *
 *  vertexColors: <bool>,
 *
 *  fog: <bool>
 * }
 */

THREE.ParticleBasicMaterial = function ( parameters ) {

	THREE.Material.call( this );

	this.color = new THREE.Color( 0xffffff );

	this.map = null;

	this.size = 1;
	this.sizeAttenuation = true;

	this.vertexColors = false;

	this.fog = true;

	this.setValues( parameters );

};

THREE.ParticleBasicMaterial.prototype = Object.create( THREE.Material.prototype );

THREE.ParticleBasicMaterial.prototype.clone = function () {

	var material = new THREE.ParticleBasicMaterial();

	THREE.Material.prototype.clone.call( this, material );

	material.color.copy( this.color );

	material.map = this.map;

	material.size = this.size;
	material.sizeAttenuation = this.sizeAttenuation;

	material.vertexColors = this.vertexColors;

	material.fog = this.fog;

	return material;

};
/**
 * @author mrdoob / http://mrdoob.com/
 *
 * parameters = {
 *  color: <hex>,
 *  program: <function>,
 *  opacity: <float>,
 *  blending: THREE.NormalBlending
 * }
 */

THREE.ParticleCanvasMaterial = function ( parameters ) {

	THREE.Material.call( this );

	this.color = new THREE.Color( 0xffffff );
	this.program = function ( context, color ) {};

	this.setValues( parameters );

};

THREE.ParticleCanvasMaterial.prototype = Object.create( THREE.Material.prototype );

THREE.ParticleCanvasMaterial.prototype.clone = function () {

	var material = new THREE.ParticleCanvasMaterial();

	THREE.Material.prototype.clone.call( this, material );

	material.color.copy( this.color );
	material.program = this.program;

	return material;

};
/**
 * @author alteredq / http://alteredqualia.com/
 *
 * parameters = {
 *  fragmentShader: <string>,
 *  vertexShader: <string>,
 *
 *  uniforms: { "parameter1": { type: "f", value: 1.0 }, "parameter2": { type: "i" value2: 2 } },
 *
 *  defines: { "label" : "value" },
 *
 *  shading: THREE.SmoothShading,
 *  blending: THREE.NormalBlending,
 *  depthTest: <bool>,
 *  depthWrite: <bool>,
 *
 *  wireframe: <boolean>,
 *  wireframeLinewidth: <float>,
 *
 *  lights: <bool>,
 *
 *  vertexColors: THREE.NoColors / THREE.VertexColors / THREE.FaceColors,
 *
 *  skinning: <bool>,
 *  morphTargets: <bool>,
 *  morphNormals: <bool>,
 *
 *	fog: <bool>
 * }
 */

THREE.ShaderMaterial = function ( parameters ) {

	THREE.Material.call( this );

	this.fragmentShader = "void main() {}";
	this.vertexShader = "void main() {}";
	this.uniforms = {};
	this.defines = {};
	this.attributes = null;

	this.shading = THREE.SmoothShading;

	this.linewidth = 1;

	this.wireframe = false;
	this.wireframeLinewidth = 1;

	this.fog = false; // set to use scene fog

	this.lights = false; // set to use scene lights

	this.vertexColors = THREE.NoColors; // set to use "color" attribute stream

	this.skinning = false; // set to use skinning attribute streams

	this.morphTargets = false; // set to use morph targets
	this.morphNormals = false; // set to use morph normals

	this.setValues( parameters );

};

THREE.ShaderMaterial.prototype = Object.create( THREE.Material.prototype );

THREE.ShaderMaterial.prototype.clone = function () {

	var material = new THREE.ShaderMaterial();

	THREE.Material.prototype.clone.call( this, material );

	material.fragmentShader = this.fragmentShader;
	material.vertexShader = this.vertexShader;

	material.uniforms = THREE.UniformsUtils.clone( this.uniforms );

	material.attributes = this.attributes;
	material.defines = this.defines;

	material.shading = this.shading;

	material.wireframe = this.wireframe;
	material.wireframeLinewidth = this.wireframeLinewidth;

	material.fog = this.fog;

	material.lights = this.lights;

	material.vertexColors = this.vertexColors;

	material.skinning = this.skinning;

	material.morphTargets = this.morphTargets;
	material.morphNormals = this.morphNormals;

	return material;

};
/**
 * @author alteredq / http://alteredqualia.com/
 *
 * parameters = {
 *  color: <hex>,
 *  opacity: <float>,
 *  map: new THREE.Texture( <Image> ),
 *
 *  blending: THREE.NormalBlending,
 *  depthTest: <bool>,
 *  depthWrite: <bool>,
 *
 *  useScreenCoordinates: <bool>,
 *  sizeAttenuation: <bool>,
 *  scaleByViewport: <bool>,
 *  alignment: THREE.SpriteAlignment.center,
 *
 *	uvOffset: new THREE.Vector2(),
 *	uvScale: new THREE.Vector2(),
 *
 *  fog: <bool>
 * }
 */

THREE.SpriteMaterial = function ( parameters ) {

	THREE.Material.call( this );

	// defaults

	this.color = new THREE.Color( 0xffffff );
	this.map = new THREE.Texture();

	this.useScreenCoordinates = true;
	this.depthTest = !this.useScreenCoordinates;
	this.sizeAttenuation = !this.useScreenCoordinates;
	this.scaleByViewport = !this.sizeAttenuation;
	this.alignment = THREE.SpriteAlignment.center.clone();

	this.fog = false;

	this.uvOffset = new THREE.Vector2( 0, 0 );
	this.uvScale  = new THREE.Vector2( 1, 1 );

	// set parameters

	this.setValues( parameters );

	// override coupled defaults if not specified explicitly by parameters

	parameters = parameters || {};

	if ( parameters.depthTest === undefined ) this.depthTest = !this.useScreenCoordinates;
	if ( parameters.sizeAttenuation === undefined ) this.sizeAttenuation = !this.useScreenCoordinates;
	if ( parameters.scaleByViewport === undefined ) this.scaleByViewport = !this.sizeAttenuation;

};

THREE.SpriteMaterial.prototype = Object.create( THREE.Material.prototype );

THREE.SpriteMaterial.prototype.clone = function () {

	var material = new THREE.SpriteMaterial();

	THREE.Material.prototype.clone.call( this, material );

	material.color.copy( this.color );
	material.map = this.map;

	material.useScreenCoordinates = this.useScreenCoordinates;
	material.sizeAttenuation = this.sizeAttenuation;
	material.scaleByViewport = this.scaleByViewport;
	material.alignment.copy( this.alignment );

	material.uvOffset.copy( this.uvOffset );
	material.uvScale.copy( this.uvScale );

	material.fog = this.fog;

	return material;

};

// Alignment enums

THREE.SpriteAlignment = {};
THREE.SpriteAlignment.topLeft = new THREE.Vector2( 1, -1 );
THREE.SpriteAlignment.topCenter = new THREE.Vector2( 0, -1 );
THREE.SpriteAlignment.topRight = new THREE.Vector2( -1, -1 );
THREE.SpriteAlignment.centerLeft = new THREE.Vector2( 1, 0 );
THREE.SpriteAlignment.center = new THREE.Vector2( 0, 0 );
THREE.SpriteAlignment.centerRight = new THREE.Vector2( -1, 0 );
THREE.SpriteAlignment.bottomLeft = new THREE.Vector2( 1, 1 );
THREE.SpriteAlignment.bottomCenter = new THREE.Vector2( 0, 1 );
THREE.SpriteAlignment.bottomRight = new THREE.Vector2( -1, 1 );
/**
 * @author mrdoob / http://mrdoob.com/
 * @author alteredq / http://alteredqualia.com/
 * @author szimek / https://github.com/szimek/
 */

THREE.Texture = function ( image, mapping, wrapS, wrapT, magFilter, minFilter, format, type, anisotropy ) {

	this.id = THREE.TextureIdCount ++;

	this.name = '';

	this.image = image;
	this.mipmaps = [];

	this.mapping = mapping !== undefined ? mapping : new THREE.UVMapping();

	this.wrapS = wrapS !== undefined ? wrapS : THREE.ClampToEdgeWrapping;
	this.wrapT = wrapT !== undefined ? wrapT : THREE.ClampToEdgeWrapping;

	this.magFilter = magFilter !== undefined ? magFilter : THREE.LinearFilter;
	this.minFilter = minFilter !== undefined ? minFilter : THREE.LinearMipMapLinearFilter;

	this.anisotropy = anisotropy !== undefined ? anisotropy : 1;

	this.format = format !== undefined ? format : THREE.RGBAFormat;
	this.type = type !== undefined ? type : THREE.UnsignedByteType;

	this.offset = new THREE.Vector2( 0, 0 );
	this.repeat = new THREE.Vector2( 1, 1 );

	this.generateMipmaps = true;
	this.premultiplyAlpha = false;
	this.flipY = true;
	this.unpackAlignment = 4; // valid values: 1, 2, 4, 8 (see http://www.khronos.org/opengles/sdk/docs/man/xhtml/glPixelStorei.xml)

	this.needsUpdate = false;
	this.onUpdate = null;

};

THREE.Texture.prototype = {

	constructor: THREE.Texture,

	addEventListener: THREE.EventDispatcher.prototype.addEventListener,
	hasEventListener: THREE.EventDispatcher.prototype.hasEventListener,
	removeEventListener: THREE.EventDispatcher.prototype.removeEventListener,
	dispatchEvent: THREE.EventDispatcher.prototype.dispatchEvent,

	clone: function ( texture ) {

		if ( texture === undefined ) texture = new THREE.Texture();

		texture.image = this.image;
		texture.mipmaps = this.mipmaps.slice(0);

		texture.mapping = this.mapping;

		texture.wrapS = this.wrapS;
		texture.wrapT = this.wrapT;

		texture.magFilter = this.magFilter;
		texture.minFilter = this.minFilter;

		texture.anisotropy = this.anisotropy;

		texture.format = this.format;
		texture.type = this.type;

		texture.offset.copy( this.offset );
		texture.repeat.copy( this.repeat );

		texture.generateMipmaps = this.generateMipmaps;
		texture.premultiplyAlpha = this.premultiplyAlpha;
		texture.flipY = this.flipY;
		texture.unpackAlignment = this.unpackAlignment;

		return texture;

	},

	dispose: function () {

		this.dispatchEvent( { type: 'dispose' } );

	}

};

THREE.TextureIdCount = 0;
/**
 * @author alteredq / http://alteredqualia.com/
 */

THREE.CompressedTexture = function ( mipmaps, width, height, format, type, mapping, wrapS, wrapT, magFilter, minFilter, anisotropy ) {

	THREE.Texture.call( this, null, mapping, wrapS, wrapT, magFilter, minFilter, format, type, anisotropy );

	this.image = { width: width, height: height };
	this.mipmaps = mipmaps;

	this.generateMipmaps = false; // WebGL currently can't generate mipmaps for compressed textures, they must be embedded in DDS file

};

THREE.CompressedTexture.prototype = Object.create( THREE.Texture.prototype );

THREE.CompressedTexture.prototype.clone = function () {

	var texture = new THREE.CompressedTexture();

	THREE.Texture.prototype.clone.call( this, texture );

	return texture;

};
/**
 * @author alteredq / http://alteredqualia.com/
 */

THREE.DataTexture = function ( data, width, height, format, type, mapping, wrapS, wrapT, magFilter, minFilter, anisotropy ) {

	THREE.Texture.call( this, null, mapping, wrapS, wrapT, magFilter, minFilter, format, type, anisotropy );

	this.image = { data: data, width: width, height: height };

};

THREE.DataTexture.prototype = Object.create( THREE.Texture.prototype );

THREE.DataTexture.prototype.clone = function () {

	var texture = new THREE.DataTexture();

	THREE.Texture.prototype.clone.call( this, texture );

	return texture;

};
/**
 * @author mrdoob / http://mrdoob.com/
 */

THREE.Particle = function ( material ) {

	THREE.Object3D.call( this );

	this.material = material;

};

THREE.Particle.prototype = Object.create( THREE.Object3D.prototype );

THREE.Particle.prototype.clone = function ( object ) {

	if ( object === undefined ) object = new THREE.Particle( this.material );

	THREE.Object3D.prototype.clone.call( this, object );

	return object;

};
/**
 * @author alteredq / http://alteredqualia.com/
 */

THREE.ParticleSystem = function ( geometry, material ) {

	THREE.Object3D.call( this );

	this.geometry = geometry;
	this.material = ( material !== undefined ) ? material : new THREE.ParticleBasicMaterial( { color: Math.random() * 0xffffff } );

	this.sortParticles = false;

	if ( this.geometry ) {

		// calc bound radius

		if( this.geometry.boundingSphere === null ) {

			this.geometry.computeBoundingSphere();

		}

	}

	this.frustumCulled = false;

};

THREE.ParticleSystem.prototype = Object.create( THREE.Object3D.prototype );

THREE.ParticleSystem.prototype.clone = function ( object ) {

	if ( object === undefined ) object = new THREE.ParticleSystem( this.geometry, this.material );
	object.sortParticles = this.sortParticles;

	THREE.Object3D.prototype.clone.call( this, object );

	return object;

};
/**
 * @author mrdoob / http://mrdoob.com/
 */

THREE.Line = function ( geometry, material, type ) {

	THREE.Object3D.call( this );

	this.geometry = geometry;
	this.material = ( material !== undefined ) ? material : new THREE.LineBasicMaterial( { color: Math.random() * 0xffffff } );
	this.type = ( type !== undefined ) ? type : THREE.LineStrip;

	if ( this.geometry ) {

		if ( ! this.geometry.boundingSphere ) {

			this.geometry.computeBoundingSphere();

		}

	}

};

THREE.LineStrip = 0;
THREE.LinePieces = 1;

THREE.Line.prototype = Object.create( THREE.Object3D.prototype );

THREE.Line.prototype.clone = function ( object ) {

	if ( object === undefined ) object = new THREE.Line( this.geometry, this.material, this.type );

	THREE.Object3D.prototype.clone.call( this, object );

	return object;

};
/**
 * @author mrdoob / http://mrdoob.com/
 * @author alteredq / http://alteredqualia.com/
 * @author mikael emtinger / http://gomo.se/
 * @author jonobr1 / http://jonobr1.com/
 */

THREE.Mesh = function ( geometry, material ) {

	THREE.Object3D.call( this );

	this.geometry = null;
	this.material = null;

	this.setGeometry( geometry );
	this.setMaterial( material );

};

THREE.Mesh.prototype = Object.create( THREE.Object3D.prototype );

THREE.Mesh.prototype.setGeometry = function ( geometry ) {

	if ( geometry !== undefined ) {

		this.geometry = geometry;

		if ( this.geometry.boundingSphere === null ) {

			this.geometry.computeBoundingSphere();

		}

		this.updateMorphTargets();

	}

};

THREE.Mesh.prototype.setMaterial = function ( material ) {

	if ( material !== undefined ) {

		this.material = material;

	} else {

		this.material = new THREE.MeshBasicMaterial( { color: Math.random() * 0xffffff, wireframe: true } );

	}

};

THREE.Mesh.prototype.updateMorphTargets = function () {

	if ( this.geometry.morphTargets.length > 0 ) {

		this.morphTargetBase = -1;
		this.morphTargetForcedOrder = [];
		this.morphTargetInfluences = [];
		this.morphTargetDictionary = {};

		for ( var m = 0, ml = this.geometry.morphTargets.length; m < ml; m ++ ) {

			this.morphTargetInfluences.push( 0 );
			this.morphTargetDictionary[ this.geometry.morphTargets[ m ].name ] = m;

		}

	}

};

THREE.Mesh.prototype.getMorphTargetIndexByName = function ( name ) {

	if ( this.morphTargetDictionary[ name ] !== undefined ) {

		return this.morphTargetDictionary[ name ];

	}

	console.log( "THREE.Mesh.getMorphTargetIndexByName: morph target " + name + " does not exist. Returning 0." );

	return 0;

};

THREE.Mesh.prototype.clone = function ( object ) {

	if ( object === undefined ) object = new THREE.Mesh( this.geometry, this.material );

	THREE.Object3D.prototype.clone.call( this, object );

	return object;

};
/**
 * @author mikael emtinger / http://gomo.se/
 * @author alteredq / http://alteredqualia.com/
 */

THREE.Bone = function( belongsToSkin ) {

	THREE.Object3D.call( this );

	this.skin = belongsToSkin;
	this.skinMatrix = new THREE.Matrix4();

};

THREE.Bone.prototype = Object.create( THREE.Object3D.prototype );

THREE.Bone.prototype.update = function ( parentSkinMatrix, forceUpdate ) {

	// update local

	if ( this.matrixAutoUpdate ) {

		forceUpdate |= this.updateMatrix();

	}

	// update skin matrix

	if ( forceUpdate || this.matrixWorldNeedsUpdate ) {

		if( parentSkinMatrix ) {

			this.skinMatrix.multiplyMatrices( parentSkinMatrix, this.matrix );

		} else {

			this.skinMatrix.copy( this.matrix );

		}

		this.matrixWorldNeedsUpdate = false;
		forceUpdate = true;

	}

	// update children

	var child, i, l = this.children.length;

	for ( i = 0; i < l; i ++ ) {

		this.children[ i ].update( this.skinMatrix, forceUpdate );

	}

};

/**
 * @author mikael emtinger / http://gomo.se/
 * @author alteredq / http://alteredqualia.com/
 */

THREE.SkinnedMesh = function ( geometry, material, useVertexTexture ) {

	THREE.Mesh.call( this, geometry, material );

	//

	this.useVertexTexture = useVertexTexture !== undefined ? useVertexTexture : true;

	// init bones

	this.identityMatrix = new THREE.Matrix4();

	this.bones = [];
	this.boneMatrices = [];

	var b, bone, gbone, p, q, s;

	if ( this.geometry && this.geometry.bones !== undefined ) {

		for ( b = 0; b < this.geometry.bones.length; b ++ ) {

			gbone = this.geometry.bones[ b ];

			p = gbone.pos;
			q = gbone.rotq;
			s = gbone.scl;

			bone = this.addBone();

			bone.name = gbone.name;
			bone.position.set( p[0], p[1], p[2] );
			bone.quaternion.set( q[0], q[1], q[2], q[3] );
			bone.useQuaternion = true;

			if ( s !== undefined ) {

				bone.scale.set( s[0], s[1], s[2] );

			} else {

				bone.scale.set( 1, 1, 1 );

			}

		}

		for ( b = 0; b < this.bones.length; b ++ ) {

			gbone = this.geometry.bones[ b ];
			bone = this.bones[ b ];

			if ( gbone.parent === -1 ) {

				this.add( bone );

			} else {

				this.bones[ gbone.parent ].add( bone );

			}

		}

		//

		var nBones = this.bones.length;

		if ( this.useVertexTexture ) {

			// layout (1 matrix = 4 pixels)
			//	RGBA RGBA RGBA RGBA (=> column1, column2, column3, column4)
			//  with  8x8  pixel texture max   16 bones  (8 * 8  / 4)
			//  	 16x16 pixel texture max   64 bones (16 * 16 / 4)
			//  	 32x32 pixel texture max  256 bones (32 * 32 / 4)
			//  	 64x64 pixel texture max 1024 bones (64 * 64 / 4)

			var size;

			if ( nBones > 256 )
				size = 64;
			else if ( nBones > 64 )
				size = 32;
			else if ( nBones > 16 )
				size = 16;
			else
				size = 8;

			this.boneTextureWidth = size;
			this.boneTextureHeight = size;

			this.boneMatrices = new Float32Array( this.boneTextureWidth * this.boneTextureHeight * 4 ); // 4 floats per RGBA pixel
			this.boneTexture = new THREE.DataTexture( this.boneMatrices, this.boneTextureWidth, this.boneTextureHeight, THREE.RGBAFormat, THREE.FloatType );
			this.boneTexture.minFilter = THREE.NearestFilter;
			this.boneTexture.magFilter = THREE.NearestFilter;
			this.boneTexture.generateMipmaps = false;
			this.boneTexture.flipY = false;

		} else {

			this.boneMatrices = new Float32Array( 16 * nBones );

		}

		this.pose();

	}

};

THREE.SkinnedMesh.prototype = Object.create( THREE.Mesh.prototype );

THREE.SkinnedMesh.prototype.addBone = function( bone ) {

	if ( bone === undefined ) {

		bone = new THREE.Bone( this );

	}

	this.bones.push( bone );

	return bone;

};

THREE.SkinnedMesh.prototype.updateMatrixWorld = function ( force ) {

	this.matrixAutoUpdate && this.updateMatrix();

	// update matrixWorld

	if ( this.matrixWorldNeedsUpdate || force ) {

		if ( this.parent ) {

			this.matrixWorld.multiplyMatrices( this.parent.matrixWorld, this.matrix );

		} else {

			this.matrixWorld.copy( this.matrix );

		}

		this.matrixWorldNeedsUpdate = false;

		force = true;

	}

	// update children

	for ( var i = 0, l = this.children.length; i < l; i ++ ) {

		var child = this.children[ i ];

		if ( child instanceof THREE.Bone ) {

			child.update( this.identityMatrix, false );

		} else {

			child.updateMatrixWorld( true );

		}

	}

	// make a snapshot of the bones' rest position

	if ( this.boneInverses == undefined ) {

		this.boneInverses = [];

		for ( var b = 0, bl = this.bones.length; b < bl; b ++ ) {

			var inverse = new THREE.Matrix4();

			inverse.getInverse( this.bones[ b ].skinMatrix );

			this.boneInverses.push( inverse );

		}

	}

	// flatten bone matrices to array

	for ( var b = 0, bl = this.bones.length; b < bl; b ++ ) {

		// compute the offset between the current and the original transform;

		//TODO: we could get rid of this multiplication step if the skinMatrix
		// was already representing the offset; however, this requires some
		// major changes to the animation system

		THREE.SkinnedMesh.offsetMatrix.multiplyMatrices( this.bones[ b ].skinMatrix, this.boneInverses[ b ] );

		THREE.SkinnedMesh.offsetMatrix.flattenToArrayOffset( this.boneMatrices, b * 16 );

	}

	if ( this.useVertexTexture ) {

		this.boneTexture.needsUpdate = true;

	}

};

THREE.SkinnedMesh.prototype.pose = function () {

	this.updateMatrixWorld( true );

	for ( var i = 0; i < this.geometry.skinIndices.length; i ++ ) {

		// normalize weights

		var sw = this.geometry.skinWeights[ i ];

		var scale = 1.0 / sw.lengthManhattan();

		if ( scale !== Infinity ) {

			sw.multiplyScalar( scale );

		} else {

			sw.set( 1 ); // this will be normalized by the shader anyway

		}

	}

};

THREE.SkinnedMesh.prototype.clone = function ( object ) {

	if ( object === undefined ) object = new THREE.SkinnedMesh( this.geometry, this.material, this.useVertexTexture );

	THREE.Mesh.prototype.clone.call( this, object );

	return object;

};

THREE.SkinnedMesh.offsetMatrix = new THREE.Matrix4();
/**
 * @author alteredq / http://alteredqualia.com/
 */

THREE.MorphAnimMesh = function ( geometry, material ) {

	THREE.Mesh.call( this, geometry, material );

	// API

	this.duration = 1000; // milliseconds
	this.mirroredLoop = false;
	this.time = 0;

	// internals

	this.lastKeyframe = 0;
	this.currentKeyframe = 0;

	this.direction = 1;
	this.directionBackwards = false;

	this.setFrameRange( 0, this.geometry.morphTargets.length - 1 );

};

THREE.MorphAnimMesh.prototype = Object.create( THREE.Mesh.prototype );

THREE.MorphAnimMesh.prototype.setFrameRange = function ( start, end ) {

	this.startKeyframe = start;
	this.endKeyframe = end;

	this.length = this.endKeyframe - this.startKeyframe + 1;

};

THREE.MorphAnimMesh.prototype.setDirectionForward = function () {

	this.direction = 1;
	this.directionBackwards = false;

};

THREE.MorphAnimMesh.prototype.setDirectionBackward = function () {

	this.direction = -1;
	this.directionBackwards = true;

};

THREE.MorphAnimMesh.prototype.parseAnimations = function () {

	var geometry = this.geometry;

	if ( ! geometry.animations ) geometry.animations = {};

	var firstAnimation, animations = geometry.animations;

	var pattern = /([a-z]+)(\d+)/;

	for ( var i = 0, il = geometry.morphTargets.length; i < il; i ++ ) {

		var morph = geometry.morphTargets[ i ];
		var parts = morph.name.match( pattern );

		if ( parts && parts.length > 1 ) {

			var label = parts[ 1 ];
			var num = parts[ 2 ];

			if ( ! animations[ label ] ) animations[ label ] = { start: Infinity, end: -Infinity };

			var animation = animations[ label ];

			if ( i < animation.start ) animation.start = i;
			if ( i > animation.end ) animation.end = i;

			if ( ! firstAnimation ) firstAnimation = label;

		}

	}

	geometry.firstAnimation = firstAnimation;

};

THREE.MorphAnimMesh.prototype.setAnimationLabel = function ( label, start, end ) {

	if ( ! this.geometry.animations ) this.geometry.animations = {};

	this.geometry.animations[ label ] = { start: start, end: end };

};

THREE.MorphAnimMesh.prototype.playAnimation = function ( label, fps ) {

	var animation = this.geometry.animations[ label ];

	if ( animation ) {

		this.setFrameRange( animation.start, animation.end );
		this.duration = 1000 * ( ( animation.end - animation.start ) / fps );
		this.time = 0;

	} else {

		console.warn( "animation[" + label + "] undefined" );

	}

};

THREE.MorphAnimMesh.prototype.updateAnimation = function ( delta ) {

	var frameTime = this.duration / this.length;

	this.time += this.direction * delta;

	if ( this.mirroredLoop ) {

		if ( this.time > this.duration || this.time < 0 ) {

			this.direction *= -1;

			if ( this.time > this.duration ) {

				this.time = this.duration;
				this.directionBackwards = true;

			}

			if ( this.time < 0 ) {

				this.time = 0;
				this.directionBackwards = false;

			}

		}

	} else {

		this.time = this.time % this.duration;

		if ( this.time < 0 ) this.time += this.duration;

	}

	var keyframe = this.startKeyframe + THREE.Math.clamp( Math.floor( this.time / frameTime ), 0, this.length - 1 );

	if ( keyframe !== this.currentKeyframe ) {

		this.morphTargetInfluences[ this.lastKeyframe ] = 0;
		this.morphTargetInfluences[ this.currentKeyframe ] = 1;

		this.morphTargetInfluences[ keyframe ] = 0;

		this.lastKeyframe = this.currentKeyframe;
		this.currentKeyframe = keyframe;

	}

	var mix = ( this.time % frameTime ) / frameTime;

	if ( this.directionBackwards ) {

		mix = 1 - mix;

	}

	this.morphTargetInfluences[ this.currentKeyframe ] = mix;
	this.morphTargetInfluences[ this.lastKeyframe ] = 1 - mix;

};

THREE.MorphAnimMesh.prototype.clone = function ( object ) {

	if ( object === undefined ) object = new THREE.MorphAnimMesh( this.geometry, this.material );

	object.duration = this.duration;
	object.mirroredLoop = this.mirroredLoop;
	object.time = this.time;

	object.lastKeyframe = this.lastKeyframe;
	object.currentKeyframe = this.currentKeyframe;

	object.direction = this.direction;
	object.directionBackwards = this.directionBackwards;

	THREE.Mesh.prototype.clone.call( this, object );

	return object;

};
/**
 * @author alteredq / http://alteredqualia.com/
 */

THREE.Ribbon = function ( geometry, material ) {

	THREE.Object3D.call( this );

	this.geometry = geometry;
	this.material = material;

};

THREE.Ribbon.prototype = Object.create( THREE.Object3D.prototype );

THREE.Ribbon.prototype.clone = function ( object ) {

	if ( object === undefined ) object = new THREE.Ribbon( this.geometry, this.material );

	THREE.Object3D.prototype.clone.call( this, object );

	return object;

};
/**
 * @author mikael emtinger / http://gomo.se/
 * @author alteredq / http://alteredqualia.com/
 * @author mrdoob / http://mrdoob.com/
 */

THREE.LOD = function () {

	THREE.Object3D.call( this );

	this.objects = [];

};


THREE.LOD.prototype = Object.create( THREE.Object3D.prototype );

THREE.LOD.prototype.addLevel = function ( object, distance ) {

	if ( distance === undefined ) distance = 0;

	distance = Math.abs( distance );

	for ( var l = 0; l < this.objects.length; l ++ ) {

		if ( distance < this.objects[ l ].distance ) {

			break;

		}

	}

	this.objects.splice( l, 0, { distance: distance, object: object } );
	this.add( object );

};

THREE.LOD.prototype.getObjectForDistance = function ( distance ) {

	for ( var i = 1, l = this.objects.length; i < l; i ++ ) {

		if ( distance < this.objects[ i ].distance ) {

			break;

		}

	}

	return this.objects[ i - 1 ].object;

};

THREE.LOD.prototype.update = function () {

	var v1 = new THREE.Vector3();
	var v2 = new THREE.Vector3();

	return function ( camera ) {

		if ( this.objects.length > 1 ) {

			v1.getPositionFromMatrix( camera.matrixWorld );
			v2.getPositionFromMatrix( this.matrixWorld );

			var distance = v1.distanceTo( v2 );

			this.objects[ 0 ].object.visible = true;

			for ( var i = 1, l = this.objects.length; i < l; i ++ ) {

				if ( distance >= this.objects[ i ].distance ) {

					this.objects[ i - 1 ].object.visible = false;
					this.objects[ i     ].object.visible = true;

				} else {

					break;

				}

			}

			for( ; i < l; i ++ ) {

				this.objects[ i ].object.visible = false;

			}

		}

	};

}();

THREE.LOD.prototype.clone = function () {

	// TODO

};
/**
 * @author mikael emtinger / http://gomo.se/
 * @author alteredq / http://alteredqualia.com/
 */

THREE.Sprite = function ( material ) {

	THREE.Object3D.call( this );

	this.material = ( material !== undefined ) ? material : new THREE.SpriteMaterial();

	this.rotation3d = this.rotation;
	this.rotation = 0;

};

THREE.Sprite.prototype = Object.create( THREE.Object3D.prototype );

/*
 * Custom update matrix
 */

THREE.Sprite.prototype.updateMatrix = function () {

	this.rotation3d.set( 0, 0, this.rotation );
	this.quaternion.setFromEuler( this.rotation3d, this.eulerOrder );
	this.matrix.makeFromPositionQuaternionScale( this.position, this.quaternion, this.scale );

	this.matrixWorldNeedsUpdate = true;

};

THREE.Sprite.prototype.clone = function ( object ) {

	if ( object === undefined ) object = new THREE.Sprite( this.material );

	THREE.Object3D.prototype.clone.call( this, object );

	return object;

};

/**
 * @author mrdoob / http://mrdoob.com/
 */

THREE.Scene = function () {

	THREE.Object3D.call( this );

	this.fog = null;
	this.overrideMaterial = null;

	this.autoUpdate = true; // checked by the renderer
	this.matrixAutoUpdate = false;

	this.__objects = [];
	this.__lights = [];

	this.__objectsAdded = [];
	this.__objectsRemoved = [];

};

THREE.Scene.prototype = Object.create( THREE.Object3D.prototype );

THREE.Scene.prototype.__addObject = function ( object ) {

	if ( object instanceof THREE.Light ) {

		if ( this.__lights.indexOf( object ) === - 1 ) {

			this.__lights.push( object );

		}

		if ( object.target && object.target.parent === undefined ) {

			this.add( object.target );

		}

	} else if ( !( object instanceof THREE.Camera || object instanceof THREE.Bone ) ) {

		if ( this.__objects.indexOf( object ) === - 1 ) {

			this.__objects.push( object );
			this.__objectsAdded.push( object );

			// check if previously removed

			var i = this.__objectsRemoved.indexOf( object );

			if ( i !== -1 ) {

				this.__objectsRemoved.splice( i, 1 );

			}

		}

	}

	for ( var c = 0; c < object.children.length; c ++ ) {

		this.__addObject( object.children[ c ] );

	}

};

THREE.Scene.prototype.__removeObject = function ( object ) {

	if ( object instanceof THREE.Light ) {

		var i = this.__lights.indexOf( object );

		if ( i !== -1 ) {

			this.__lights.splice( i, 1 );

		}

	} else if ( !( object instanceof THREE.Camera ) ) {

		var i = this.__objects.indexOf( object );

		if( i !== -1 ) {

			this.__objects.splice( i, 1 );
			this.__objectsRemoved.push( object );

			// check if previously added

			var ai = this.__objectsAdded.indexOf( object );

			if ( ai !== -1 ) {

				this.__objectsAdded.splice( ai, 1 );

			}

		}

	}

	for ( var c = 0; c < object.children.length; c ++ ) {

		this.__removeObject( object.children[ c ] );

	}

};
/**
 * @author mrdoob / http://mrdoob.com/
 * @author alteredq / http://alteredqualia.com/
 */

THREE.Fog = function ( hex, near, far ) {

	this.name = '';

	this.color = new THREE.Color( hex );

	this.near = ( near !== undefined ) ? near : 1;
	this.far = ( far !== undefined ) ? far : 1000;

};

THREE.Fog.prototype.clone = function () {

	return new THREE.Fog( this.color.getHex(), this.near, this.far );

};
/**
 * @author mrdoob / http://mrdoob.com/
 * @author alteredq / http://alteredqualia.com/
 */

THREE.FogExp2 = function ( hex, density ) {

	this.name = '';
	this.color = new THREE.Color( hex );
	this.density = ( density !== undefined ) ? density : 0.00025;

};

THREE.FogExp2.prototype.clone = function () {

	return new THREE.FogExp2( this.color.getHex(), this.density );

};
/**
 * @author mrdoob / http://mrdoob.com/
 */

THREE.CanvasRenderer = function ( parameters ) {

	console.log( 'THREE.CanvasRenderer', THREE.REVISION );

	var smoothstep = THREE.Math.smoothstep;

	parameters = parameters || {};

	var _this = this,
	_renderData, _elements, _lights,
	_projector = new THREE.Projector(),

	_canvas = parameters.canvas !== undefined
			? parameters.canvas
			: document.createElement( 'canvas' ),

	_canvasWidth, _canvasHeight, _canvasWidthHalf, _canvasHeightHalf,
	_context = _canvas.getContext( '2d' ),

	_clearColor = new THREE.Color( 0x000000 ),
	_clearAlpha = 0,

	_contextGlobalAlpha = 1,
	_contextGlobalCompositeOperation = 0,
	_contextStrokeStyle = null,
	_contextFillStyle = null,
	_contextLineWidth = null,
	_contextLineCap = null,
	_contextLineJoin = null,
	_contextDashSize = null,
	_contextGapSize = 0,

	_v1, _v2, _v3, _v4,
	_v5 = new THREE.RenderableVertex(),
	_v6 = new THREE.RenderableVertex(),

	_v1x, _v1y, _v2x, _v2y, _v3x, _v3y,
	_v4x, _v4y, _v5x, _v5y, _v6x, _v6y,

	_color = new THREE.Color(),
	_color1 = new THREE.Color(),
	_color2 = new THREE.Color(),
	_color3 = new THREE.Color(),
	_color4 = new THREE.Color(),

	_diffuseColor = new THREE.Color(),
	_emissiveColor = new THREE.Color(),

	_lightColor = new THREE.Color(),

	_patterns = {}, _imagedatas = {},

	_near, _far,

	_image, _uvs,
	_uv1x, _uv1y, _uv2x, _uv2y, _uv3x, _uv3y,

	_clipBox = new THREE.Box2(),
	_clearBox = new THREE.Box2(),
	_elemBox = new THREE.Box2(),

	_ambientLight = new THREE.Color(),
	_directionalLights = new THREE.Color(),
	_pointLights = new THREE.Color(),

	_vector3 = new THREE.Vector3(), // Needed for PointLight

	_pixelMap, _pixelMapContext, _pixelMapImage, _pixelMapData,
	_gradientMap, _gradientMapContext, _gradientMapQuality = 16;

	_pixelMap = document.createElement( 'canvas' );
	_pixelMap.width = _pixelMap.height = 2;

	_pixelMapContext = _pixelMap.getContext( '2d' );
	_pixelMapContext.fillStyle = 'rgba(0,0,0,1)';
	_pixelMapContext.fillRect( 0, 0, 2, 2 );

	_pixelMapImage = _pixelMapContext.getImageData( 0, 0, 2, 2 );
	_pixelMapData = _pixelMapImage.data;

	_gradientMap = document.createElement( 'canvas' );
	_gradientMap.width = _gradientMap.height = _gradientMapQuality;

	_gradientMapContext = _gradientMap.getContext( '2d' );
	_gradientMapContext.translate( - _gradientMapQuality / 2, - _gradientMapQuality / 2 );
	_gradientMapContext.scale( _gradientMapQuality, _gradientMapQuality );

	_gradientMapQuality --; // Fix UVs

	// dash+gap fallbacks for Firefox and everything else

	if ( _context.setLineDash === undefined ) {

		if ( _context.mozDash !== undefined ) {

			_context.setLineDash = function ( values ) {

				_context.mozDash = values[ 0 ] !== null ? values : null;

			}

		} else {

			_context.setLineDash = function () {}

		}

	}

	this.domElement = _canvas;

	this.devicePixelRatio = parameters.devicePixelRatio !== undefined
				? parameters.devicePixelRatio
				: window.devicePixelRatio !== undefined
					? window.devicePixelRatio
					: 1;

	this.autoClear = true;
	this.sortObjects = true;
	this.sortElements = true;

	this.info = {

		render: {

			vertices: 0,
			faces: 0

		}

	}

	// WebGLRenderer compatibility

	this.supportsVertexTextures = function () {};
	this.setFaceCulling = function () {};

	this.setSize = function ( width, height, updateStyle ) {

		_canvasWidth = width * this.devicePixelRatio;
		_canvasHeight = height * this.devicePixelRatio;

		_canvasWidthHalf = Math.floor( _canvasWidth / 2 );
		_canvasHeightHalf = Math.floor( _canvasHeight / 2 );

		_canvas.width = _canvasWidth;
		_canvas.height = _canvasHeight;

		if ( this.devicePixelRatio !== 1 && updateStyle !== false ) {

			_canvas.style.width = width + 'px';
			_canvas.style.height = height + 'px';

		}

		_clipBox.set(
			new THREE.Vector2( - _canvasWidthHalf, - _canvasHeightHalf ),
			new THREE.Vector2( _canvasWidthHalf, _canvasHeightHalf )
		);

		_clearBox.set(
			new THREE.Vector2( - _canvasWidthHalf, - _canvasHeightHalf ),
			new THREE.Vector2( _canvasWidthHalf, _canvasHeightHalf )
		);

		_contextGlobalAlpha = 1;
		_contextGlobalCompositeOperation = 0;
		_contextStrokeStyle = null;
		_contextFillStyle = null;
		_contextLineWidth = null;
		_contextLineCap = null;
		_contextLineJoin = null;

	};

	this.setClearColor = function ( color, alpha ) {

		_clearColor.set( color );
		_clearAlpha = alpha !== undefined ? alpha : 1;

		_clearBox.set(
			new THREE.Vector2( - _canvasWidthHalf, - _canvasHeightHalf ),
			new THREE.Vector2( _canvasWidthHalf, _canvasHeightHalf )
		);

	};

	this.setClearColorHex = function ( hex, alpha ) {

		console.warn( 'DEPRECATED: .setClearColorHex() is being removed. Use .setClearColor() instead.' );
		this.setClearColor( hex, alpha );

	};

	this.getMaxAnisotropy = function () {

		return 0;

	};

	this.clear = function () {

		_context.setTransform( 1, 0, 0, - 1, _canvasWidthHalf, _canvasHeightHalf );

		if ( _clearBox.empty() === false ) {

			_clearBox.intersect( _clipBox );
			_clearBox.expandByScalar( 2 );

			if ( _clearAlpha < 1 ) {

				_context.clearRect(
					_clearBox.min.x | 0,
					_clearBox.min.y | 0,
					( _clearBox.max.x - _clearBox.min.x ) | 0,
					( _clearBox.max.y - _clearBox.min.y ) | 0
				);

			}

			if ( _clearAlpha > 0 ) {

				setBlending( THREE.NormalBlending );
				setOpacity( 1 );

				setFillStyle( 'rgba(' + Math.floor( _clearColor.r * 255 ) + ',' + Math.floor( _clearColor.g * 255 ) + ',' + Math.floor( _clearColor.b * 255 ) + ',' + _clearAlpha + ')' );

				_context.fillRect(
					_clearBox.min.x | 0,
					_clearBox.min.y | 0,
					( _clearBox.max.x - _clearBox.min.x ) | 0,
					( _clearBox.max.y - _clearBox.min.y ) | 0
				);

			}

			_clearBox.makeEmpty();

		}


	};

	this.render = function ( scene, camera ) {

		if ( camera instanceof THREE.Camera === false ) {

			console.error( 'THREE.CanvasRenderer.render: camera is not an instance of THREE.Camera.' );
			return;

		}

		if ( this.autoClear === true ) this.clear();

		_context.setTransform( 1, 0, 0, - 1, _canvasWidthHalf, _canvasHeightHalf );

		_this.info.render.vertices = 0;
		_this.info.render.faces = 0;

		_renderData = _projector.projectScene( scene, camera, this.sortObjects, this.sortElements );
		_elements = _renderData.elements;
		_lights = _renderData.lights;

		/* DEBUG
		setFillStyle( 'rgba( 0, 255, 255, 0.5 )' );
		_context.fillRect( _clipBox.min.x, _clipBox.min.y, _clipBox.max.x - _clipBox.min.x, _clipBox.max.y - _clipBox.min.y );
		*/

		calculateLights();

		for ( var e = 0, el = _elements.length; e < el; e++ ) {

			var element = _elements[ e ];

			var material = element.material;

			if ( material === undefined || material.visible === false ) continue;

			_elemBox.makeEmpty();

			if ( element instanceof THREE.RenderableParticle ) {

				_v1 = element;
				_v1.x *= _canvasWidthHalf; _v1.y *= _canvasHeightHalf;

				renderParticle( _v1, element, material );

			} else if ( element instanceof THREE.RenderableLine ) {

				_v1 = element.v1; _v2 = element.v2;

				_v1.positionScreen.x *= _canvasWidthHalf; _v1.positionScreen.y *= _canvasHeightHalf;
				_v2.positionScreen.x *= _canvasWidthHalf; _v2.positionScreen.y *= _canvasHeightHalf;

				_elemBox.setFromPoints( [
					_v1.positionScreen,
					_v2.positionScreen
				] );

				if ( _clipBox.isIntersectionBox( _elemBox ) === true ) {

					renderLine( _v1, _v2, element, material );

				}

			} else if ( element instanceof THREE.RenderableFace3 ) {

				_v1 = element.v1; _v2 = element.v2; _v3 = element.v3;

				if ( _v1.positionScreen.z < -1 || _v1.positionScreen.z > 1 ) continue;
				if ( _v2.positionScreen.z < -1 || _v2.positionScreen.z > 1 ) continue;
				if ( _v3.positionScreen.z < -1 || _v3.positionScreen.z > 1 ) continue;

				_v1.positionScreen.x *= _canvasWidthHalf; _v1.positionScreen.y *= _canvasHeightHalf;
				_v2.positionScreen.x *= _canvasWidthHalf; _v2.positionScreen.y *= _canvasHeightHalf;
				_v3.positionScreen.x *= _canvasWidthHalf; _v3.positionScreen.y *= _canvasHeightHalf;

				if ( material.overdraw === true ) {

					expand( _v1.positionScreen, _v2.positionScreen );
					expand( _v2.positionScreen, _v3.positionScreen );
					expand( _v3.positionScreen, _v1.positionScreen );

				}

				_elemBox.setFromPoints( [
					_v1.positionScreen,
					_v2.positionScreen,
					_v3.positionScreen
				] );

				if ( _clipBox.isIntersectionBox( _elemBox ) === true ) {

					renderFace3( _v1, _v2, _v3, 0, 1, 2, element, material );

				}

			} else if ( element instanceof THREE.RenderableFace4 ) {

				_v1 = element.v1; _v2 = element.v2; _v3 = element.v3; _v4 = element.v4;

				if ( _v1.positionScreen.z < -1 || _v1.positionScreen.z > 1 ) continue;
				if ( _v2.positionScreen.z < -1 || _v2.positionScreen.z > 1 ) continue;
				if ( _v3.positionScreen.z < -1 || _v3.positionScreen.z > 1 ) continue;
				if ( _v4.positionScreen.z < -1 || _v4.positionScreen.z > 1 ) continue;

				_v1.positionScreen.x *= _canvasWidthHalf; _v1.positionScreen.y *= _canvasHeightHalf;
				_v2.positionScreen.x *= _canvasWidthHalf; _v2.positionScreen.y *= _canvasHeightHalf;
				_v3.positionScreen.x *= _canvasWidthHalf; _v3.positionScreen.y *= _canvasHeightHalf;
				_v4.positionScreen.x *= _canvasWidthHalf; _v4.positionScreen.y *= _canvasHeightHalf;

				_v5.positionScreen.copy( _v2.positionScreen );
				_v6.positionScreen.copy( _v4.positionScreen );

				if ( material.overdraw === true ) {

					expand( _v1.positionScreen, _v2.positionScreen );
					expand( _v2.positionScreen, _v4.positionScreen );
					expand( _v4.positionScreen, _v1.positionScreen );

					expand( _v3.positionScreen, _v5.positionScreen );
					expand( _v3.positionScreen, _v6.positionScreen );

				}

				_elemBox.setFromPoints( [
					_v1.positionScreen,
					_v2.positionScreen,
					_v3.positionScreen,
					_v4.positionScreen
				] );

				if ( _clipBox.isIntersectionBox( _elemBox ) === true ) {

					renderFace4( _v1, _v2, _v3, _v4, _v5, _v6, element, material );

				}

			}

			/* DEBUG
			setLineWidth( 1 );
			setStrokeStyle( 'rgba( 0, 255, 0, 0.5 )' );
			_context.strokeRect( _elemBox.min.x, _elemBox.min.y, _elemBox.max.x - _elemBox.min.x, _elemBox.max.y - _elemBox.min.y );
			*/

			_clearBox.union( _elemBox );

		}

		/* DEBUG
		setLineWidth( 1 );
		setStrokeStyle( 'rgba( 255, 0, 0, 0.5 )' );
		_context.strokeRect( _clearBox.min.x, _clearBox.min.y, _clearBox.max.x - _clearBox.min.x, _clearBox.max.y - _clearBox.min.y );
		*/

		_context.setTransform( 1, 0, 0, 1, 0, 0 );

		//

		function calculateLights() {

			_ambientLight.setRGB( 0, 0, 0 );
			_directionalLights.setRGB( 0, 0, 0 );
			_pointLights.setRGB( 0, 0, 0 );

			for ( var l = 0, ll = _lights.length; l < ll; l ++ ) {

				var light = _lights[ l ];
				var lightColor = light.color;

				if ( light instanceof THREE.AmbientLight ) {

					_ambientLight.add( lightColor );

				} else if ( light instanceof THREE.DirectionalLight ) {

					// for particles

					_directionalLights.add( lightColor );

				} else if ( light instanceof THREE.PointLight ) {

					// for particles

					_pointLights.add( lightColor );

				}

			}

		}

		function calculateLight( position, normal, color ) {

			for ( var l = 0, ll = _lights.length; l < ll; l ++ ) {

				var light = _lights[ l ];

				_lightColor.copy( light.color );

				if ( light instanceof THREE.DirectionalLight ) {

					var lightPosition = _vector3.getPositionFromMatrix( light.matrixWorld ).normalize();

					var amount = normal.dot( lightPosition );

					if ( amount <= 0 ) continue;

					amount *= light.intensity;

					color.add( _lightColor.multiplyScalar( amount ) );

				} else if ( light instanceof THREE.PointLight ) {

					var lightPosition = _vector3.getPositionFromMatrix( light.matrixWorld );

					var amount = normal.dot( _vector3.subVectors( lightPosition, position ).normalize() );

					if ( amount <= 0 ) continue;

					amount *= light.distance == 0 ? 1 : 1 - Math.min( position.distanceTo( lightPosition ) / light.distance, 1 );

					if ( amount == 0 ) continue;

					amount *= light.intensity;

					color.add( _lightColor.multiplyScalar( amount ) );

				}

			}

		}

		function renderParticle( v1, element, material ) {

			setOpacity( material.opacity );
			setBlending( material.blending );

			var width, height, scaleX, scaleY,
			bitmap, bitmapWidth, bitmapHeight;

			if ( material instanceof THREE.ParticleBasicMaterial ) {

				if ( material.map === null ) {

					scaleX = element.object.scale.x;
					scaleY = element.object.scale.y;

					// TODO: Be able to disable this

					scaleX *= element.scale.x * _canvasWidthHalf;
					scaleY *= element.scale.y * _canvasHeightHalf;

					_elemBox.min.set( v1.x - scaleX, v1.y - scaleY );
					_elemBox.max.set( v1.x + scaleX, v1.y + scaleY );

					if ( _clipBox.isIntersectionBox( _elemBox ) === false ) {

						_elemBox.makeEmpty();
						return;

					}

					setFillStyle( material.color.getStyle() );

					_context.save();
					_context.translate( v1.x, v1.y );
					_context.rotate( - element.rotation );
					_context.scale( scaleX, scaleY );
					_context.fillRect( -1, -1, 2, 2 );
					_context.restore();

				} else {

					bitmap = material.map.image;
					bitmapWidth = bitmap.width >> 1;
					bitmapHeight = bitmap.height >> 1;

					scaleX = element.scale.x * _canvasWidthHalf;
					scaleY = element.scale.y * _canvasHeightHalf;

					width = scaleX * bitmapWidth;
					height = scaleY * bitmapHeight;

					// TODO: Rotations break this...

					_elemBox.min.set( v1.x - width, v1.y - height );
					_elemBox.max.set( v1.x + width, v1.y + height );

					if ( _clipBox.isIntersectionBox( _elemBox ) === false ) {

						_elemBox.makeEmpty();
						return;

					}

					_context.save();
					_context.translate( v1.x, v1.y );
					_context.rotate( - element.rotation );
					_context.scale( scaleX, - scaleY );

					_context.translate( - bitmapWidth, - bitmapHeight );
					_context.drawImage( bitmap, 0, 0 );
					_context.restore();

				}

				/* DEBUG
				setStrokeStyle( 'rgb(255,255,0)' );
				_context.beginPath();
				_context.moveTo( v1.x - 10, v1.y );
				_context.lineTo( v1.x + 10, v1.y );
				_context.moveTo( v1.x, v1.y - 10 );
				_context.lineTo( v1.x, v1.y + 10 );
				_context.stroke();
				*/

			} else if ( material instanceof THREE.ParticleCanvasMaterial ) {

				width = element.scale.x * _canvasWidthHalf;
				height = element.scale.y * _canvasHeightHalf;

				_elemBox.min.set( v1.x - width, v1.y - height );
				_elemBox.max.set( v1.x + width, v1.y + height );

				if ( _clipBox.isIntersectionBox( _elemBox ) === false ) {

					_elemBox.makeEmpty();
					return;

				}

				setStrokeStyle( material.color.getStyle() );
				setFillStyle( material.color.getStyle() );

				_context.save();
				_context.translate( v1.x, v1.y );
				_context.rotate( - element.rotation );
				_context.scale( width, height );

				material.program( _context );

				_context.restore();

			}

		}

		function renderLine( v1, v2, element, material ) {

			setOpacity( material.opacity );
			setBlending( material.blending );

			_context.beginPath();
			_context.moveTo( v1.positionScreen.x, v1.positionScreen.y );
			_context.lineTo( v2.positionScreen.x, v2.positionScreen.y );

			if ( material instanceof THREE.LineBasicMaterial ) {

				setLineWidth( material.linewidth );
				setLineCap( material.linecap );
				setLineJoin( material.linejoin );

				if ( material.vertexColors !== THREE.VertexColors ) {

					setStrokeStyle( material.color.getStyle() );

				} else {

					var colorStyle1 = element.vertexColors[0].getStyle();
					var colorStyle2 = element.vertexColors[1].getStyle();

					if ( colorStyle1 === colorStyle2 ) {

						setStrokeStyle( colorStyle1 );

					} else {

						try {

							var grad = _context.createLinearGradient(
								v1.positionScreen.x,
								v1.positionScreen.y,
								v2.positionScreen.x,
								v2.positionScreen.y
							);
							grad.addColorStop( 0, colorStyle1 );
							grad.addColorStop( 1, colorStyle2 );

						} catch ( exception ) {

							grad = colorStyle1;

						}

						setStrokeStyle( grad );

					}

				}

				_context.stroke();
				_elemBox.expandByScalar( material.linewidth * 2 );

			} else if ( material instanceof THREE.LineDashedMaterial ) {

				setLineWidth( material.linewidth );
				setLineCap( material.linecap );
				setLineJoin( material.linejoin );
				setStrokeStyle( material.color.getStyle() );
				setDashAndGap( material.dashSize, material.gapSize );

				_context.stroke();

				_elemBox.expandByScalar( material.linewidth * 2 );

				setDashAndGap( null, null );

			}

		}

		function renderFace3( v1, v2, v3, uv1, uv2, uv3, element, material ) {

			_this.info.render.vertices += 3;
			_this.info.render.faces ++;

			setOpacity( material.opacity );
			setBlending( material.blending );

			_v1x = v1.positionScreen.x; _v1y = v1.positionScreen.y;
			_v2x = v2.positionScreen.x; _v2y = v2.positionScreen.y;
			_v3x = v3.positionScreen.x; _v3y = v3.positionScreen.y;

			drawTriangle( _v1x, _v1y, _v2x, _v2y, _v3x, _v3y );

			if ( ( material instanceof THREE.MeshLambertMaterial || material instanceof THREE.MeshPhongMaterial ) && material.map === null ) {

				_diffuseColor.copy( material.color );
				_emissiveColor.copy( material.emissive );

				if ( material.vertexColors === THREE.FaceColors ) {

					_diffuseColor.multiply( element.color );

				}

				if ( material.wireframe === false && material.shading == THREE.SmoothShading && element.vertexNormalsLength == 3 ) {

					_color1.copy( _ambientLight );
					_color2.copy( _ambientLight );
					_color3.copy( _ambientLight );

					calculateLight( element.v1.positionWorld, element.vertexNormalsModel[ 0 ], _color1 );
					calculateLight( element.v2.positionWorld, element.vertexNormalsModel[ 1 ], _color2 );
					calculateLight( element.v3.positionWorld, element.vertexNormalsModel[ 2 ], _color3 );

					_color1.multiply( _diffuseColor ).add( _emissiveColor );
					_color2.multiply( _diffuseColor ).add( _emissiveColor );
					_color3.multiply( _diffuseColor ).add( _emissiveColor );
					_color4.addColors( _color2, _color3 ).multiplyScalar( 0.5 );

					_image = getGradientTexture( _color1, _color2, _color3, _color4 );

					clipImage( _v1x, _v1y, _v2x, _v2y, _v3x, _v3y, 0, 0, 1, 0, 0, 1, _image );

				} else {

					_color.copy( _ambientLight );

					calculateLight( element.centroidModel, element.normalModel, _color );

					_color.multiply( _diffuseColor ).add( _emissiveColor );

					material.wireframe === true
						? strokePath( _color, material.wireframeLinewidth, material.wireframeLinecap, material.wireframeLinejoin )
						: fillPath( _color );

				}

			} else if ( material instanceof THREE.MeshBasicMaterial || material instanceof THREE.MeshLambertMaterial || material instanceof THREE.MeshPhongMaterial ) {

				if ( material.map !== null ) {

					if ( material.map.mapping instanceof THREE.UVMapping ) {

						_uvs = element.uvs[ 0 ];
						patternPath( _v1x, _v1y, _v2x, _v2y, _v3x, _v3y, _uvs[ uv1 ].x, _uvs[ uv1 ].y, _uvs[ uv2 ].x, _uvs[ uv2 ].y, _uvs[ uv3 ].x, _uvs[ uv3 ].y, material.map );

					}


				} else if ( material.envMap !== null ) {

					if ( material.envMap.mapping instanceof THREE.SphericalReflectionMapping ) {

						_vector3.copy( element.vertexNormalsModelView[ uv1 ] );
						_uv1x = 0.5 * _vector3.x + 0.5;
						_uv1y = 0.5 * _vector3.y + 0.5;

						_vector3.copy( element.vertexNormalsModelView[ uv2 ] );
						_uv2x = 0.5 * _vector3.x + 0.5;
						_uv2y = 0.5 * _vector3.y + 0.5;

						_vector3.copy( element.vertexNormalsModelView[ uv3 ] );
						_uv3x = 0.5 * _vector3.x + 0.5;
						_uv3y = 0.5 * _vector3.y + 0.5;

						patternPath( _v1x, _v1y, _v2x, _v2y, _v3x, _v3y, _uv1x, _uv1y, _uv2x, _uv2y, _uv3x, _uv3y, material.envMap );

					}/* else if ( material.envMap.mapping == THREE.SphericalRefractionMapping ) {


					}*/


				} else {

					_color.copy( material.color );

					if ( material.vertexColors === THREE.FaceColors ) {

						_color.multiply( element.color );

					}

					material.wireframe === true
						? strokePath( _color, material.wireframeLinewidth, material.wireframeLinecap, material.wireframeLinejoin )
						: fillPath( _color );

				}

			} else if ( material instanceof THREE.MeshDepthMaterial ) {

				_near = camera.near;
				_far = camera.far;

				_color1.r = _color1.g = _color1.b = 1 - smoothstep( v1.positionScreen.z * v1.positionScreen.w, _near, _far );
				_color2.r = _color2.g = _color2.b = 1 - smoothstep( v2.positionScreen.z * v2.positionScreen.w, _near, _far );
				_color3.r = _color3.g = _color3.b = 1 - smoothstep( v3.positionScreen.z * v3.positionScreen.w, _near, _far );
				_color4.addColors( _color2, _color3 ).multiplyScalar( 0.5 );

				_image = getGradientTexture( _color1, _color2, _color3, _color4 );

				clipImage( _v1x, _v1y, _v2x, _v2y, _v3x, _v3y, 0, 0, 1, 0, 0, 1, _image );

			} else if ( material instanceof THREE.MeshNormalMaterial ) {

				var normal;

				if ( material.shading == THREE.FlatShading ) {

					normal = element.normalModelView;

					_color.setRGB( normal.x, normal.y, normal.z ).multiplyScalar( 0.5 ).addScalar( 0.5 );

					material.wireframe === true
						? strokePath( _color, material.wireframeLinewidth, material.wireframeLinecap, material.wireframeLinejoin )
						: fillPath( _color );

				} else if ( material.shading == THREE.SmoothShading ) {

					normal = element.vertexNormalsModelView[ uv1 ];
					_color1.setRGB( normal.x, normal.y, normal.z ).multiplyScalar( 0.5 ).addScalar( 0.5 );

					normal = element.vertexNormalsModelView[ uv2 ];
					_color2.setRGB( normal.x, normal.y, normal.z ).multiplyScalar( 0.5 ).addScalar( 0.5 );

					normal = element.vertexNormalsModelView[ uv3 ];
					_color3.setRGB( normal.x, normal.y, normal.z ).multiplyScalar( 0.5 ).addScalar( 0.5 );

					_color4.addColors( _color2, _color3 ).multiplyScalar( 0.5 );

					_image = getGradientTexture( _color1, _color2, _color3, _color4 );

					clipImage( _v1x, _v1y, _v2x, _v2y, _v3x, _v3y, 0, 0, 1, 0, 0, 1, _image );

				}

			}

		}

		function renderFace4( v1, v2, v3, v4, v5, v6, element, material ) {

			_this.info.render.vertices += 4;
			_this.info.render.faces ++;

			setOpacity( material.opacity );
			setBlending( material.blending );

			if ( ( material.map !== undefined && material.map !== null ) || ( material.envMap !== undefined && material.envMap !== null ) ) {

				// Let renderFace3() handle this

				renderFace3( v1, v2, v4, 0, 1, 3, element, material );
				renderFace3( v5, v3, v6, 1, 2, 3, element, material );

				return;

			}

			_v1x = v1.positionScreen.x; _v1y = v1.positionScreen.y;
			_v2x = v2.positionScreen.x; _v2y = v2.positionScreen.y;
			_v3x = v3.positionScreen.x; _v3y = v3.positionScreen.y;
			_v4x = v4.positionScreen.x; _v4y = v4.positionScreen.y;
			_v5x = v5.positionScreen.x; _v5y = v5.positionScreen.y;
			_v6x = v6.positionScreen.x; _v6y = v6.positionScreen.y;

			if ( material instanceof THREE.MeshLambertMaterial || material instanceof THREE.MeshPhongMaterial ) {

				_diffuseColor.copy( material.color );
				_emissiveColor.copy( material.emissive );

				if ( material.vertexColors === THREE.FaceColors ) {

					_diffuseColor.multiply( element.color );

				}

				if ( material.wireframe === false && material.shading == THREE.SmoothShading && element.vertexNormalsLength == 4 ) {

					_color1.copy( _ambientLight );
					_color2.copy( _ambientLight );
					_color3.copy( _ambientLight );
					_color4.copy( _ambientLight );

					calculateLight( element.v1.positionWorld, element.vertexNormalsModel[ 0 ], _color1 );
					calculateLight( element.v2.positionWorld, element.vertexNormalsModel[ 1 ], _color2 );
					calculateLight( element.v4.positionWorld, element.vertexNormalsModel[ 3 ], _color3 );
					calculateLight( element.v3.positionWorld, element.vertexNormalsModel[ 2 ], _color4 );

					_color1.multiply( _diffuseColor ).add( _emissiveColor );
					_color2.multiply( _diffuseColor ).add( _emissiveColor );
					_color3.multiply( _diffuseColor ).add( _emissiveColor );
					_color4.multiply( _diffuseColor ).add( _emissiveColor );

					_image = getGradientTexture( _color1, _color2, _color3, _color4 );

					// TODO: UVs are incorrect, v4->v3?

					drawTriangle( _v1x, _v1y, _v2x, _v2y, _v4x, _v4y );
					clipImage( _v1x, _v1y, _v2x, _v2y, _v4x, _v4y, 0, 0, 1, 0, 0, 1, _image );

					drawTriangle( _v5x, _v5y, _v3x, _v3y, _v6x, _v6y );
					clipImage( _v5x, _v5y, _v3x, _v3y, _v6x, _v6y, 1, 0, 1, 1, 0, 1, _image );

				} else {

					_color.copy( _ambientLight );

					calculateLight( element.centroidModel, element.normalModel, _color );

					_color.multiply( _diffuseColor ).add( _emissiveColor );

					drawQuad( _v1x, _v1y, _v2x, _v2y, _v3x, _v3y, _v4x, _v4y );

					material.wireframe === true
						? strokePath( _color, material.wireframeLinewidth, material.wireframeLinecap, material.wireframeLinejoin )
						: fillPath( _color );

				}

			} else if ( material instanceof THREE.MeshBasicMaterial ) {

				_color.copy( material.color );

				if ( material.vertexColors === THREE.FaceColors ) {

					_color.multiply( element.color );

				}

				drawQuad( _v1x, _v1y, _v2x, _v2y, _v3x, _v3y, _v4x, _v4y );

				material.wireframe === true
					? strokePath( _color, material.wireframeLinewidth, material.wireframeLinecap, material.wireframeLinejoin )
					: fillPath( _color );

			} else if ( material instanceof THREE.MeshNormalMaterial ) {

				var normal;

				if ( material.shading == THREE.FlatShading ) {

					normal = element.normalModelView;
					_color.setRGB( normal.x, normal.y, normal.z ).multiplyScalar( 0.5 ).addScalar( 0.5 );

					drawQuad( _v1x, _v1y, _v2x, _v2y, _v3x, _v3y, _v4x, _v4y );

					material.wireframe === true
						? strokePath( _color, material.wireframeLinewidth, material.wireframeLinecap, material.wireframeLinejoin )
						: fillPath( _color );

				} else if ( material.shading == THREE.SmoothShading ) {

					normal = element.vertexNormalsModelView[ 0 ];
					_color1.setRGB( normal.x, normal.y, normal.z ).multiplyScalar( 0.5 ).addScalar( 0.5 );

					normal = element.vertexNormalsModelView[ 1 ];
					_color2.setRGB( normal.x, normal.y, normal.z ).multiplyScalar( 0.5 ).addScalar( 0.5 );

					normal = element.vertexNormalsModelView[ 3 ];
					_color3.setRGB( normal.x, normal.y, normal.z ).multiplyScalar( 0.5 ).addScalar( 0.5 );

					normal = element.vertexNormalsModelView[ 2 ];
					_color4.setRGB( normal.x, normal.y, normal.z ).multiplyScalar( 0.5 ).addScalar( 0.5 );

					_image = getGradientTexture( _color1, _color2, _color3, _color4 );

					drawTriangle( _v1x, _v1y, _v2x, _v2y, _v4x, _v4y );
					clipImage( _v1x, _v1y, _v2x, _v2y, _v4x, _v4y, 0, 0, 1, 0, 0, 1, _image );

					drawTriangle( _v5x, _v5y, _v3x, _v3y, _v6x, _v6y );
					clipImage( _v5x, _v5y, _v3x, _v3y, _v6x, _v6y, 1, 0, 1, 1, 0, 1, _image );

				}

			} else if ( material instanceof THREE.MeshDepthMaterial ) {

				_near = camera.near;
				_far = camera.far;

				_color1.r = _color1.g = _color1.b = 1 - smoothstep( v1.positionScreen.z * v1.positionScreen.w, _near, _far );
				_color2.r = _color2.g = _color2.b = 1 - smoothstep( v2.positionScreen.z * v2.positionScreen.w, _near, _far );
				_color3.r = _color3.g = _color3.b = 1 - smoothstep( v4.positionScreen.z * v4.positionScreen.w, _near, _far );
				_color4.r = _color4.g = _color4.b = 1 - smoothstep( v3.positionScreen.z * v3.positionScreen.w, _near, _far );

				_image = getGradientTexture( _color1, _color2, _color3, _color4 );

				// TODO: UVs are incorrect, v4->v3?

				drawTriangle( _v1x, _v1y, _v2x, _v2y, _v4x, _v4y );
				clipImage( _v1x, _v1y, _v2x, _v2y, _v4x, _v4y, 0, 0, 1, 0, 0, 1, _image );

				drawTriangle( _v5x, _v5y, _v3x, _v3y, _v6x, _v6y );
				clipImage( _v5x, _v5y, _v3x, _v3y, _v6x, _v6y, 1, 0, 1, 1, 0, 1, _image );

			}

		}

		//

		function drawTriangle( x0, y0, x1, y1, x2, y2 ) {

			_context.beginPath();
			_context.moveTo( x0, y0 );
			_context.lineTo( x1, y1 );
			_context.lineTo( x2, y2 );
			_context.closePath();

		}

		function drawQuad( x0, y0, x1, y1, x2, y2, x3, y3 ) {

			_context.beginPath();
			_context.moveTo( x0, y0 );
			_context.lineTo( x1, y1 );
			_context.lineTo( x2, y2 );
			_context.lineTo( x3, y3 );
			_context.closePath();

		}

		function strokePath( color, linewidth, linecap, linejoin ) {

			setLineWidth( linewidth );
			setLineCap( linecap );
			setLineJoin( linejoin );
			setStrokeStyle( color.getStyle() );

			_context.stroke();

			_elemBox.expandByScalar( linewidth * 2 );

		}

		function fillPath( color ) {

			setFillStyle( color.getStyle() );
			_context.fill();

		}

		function patternPath( x0, y0, x1, y1, x2, y2, u0, v0, u1, v1, u2, v2, texture ) {

			if ( texture instanceof THREE.DataTexture || texture.image === undefined || texture.image.width == 0 ) return;

			if ( texture.needsUpdate === true ) {

				var repeatX = texture.wrapS == THREE.RepeatWrapping;
				var repeatY = texture.wrapT == THREE.RepeatWrapping;

				_patterns[ texture.id ] = _context.createPattern(
					texture.image, repeatX === true && repeatY === true
						? 'repeat'
						: repeatX === true && repeatY === false
							? 'repeat-x'
							: repeatX === false && repeatY === true
								? 'repeat-y'
								: 'no-repeat'
				);

				texture.needsUpdate = false;

			}

			_patterns[ texture.id ] === undefined
				? setFillStyle( 'rgba(0,0,0,1)' )
				: setFillStyle( _patterns[ texture.id ] );

			// http://extremelysatisfactorytotalitarianism.com/blog/?p=2120

			var a, b, c, d, e, f, det, idet,
			offsetX = texture.offset.x / texture.repeat.x,
			offsetY = texture.offset.y / texture.repeat.y,
			width = texture.image.width * texture.repeat.x,
			height = texture.image.height * texture.repeat.y;

			u0 = ( u0 + offsetX ) * width;
			v0 = ( 1.0 - v0 + offsetY ) * height;

			u1 = ( u1 + offsetX ) * width;
			v1 = ( 1.0 - v1 + offsetY ) * height;

			u2 = ( u2 + offsetX ) * width;
			v2 = ( 1.0 - v2 + offsetY ) * height;

			x1 -= x0; y1 -= y0;
			x2 -= x0; y2 -= y0;

			u1 -= u0; v1 -= v0;
			u2 -= u0; v2 -= v0;

			det = u1 * v2 - u2 * v1;

			if ( det === 0 ) {

				if ( _imagedatas[ texture.id ] === undefined ) {

					var canvas = document.createElement( 'canvas' )
					canvas.width = texture.image.width;
					canvas.height = texture.image.height;

					var context = canvas.getContext( '2d' );
					context.drawImage( texture.image, 0, 0 );

					_imagedatas[ texture.id ] = context.getImageData( 0, 0, texture.image.width, texture.image.height ).data;

				}

				var data = _imagedatas[ texture.id ];
				var index = ( Math.floor( u0 ) + Math.floor( v0 ) * texture.image.width ) * 4;

				_color.setRGB( data[ index ] / 255, data[ index + 1 ] / 255, data[ index + 2 ] / 255 );
				fillPath( _color );

				return;

			}

			idet = 1 / det;

			a = ( v2 * x1 - v1 * x2 ) * idet;
			b = ( v2 * y1 - v1 * y2 ) * idet;
			c = ( u1 * x2 - u2 * x1 ) * idet;
			d = ( u1 * y2 - u2 * y1 ) * idet;

			e = x0 - a * u0 - c * v0;
			f = y0 - b * u0 - d * v0;

			_context.save();
			_context.transform( a, b, c, d, e, f );
			_context.fill();
			_context.restore();

		}

		function clipImage( x0, y0, x1, y1, x2, y2, u0, v0, u1, v1, u2, v2, image ) {

			// http://extremelysatisfactorytotalitarianism.com/blog/?p=2120

			var a, b, c, d, e, f, det, idet,
			width = image.width - 1,
			height = image.height - 1;

			u0 *= width; v0 *= height;
			u1 *= width; v1 *= height;
			u2 *= width; v2 *= height;

			x1 -= x0; y1 -= y0;
			x2 -= x0; y2 -= y0;

			u1 -= u0; v1 -= v0;
			u2 -= u0; v2 -= v0;

			det = u1 * v2 - u2 * v1;

			idet = 1 / det;

			a = ( v2 * x1 - v1 * x2 ) * idet;
			b = ( v2 * y1 - v1 * y2 ) * idet;
			c = ( u1 * x2 - u2 * x1 ) * idet;
			d = ( u1 * y2 - u2 * y1 ) * idet;

			e = x0 - a * u0 - c * v0;
			f = y0 - b * u0 - d * v0;

			_context.save();
			_context.transform( a, b, c, d, e, f );
			_context.clip();
			_context.drawImage( image, 0, 0 );
			_context.restore();

		}

		function getGradientTexture( color1, color2, color3, color4 ) {

			// http://mrdoob.com/blog/post/710

			_pixelMapData[ 0 ] = ( color1.r * 255 ) | 0;
			_pixelMapData[ 1 ] = ( color1.g * 255 ) | 0;
			_pixelMapData[ 2 ] = ( color1.b * 255 ) | 0;

			_pixelMapData[ 4 ] = ( color2.r * 255 ) | 0;
			_pixelMapData[ 5 ] = ( color2.g * 255 ) | 0;
			_pixelMapData[ 6 ] = ( color2.b * 255 ) | 0;

			_pixelMapData[ 8 ] = ( color3.r * 255 ) | 0;
			_pixelMapData[ 9 ] = ( color3.g * 255 ) | 0;
			_pixelMapData[ 10 ] = ( color3.b * 255 ) | 0;

			_pixelMapData[ 12 ] = ( color4.r * 255 ) | 0;
			_pixelMapData[ 13 ] = ( color4.g * 255 ) | 0;
			_pixelMapData[ 14 ] = ( color4.b * 255 ) | 0;

			_pixelMapContext.putImageData( _pixelMapImage, 0, 0 );
			_gradientMapContext.drawImage( _pixelMap, 0, 0 );

			return _gradientMap;

		}

		// Hide anti-alias gaps

		function expand( v1, v2 ) {

			var x = v2.x - v1.x, y = v2.y - v1.y,
			det = x * x + y * y, idet;

			if ( det === 0 ) return;

			idet = 1 / Math.sqrt( det );

			x *= idet; y *= idet;

			v2.x += x; v2.y += y;
			v1.x -= x; v1.y -= y;

		}
	};

	// Context cached methods.

	function setOpacity( value ) {

		if ( _contextGlobalAlpha !== value ) {

			_context.globalAlpha = value;
			_contextGlobalAlpha = value;

		}

	}

	function setBlending( value ) {

		if ( _contextGlobalCompositeOperation !== value ) {

			if ( value === THREE.NormalBlending ) {

				_context.globalCompositeOperation = 'source-over';

			} else if ( value === THREE.AdditiveBlending ) {

				_context.globalCompositeOperation = 'lighter';

			} else if ( value === THREE.SubtractiveBlending ) {

				_context.globalCompositeOperation = 'darker';

			}

			_contextGlobalCompositeOperation = value;

		}

	}

	function setLineWidth( value ) {

		if ( _contextLineWidth !== value ) {

			_context.lineWidth = value;
			_contextLineWidth = value;

		}

	}

	function setLineCap( value ) {

		// "butt", "round", "square"

		if ( _contextLineCap !== value ) {

			_context.lineCap = value;
			_contextLineCap = value;

		}

	}

	function setLineJoin( value ) {

		// "round", "bevel", "miter"

		if ( _contextLineJoin !== value ) {

			_context.lineJoin = value;
			_contextLineJoin = value;

		}

	}

	function setStrokeStyle( value ) {

		if ( _contextStrokeStyle !== value ) {

			_context.strokeStyle = value;
			_contextStrokeStyle = value;

		}

	}

	function setFillStyle( value ) {

		if ( _contextFillStyle !== value ) {

			_context.fillStyle = value;
			_contextFillStyle = value;

		}

	}

	function setDashAndGap( dashSizeValue, gapSizeValue ) {

		if ( _contextDashSize !== dashSizeValue || _contextGapSize !== gapSizeValue ) {

			_context.setLineDash( [ dashSizeValue, gapSizeValue ] );
			_contextDashSize = dashSizeValue;
			_contextGapSize = gapSizeValue;

		}

	}

};
/**
 * @author alteredq / http://alteredqualia.com/
 * @author mrdoob / http://mrdoob.com/
 * @author mikael emtinger / http://gomo.se/
 */

THREE.ShaderChunk = {

	// FOG

	fog_pars_fragment: [

		"#ifdef USE_FOG",

			"uniform vec3 fogColor;",

			"#ifdef FOG_EXP2",

				"uniform float fogDensity;",

			"#else",

				"uniform float fogNear;",
				"uniform float fogFar;",

			"#endif",

		"#endif"

	].join("\n"),

	fog_fragment: [

		"#ifdef USE_FOG",

			"float depth = gl_FragCoord.z / gl_FragCoord.w;",

			"#ifdef FOG_EXP2",

				"const float LOG2 = 1.442695;",
				"float fogFactor = exp2( - fogDensity * fogDensity * depth * depth * LOG2 );",
				"fogFactor = 1.0 - clamp( fogFactor, 0.0, 1.0 );",

			"#else",

				"float fogFactor = smoothstep( fogNear, fogFar, depth );",

			"#endif",

			"gl_FragColor = mix( gl_FragColor, vec4( fogColor, gl_FragColor.w ), fogFactor );",

		"#endif"

	].join("\n"),

	// ENVIRONMENT MAP

	envmap_pars_fragment: [

		"#ifdef USE_ENVMAP",

			"uniform float reflectivity;",
			"uniform samplerCube envMap;",
			"uniform float flipEnvMap;",
			"uniform int combine;",

			"#if defined( USE_BUMPMAP ) || defined( USE_NORMALMAP )",

				"uniform bool useRefract;",
				"uniform float refractionRatio;",

			"#else",

				"varying vec3 vReflect;",

			"#endif",

		"#endif"

	].join("\n"),

	envmap_fragment: [

		"#ifdef USE_ENVMAP",

			"vec3 reflectVec;",

			"#if defined( USE_BUMPMAP ) || defined( USE_NORMALMAP )",

				"vec3 cameraToVertex = normalize( vWorldPosition - cameraPosition );",

				"if ( useRefract ) {",

					"reflectVec = refract( cameraToVertex, normal, refractionRatio );",

				"} else { ",

					"reflectVec = reflect( cameraToVertex, normal );",

				"}",

			"#else",

				"reflectVec = vReflect;",

			"#endif",

			"#ifdef DOUBLE_SIDED",

				"float flipNormal = ( -1.0 + 2.0 * float( gl_FrontFacing ) );",
				"vec4 cubeColor = textureCube( envMap, flipNormal * vec3( flipEnvMap * reflectVec.x, reflectVec.yz ) );",

			"#else",

				"vec4 cubeColor = textureCube( envMap, vec3( flipEnvMap * reflectVec.x, reflectVec.yz ) );",

			"#endif",

			"#ifdef GAMMA_INPUT",

				"cubeColor.xyz *= cubeColor.xyz;",

			"#endif",

			"if ( combine == 1 ) {",

				"gl_FragColor.xyz = mix( gl_FragColor.xyz, cubeColor.xyz, specularStrength * reflectivity );",

			"} else if ( combine == 2 ) {",

				"gl_FragColor.xyz += cubeColor.xyz * specularStrength * reflectivity;",

			"} else {",

				"gl_FragColor.xyz = mix( gl_FragColor.xyz, gl_FragColor.xyz * cubeColor.xyz, specularStrength * reflectivity );",

			"}",

		"#endif"

	].join("\n"),

	envmap_pars_vertex: [

		"#if defined( USE_ENVMAP ) && ! defined( USE_BUMPMAP ) && ! defined( USE_NORMALMAP )",

			"varying vec3 vReflect;",

			"uniform float refractionRatio;",
			"uniform bool useRefract;",

		"#endif"

	].join("\n"),

	worldpos_vertex : [

		"#if defined( USE_ENVMAP ) || defined( PHONG ) || defined( LAMBERT ) || defined ( USE_SHADOWMAP )",

			"#ifdef USE_SKINNING",

				"vec4 worldPosition = modelMatrix * skinned;",

			"#endif",

			"#if defined( USE_MORPHTARGETS ) && ! defined( USE_SKINNING )",

				"vec4 worldPosition = modelMatrix * vec4( morphed, 1.0 );",

			"#endif",

			"#if ! defined( USE_MORPHTARGETS ) && ! defined( USE_SKINNING )",

				"vec4 worldPosition = modelMatrix * vec4( position, 1.0 );",

			"#endif",

		"#endif"

	].join("\n"),

	envmap_vertex : [

		"#if defined( USE_ENVMAP ) && ! defined( USE_BUMPMAP ) && ! defined( USE_NORMALMAP )",

			"vec3 worldNormal = mat3( modelMatrix[ 0 ].xyz, modelMatrix[ 1 ].xyz, modelMatrix[ 2 ].xyz ) * objectNormal;",
			"worldNormal = normalize( worldNormal );",

			"vec3 cameraToVertex = normalize( worldPosition.xyz - cameraPosition );",

			"if ( useRefract ) {",

				"vReflect = refract( cameraToVertex, worldNormal, refractionRatio );",

			"} else {",

				"vReflect = reflect( cameraToVertex, worldNormal );",

			"}",

		"#endif"

	].join("\n"),

	// COLOR MAP (particles)

	map_particle_pars_fragment: [

		"#ifdef USE_MAP",

			"uniform sampler2D map;",

		"#endif"

	].join("\n"),


	map_particle_fragment: [

		"#ifdef USE_MAP",

			"gl_FragColor = gl_FragColor * texture2D( map, vec2( gl_PointCoord.x, 1.0 - gl_PointCoord.y ) );",

		"#endif"

	].join("\n"),

	// COLOR MAP (triangles)

	map_pars_vertex: [

		"#if defined( USE_MAP ) || defined( USE_BUMPMAP ) || defined( USE_NORMALMAP ) || defined( USE_SPECULARMAP )",

			"varying vec2 vUv;",
			"uniform vec4 offsetRepeat;",

		"#endif"

	].join("\n"),

	map_pars_fragment: [

		"#if defined( USE_MAP ) || defined( USE_BUMPMAP ) || defined( USE_NORMALMAP ) || defined( USE_SPECULARMAP )",

			"varying vec2 vUv;",

		"#endif",

		"#ifdef USE_MAP",

			"uniform sampler2D map;",

		"#endif"

	].join("\n"),

	map_vertex: [

		"#if defined( USE_MAP ) || defined( USE_BUMPMAP ) || defined( USE_NORMALMAP ) || defined( USE_SPECULARMAP )",

			"vUv = uv * offsetRepeat.zw + offsetRepeat.xy;",

		"#endif"

	].join("\n"),

	map_fragment: [

		"#ifdef USE_MAP",

			"vec4 texelColor = texture2D( map, vUv );",

			"#ifdef GAMMA_INPUT",

				"texelColor.xyz *= texelColor.xyz;",

			"#endif",

			"gl_FragColor = gl_FragColor * texelColor;",

		"#endif"

	].join("\n"),

	// LIGHT MAP

	lightmap_pars_fragment: [

		"#ifdef USE_LIGHTMAP",

			"varying vec2 vUv2;",
			"uniform sampler2D lightMap;",

		"#endif"

	].join("\n"),

	lightmap_pars_vertex: [

		"#ifdef USE_LIGHTMAP",

			"varying vec2 vUv2;",

		"#endif"

	].join("\n"),

	lightmap_fragment: [

		"#ifdef USE_LIGHTMAP",

			"gl_FragColor = gl_FragColor * texture2D( lightMap, vUv2 );",

		"#endif"

	].join("\n"),

	lightmap_vertex: [

		"#ifdef USE_LIGHTMAP",

			"vUv2 = uv2;",

		"#endif"

	].join("\n"),

	// BUMP MAP

	bumpmap_pars_fragment: [

		"#ifdef USE_BUMPMAP",

			"uniform sampler2D bumpMap;",
			"uniform float bumpScale;",

			// Derivative maps - bump mapping unparametrized surfaces by Morten Mikkelsen
			//	http://mmikkelsen3d.blogspot.sk/2011/07/derivative-maps.html

			// Evaluate the derivative of the height w.r.t. screen-space using forward differencing (listing 2)

			"vec2 dHdxy_fwd() {",

				"vec2 dSTdx = dFdx( vUv );",
				"vec2 dSTdy = dFdy( vUv );",

				"float Hll = bumpScale * texture2D( bumpMap, vUv ).x;",
				"float dBx = bumpScale * texture2D( bumpMap, vUv + dSTdx ).x - Hll;",
				"float dBy = bumpScale * texture2D( bumpMap, vUv + dSTdy ).x - Hll;",

				"return vec2( dBx, dBy );",

			"}",

			"vec3 perturbNormalArb( vec3 surf_pos, vec3 surf_norm, vec2 dHdxy ) {",

				"vec3 vSigmaX = dFdx( surf_pos );",
				"vec3 vSigmaY = dFdy( surf_pos );",
				"vec3 vN = surf_norm;",		// normalized

				"vec3 R1 = cross( vSigmaY, vN );",
				"vec3 R2 = cross( vN, vSigmaX );",

				"float fDet = dot( vSigmaX, R1 );",

				"vec3 vGrad = sign( fDet ) * ( dHdxy.x * R1 + dHdxy.y * R2 );",
				"return normalize( abs( fDet ) * surf_norm - vGrad );",

			"}",

		"#endif"

	].join("\n"),

	// NORMAL MAP

	normalmap_pars_fragment: [

		"#ifdef USE_NORMALMAP",

			"uniform sampler2D normalMap;",
			"uniform vec2 normalScale;",

			// Per-Pixel Tangent Space Normal Mapping
			// http://hacksoflife.blogspot.ch/2009/11/per-pixel-tangent-space-normal-mapping.html

			"vec3 perturbNormal2Arb( vec3 eye_pos, vec3 surf_norm ) {",

				"vec3 q0 = dFdx( eye_pos.xyz );",
				"vec3 q1 = dFdy( eye_pos.xyz );",
				"vec2 st0 = dFdx( vUv.st );",
				"vec2 st1 = dFdy( vUv.st );",

				"vec3 S = normalize(  q0 * st1.t - q1 * st0.t );",
				"vec3 T = normalize( -q0 * st1.s + q1 * st0.s );",
				"vec3 N = normalize( surf_norm );",

				"vec3 mapN = texture2D( normalMap, vUv ).xyz * 2.0 - 1.0;",
				"mapN.xy = normalScale * mapN.xy;",
				"mat3 tsn = mat3( S, T, N );",
				"return normalize( tsn * mapN );",

			"}",

		"#endif"

	].join("\n"),

	// SPECULAR MAP

	specularmap_pars_fragment: [

		"#ifdef USE_SPECULARMAP",

			"uniform sampler2D specularMap;",

		"#endif"

	].join("\n"),

	specularmap_fragment: [

		"float specularStrength;",

		"#ifdef USE_SPECULARMAP",

			"vec4 texelSpecular = texture2D( specularMap, vUv );",
			"specularStrength = texelSpecular.r;",

		"#else",

			"specularStrength = 1.0;",

		"#endif"

	].join("\n"),

	// LIGHTS LAMBERT

	lights_lambert_pars_vertex: [

		"uniform vec3 ambient;",
		"uniform vec3 diffuse;",
		"uniform vec3 emissive;",

		"uniform vec3 ambientLightColor;",

		"#if MAX_DIR_LIGHTS > 0",

			"uniform vec3 directionalLightColor[ MAX_DIR_LIGHTS ];",
			"uniform vec3 directionalLightDirection[ MAX_DIR_LIGHTS ];",

		"#endif",

		"#if MAX_HEMI_LIGHTS > 0",

			"uniform vec3 hemisphereLightSkyColor[ MAX_HEMI_LIGHTS ];",
			"uniform vec3 hemisphereLightGroundColor[ MAX_HEMI_LIGHTS ];",
			"uniform vec3 hemisphereLightDirection[ MAX_HEMI_LIGHTS ];",

		"#endif",

		"#if MAX_POINT_LIGHTS > 0",

			"uniform vec3 pointLightColor[ MAX_POINT_LIGHTS ];",
			"uniform vec3 pointLightPosition[ MAX_POINT_LIGHTS ];",
			"uniform float pointLightDistance[ MAX_POINT_LIGHTS ];",

		"#endif",

		"#if MAX_SPOT_LIGHTS > 0",

			"uniform vec3 spotLightColor[ MAX_SPOT_LIGHTS ];",
			"uniform vec3 spotLightPosition[ MAX_SPOT_LIGHTS ];",
			"uniform vec3 spotLightDirection[ MAX_SPOT_LIGHTS ];",
			"uniform float spotLightDistance[ MAX_SPOT_LIGHTS ];",
			"uniform float spotLightAngleCos[ MAX_SPOT_LIGHTS ];",
			"uniform float spotLightExponent[ MAX_SPOT_LIGHTS ];",

		"#endif",

		"#ifdef WRAP_AROUND",

			"uniform vec3 wrapRGB;",

		"#endif"

	].join("\n"),

	lights_lambert_vertex: [

		"vLightFront = vec3( 0.0 );",

		"#ifdef DOUBLE_SIDED",

			"vLightBack = vec3( 0.0 );",

		"#endif",

		"transformedNormal = normalize( transformedNormal );",

		"#if MAX_DIR_LIGHTS > 0",

		"for( int i = 0; i < MAX_DIR_LIGHTS; i ++ ) {",

			"vec4 lDirection = viewMatrix * vec4( directionalLightDirection[ i ], 0.0 );",
			"vec3 dirVector = normalize( lDirection.xyz );",

			"float dotProduct = dot( transformedNormal, dirVector );",
			"vec3 directionalLightWeighting = vec3( max( dotProduct, 0.0 ) );",

			"#ifdef DOUBLE_SIDED",

				"vec3 directionalLightWeightingBack = vec3( max( -dotProduct, 0.0 ) );",

				"#ifdef WRAP_AROUND",

					"vec3 directionalLightWeightingHalfBack = vec3( max( -0.5 * dotProduct + 0.5, 0.0 ) );",

				"#endif",

			"#endif",

			"#ifdef WRAP_AROUND",

				"vec3 directionalLightWeightingHalf = vec3( max( 0.5 * dotProduct + 0.5, 0.0 ) );",
				"directionalLightWeighting = mix( directionalLightWeighting, directionalLightWeightingHalf, wrapRGB );",

				"#ifdef DOUBLE_SIDED",

					"directionalLightWeightingBack = mix( directionalLightWeightingBack, directionalLightWeightingHalfBack, wrapRGB );",

				"#endif",

			"#endif",

			"vLightFront += directionalLightColor[ i ] * directionalLightWeighting;",

			"#ifdef DOUBLE_SIDED",

				"vLightBack += directionalLightColor[ i ] * directionalLightWeightingBack;",

			"#endif",

		"}",

		"#endif",

		"#if MAX_POINT_LIGHTS > 0",

			"for( int i = 0; i < MAX_POINT_LIGHTS; i ++ ) {",

				"vec4 lPosition = viewMatrix * vec4( pointLightPosition[ i ], 1.0 );",
				"vec3 lVector = lPosition.xyz - mvPosition.xyz;",

				"float lDistance = 1.0;",
				"if ( pointLightDistance[ i ] > 0.0 )",
					"lDistance = 1.0 - min( ( length( lVector ) / pointLightDistance[ i ] ), 1.0 );",

				"lVector = normalize( lVector );",
				"float dotProduct = dot( transformedNormal, lVector );",

				"vec3 pointLightWeighting = vec3( max( dotProduct, 0.0 ) );",

				"#ifdef DOUBLE_SIDED",

					"vec3 pointLightWeightingBack = vec3( max( -dotProduct, 0.0 ) );",

					"#ifdef WRAP_AROUND",

						"vec3 pointLightWeightingHalfBack = vec3( max( -0.5 * dotProduct + 0.5, 0.0 ) );",

					"#endif",

				"#endif",

				"#ifdef WRAP_AROUND",

					"vec3 pointLightWeightingHalf = vec3( max( 0.5 * dotProduct + 0.5, 0.0 ) );",
					"pointLightWeighting = mix( pointLightWeighting, pointLightWeightingHalf, wrapRGB );",

					"#ifdef DOUBLE_SIDED",

						"pointLightWeightingBack = mix( pointLightWeightingBack, pointLightWeightingHalfBack, wrapRGB );",

					"#endif",

				"#endif",

				"vLightFront += pointLightColor[ i ] * pointLightWeighting * lDistance;",

				"#ifdef DOUBLE_SIDED",

					"vLightBack += pointLightColor[ i ] * pointLightWeightingBack * lDistance;",

				"#endif",

			"}",

		"#endif",

		"#if MAX_SPOT_LIGHTS > 0",

			"for( int i = 0; i < MAX_SPOT_LIGHTS; i ++ ) {",

				"vec4 lPosition = viewMatrix * vec4( spotLightPosition[ i ], 1.0 );",
				"vec3 lVector = lPosition.xyz - mvPosition.xyz;",

				"float spotEffect = dot( spotLightDirection[ i ], normalize( spotLightPosition[ i ] - worldPosition.xyz ) );",

				"if ( spotEffect > spotLightAngleCos[ i ] ) {",

					"spotEffect = max( pow( spotEffect, spotLightExponent[ i ] ), 0.0 );",

					"float lDistance = 1.0;",
					"if ( spotLightDistance[ i ] > 0.0 )",
						"lDistance = 1.0 - min( ( length( lVector ) / spotLightDistance[ i ] ), 1.0 );",

					"lVector = normalize( lVector );",

					"float dotProduct = dot( transformedNormal, lVector );",
					"vec3 spotLightWeighting = vec3( max( dotProduct, 0.0 ) );",

					"#ifdef DOUBLE_SIDED",

						"vec3 spotLightWeightingBack = vec3( max( -dotProduct, 0.0 ) );",

						"#ifdef WRAP_AROUND",

							"vec3 spotLightWeightingHalfBack = vec3( max( -0.5 * dotProduct + 0.5, 0.0 ) );",

						"#endif",

					"#endif",

					"#ifdef WRAP_AROUND",

						"vec3 spotLightWeightingHalf = vec3( max( 0.5 * dotProduct + 0.5, 0.0 ) );",
						"spotLightWeighting = mix( spotLightWeighting, spotLightWeightingHalf, wrapRGB );",

						"#ifdef DOUBLE_SIDED",

							"spotLightWeightingBack = mix( spotLightWeightingBack, spotLightWeightingHalfBack, wrapRGB );",

						"#endif",

					"#endif",

					"vLightFront += spotLightColor[ i ] * spotLightWeighting * lDistance * spotEffect;",

					"#ifdef DOUBLE_SIDED",

						"vLightBack += spotLightColor[ i ] * spotLightWeightingBack * lDistance * spotEffect;",

					"#endif",

				"}",

			"}",

		"#endif",

		"#if MAX_HEMI_LIGHTS > 0",

			"for( int i = 0; i < MAX_HEMI_LIGHTS; i ++ ) {",

				"vec4 lDirection = viewMatrix * vec4( hemisphereLightDirection[ i ], 0.0 );",
				"vec3 lVector = normalize( lDirection.xyz );",

				"float dotProduct = dot( transformedNormal, lVector );",

				"float hemiDiffuseWeight = 0.5 * dotProduct + 0.5;",
				"float hemiDiffuseWeightBack = -0.5 * dotProduct + 0.5;",

				"vLightFront += mix( hemisphereLightGroundColor[ i ], hemisphereLightSkyColor[ i ], hemiDiffuseWeight );",

				"#ifdef DOUBLE_SIDED",

					"vLightBack += mix( hemisphereLightGroundColor[ i ], hemisphereLightSkyColor[ i ], hemiDiffuseWeightBack );",

				"#endif",

			"}",

		"#endif",

		"vLightFront = vLightFront * diffuse + ambient * ambientLightColor + emissive;",

		"#ifdef DOUBLE_SIDED",

			"vLightBack = vLightBack * diffuse + ambient * ambientLightColor + emissive;",

		"#endif"

	].join("\n"),

	// LIGHTS PHONG

	lights_phong_pars_vertex: [

		"#ifndef PHONG_PER_PIXEL",

		"#if MAX_POINT_LIGHTS > 0",

			"uniform vec3 pointLightPosition[ MAX_POINT_LIGHTS ];",
			"uniform float pointLightDistance[ MAX_POINT_LIGHTS ];",

			"varying vec4 vPointLight[ MAX_POINT_LIGHTS ];",

		"#endif",

		"#if MAX_SPOT_LIGHTS > 0",

			"uniform vec3 spotLightPosition[ MAX_SPOT_LIGHTS ];",
			"uniform float spotLightDistance[ MAX_SPOT_LIGHTS ];",

			"varying vec4 vSpotLight[ MAX_SPOT_LIGHTS ];",

		"#endif",

		"#endif",

		"#if MAX_SPOT_LIGHTS > 0 || defined( USE_BUMPMAP )",

			"varying vec3 vWorldPosition;",

		"#endif"

	].join("\n"),


	lights_phong_vertex: [

		"#ifndef PHONG_PER_PIXEL",

		"#if MAX_POINT_LIGHTS > 0",

			"for( int i = 0; i < MAX_POINT_LIGHTS; i ++ ) {",

				"vec4 lPosition = viewMatrix * vec4( pointLightPosition[ i ], 1.0 );",
				"vec3 lVector = lPosition.xyz - mvPosition.xyz;",

				"float lDistance = 1.0;",
				"if ( pointLightDistance[ i ] > 0.0 )",
					"lDistance = 1.0 - min( ( length( lVector ) / pointLightDistance[ i ] ), 1.0 );",

				"vPointLight[ i ] = vec4( lVector, lDistance );",

			"}",

		"#endif",

		"#if MAX_SPOT_LIGHTS > 0",

			"for( int i = 0; i < MAX_SPOT_LIGHTS; i ++ ) {",

				"vec4 lPosition = viewMatrix * vec4( spotLightPosition[ i ], 1.0 );",
				"vec3 lVector = lPosition.xyz - mvPosition.xyz;",

				"float lDistance = 1.0;",
				"if ( spotLightDistance[ i ] > 0.0 )",
					"lDistance = 1.0 - min( ( length( lVector ) / spotLightDistance[ i ] ), 1.0 );",

				"vSpotLight[ i ] = vec4( lVector, lDistance );",

			"}",

		"#endif",

		"#endif",

		"#if MAX_SPOT_LIGHTS > 0 || defined( USE_BUMPMAP )",

			"vWorldPosition = worldPosition.xyz;",

		"#endif"

	].join("\n"),

	lights_phong_pars_fragment: [

		"uniform vec3 ambientLightColor;",

		"#if MAX_DIR_LIGHTS > 0",

			"uniform vec3 directionalLightColor[ MAX_DIR_LIGHTS ];",
			"uniform vec3 directionalLightDirection[ MAX_DIR_LIGHTS ];",

		"#endif",

		"#if MAX_HEMI_LIGHTS > 0",

			"uniform vec3 hemisphereLightSkyColor[ MAX_HEMI_LIGHTS ];",
			"uniform vec3 hemisphereLightGroundColor[ MAX_HEMI_LIGHTS ];",
			"uniform vec3 hemisphereLightDirection[ MAX_HEMI_LIGHTS ];",

		"#endif",

		"#if MAX_POINT_LIGHTS > 0",

			"uniform vec3 pointLightColor[ MAX_POINT_LIGHTS ];",

			"#ifdef PHONG_PER_PIXEL",

				"uniform vec3 pointLightPosition[ MAX_POINT_LIGHTS ];",
				"uniform float pointLightDistance[ MAX_POINT_LIGHTS ];",

			"#else",

				"varying vec4 vPointLight[ MAX_POINT_LIGHTS ];",

			"#endif",

		"#endif",

		"#if MAX_SPOT_LIGHTS > 0",

			"uniform vec3 spotLightColor[ MAX_SPOT_LIGHTS ];",
			"uniform vec3 spotLightPosition[ MAX_SPOT_LIGHTS ];",
			"uniform vec3 spotLightDirection[ MAX_SPOT_LIGHTS ];",
			"uniform float spotLightAngleCos[ MAX_SPOT_LIGHTS ];",
			"uniform float spotLightExponent[ MAX_SPOT_LIGHTS ];",

			"#ifdef PHONG_PER_PIXEL",

				"uniform float spotLightDistance[ MAX_SPOT_LIGHTS ];",

			"#else",

				"varying vec4 vSpotLight[ MAX_SPOT_LIGHTS ];",

			"#endif",

		"#endif",

		"#if MAX_SPOT_LIGHTS > 0 || defined( USE_BUMPMAP )",

			"varying vec3 vWorldPosition;",

		"#endif",

		"#ifdef WRAP_AROUND",

			"uniform vec3 wrapRGB;",

		"#endif",

		"varying vec3 vViewPosition;",
		"varying vec3 vNormal;"

	].join("\n"),

	lights_phong_fragment: [

		"vec3 normal = normalize( vNormal );",
		"vec3 viewPosition = normalize( vViewPosition );",

		"#ifdef DOUBLE_SIDED",

			"normal = normal * ( -1.0 + 2.0 * float( gl_FrontFacing ) );",

		"#endif",

		"#ifdef USE_NORMALMAP",

			"normal = perturbNormal2Arb( -vViewPosition, normal );",

		"#elif defined( USE_BUMPMAP )",

			"normal = perturbNormalArb( -vViewPosition, normal, dHdxy_fwd() );",

		"#endif",

		"#if MAX_POINT_LIGHTS > 0",

			"vec3 pointDiffuse  = vec3( 0.0 );",
			"vec3 pointSpecular = vec3( 0.0 );",

			"for ( int i = 0; i < MAX_POINT_LIGHTS; i ++ ) {",

				"#ifdef PHONG_PER_PIXEL",

					"vec4 lPosition = viewMatrix * vec4( pointLightPosition[ i ], 1.0 );",
					"vec3 lVector = lPosition.xyz + vViewPosition.xyz;",

					"float lDistance = 1.0;",
					"if ( pointLightDistance[ i ] > 0.0 )",
						"lDistance = 1.0 - min( ( length( lVector ) / pointLightDistance[ i ] ), 1.0 );",

					"lVector = normalize( lVector );",

				"#else",

					"vec3 lVector = normalize( vPointLight[ i ].xyz );",
					"float lDistance = vPointLight[ i ].w;",

				"#endif",

				// diffuse

				"float dotProduct = dot( normal, lVector );",

				"#ifdef WRAP_AROUND",

					"float pointDiffuseWeightFull = max( dotProduct, 0.0 );",
					"float pointDiffuseWeightHalf = max( 0.5 * dotProduct + 0.5, 0.0 );",

					"vec3 pointDiffuseWeight = mix( vec3 ( pointDiffuseWeightFull ), vec3( pointDiffuseWeightHalf ), wrapRGB );",

				"#else",

					"float pointDiffuseWeight = max( dotProduct, 0.0 );",

				"#endif",

				"pointDiffuse  += diffuse * pointLightColor[ i ] * pointDiffuseWeight * lDistance;",

				// specular

				"vec3 pointHalfVector = normalize( lVector + viewPosition );",
				"float pointDotNormalHalf = max( dot( normal, pointHalfVector ), 0.0 );",
				"float pointSpecularWeight = specularStrength * max( pow( pointDotNormalHalf, shininess ), 0.0 );",

				"#ifdef PHYSICALLY_BASED_SHADING",

					// 2.0 => 2.0001 is hack to work around ANGLE bug

					"float specularNormalization = ( shininess + 2.0001 ) / 8.0;",

					"vec3 schlick = specular + vec3( 1.0 - specular ) * pow( 1.0 - dot( lVector, pointHalfVector ), 5.0 );",
					"pointSpecular += schlick * pointLightColor[ i ] * pointSpecularWeight * pointDiffuseWeight * lDistance * specularNormalization;",

				"#else",

					"pointSpecular += specular * pointLightColor[ i ] * pointSpecularWeight * pointDiffuseWeight * lDistance;",

				"#endif",

			"}",

		"#endif",

		"#if MAX_SPOT_LIGHTS > 0",

			"vec3 spotDiffuse  = vec3( 0.0 );",
			"vec3 spotSpecular = vec3( 0.0 );",

			"for ( int i = 0; i < MAX_SPOT_LIGHTS; i ++ ) {",

				"#ifdef PHONG_PER_PIXEL",

					"vec4 lPosition = viewMatrix * vec4( spotLightPosition[ i ], 1.0 );",
					"vec3 lVector = lPosition.xyz + vViewPosition.xyz;",

					"float lDistance = 1.0;",
					"if ( spotLightDistance[ i ] > 0.0 )",
						"lDistance = 1.0 - min( ( length( lVector ) / spotLightDistance[ i ] ), 1.0 );",

					"lVector = normalize( lVector );",

				"#else",

					"vec3 lVector = normalize( vSpotLight[ i ].xyz );",
					"float lDistance = vSpotLight[ i ].w;",

				"#endif",

				"float spotEffect = dot( spotLightDirection[ i ], normalize( spotLightPosition[ i ] - vWorldPosition ) );",

				"if ( spotEffect > spotLightAngleCos[ i ] ) {",

					"spotEffect = max( pow( spotEffect, spotLightExponent[ i ] ), 0.0 );",

					// diffuse

					"float dotProduct = dot( normal, lVector );",

					"#ifdef WRAP_AROUND",

						"float spotDiffuseWeightFull = max( dotProduct, 0.0 );",
						"float spotDiffuseWeightHalf = max( 0.5 * dotProduct + 0.5, 0.0 );",

						"vec3 spotDiffuseWeight = mix( vec3 ( spotDiffuseWeightFull ), vec3( spotDiffuseWeightHalf ), wrapRGB );",

					"#else",

						"float spotDiffuseWeight = max( dotProduct, 0.0 );",

					"#endif",

					"spotDiffuse += diffuse * spotLightColor[ i ] * spotDiffuseWeight * lDistance * spotEffect;",

					// specular

					"vec3 spotHalfVector = normalize( lVector + viewPosition );",
					"float spotDotNormalHalf = max( dot( normal, spotHalfVector ), 0.0 );",
					"float spotSpecularWeight = specularStrength * max( pow( spotDotNormalHalf, shininess ), 0.0 );",

					"#ifdef PHYSICALLY_BASED_SHADING",

						// 2.0 => 2.0001 is hack to work around ANGLE bug

						"float specularNormalization = ( shininess + 2.0001 ) / 8.0;",

						"vec3 schlick = specular + vec3( 1.0 - specular ) * pow( 1.0 - dot( lVector, spotHalfVector ), 5.0 );",
						"spotSpecular += schlick * spotLightColor[ i ] * spotSpecularWeight * spotDiffuseWeight * lDistance * specularNormalization * spotEffect;",

					"#else",

						"spotSpecular += specular * spotLightColor[ i ] * spotSpecularWeight * spotDiffuseWeight * lDistance * spotEffect;",

					"#endif",

				"}",

			"}",

		"#endif",

		"#if MAX_DIR_LIGHTS > 0",

			"vec3 dirDiffuse  = vec3( 0.0 );",
			"vec3 dirSpecular = vec3( 0.0 );" ,

			"for( int i = 0; i < MAX_DIR_LIGHTS; i ++ ) {",

				"vec4 lDirection = viewMatrix * vec4( directionalLightDirection[ i ], 0.0 );",
				"vec3 dirVector = normalize( lDirection.xyz );",

				// diffuse

				"float dotProduct = dot( normal, dirVector );",

				"#ifdef WRAP_AROUND",

					"float dirDiffuseWeightFull = max( dotProduct, 0.0 );",
					"float dirDiffuseWeightHalf = max( 0.5 * dotProduct + 0.5, 0.0 );",

					"vec3 dirDiffuseWeight = mix( vec3( dirDiffuseWeightFull ), vec3( dirDiffuseWeightHalf ), wrapRGB );",

				"#else",

					"float dirDiffuseWeight = max( dotProduct, 0.0 );",

				"#endif",

				"dirDiffuse  += diffuse * directionalLightColor[ i ] * dirDiffuseWeight;",

				// specular

				"vec3 dirHalfVector = normalize( dirVector + viewPosition );",
				"float dirDotNormalHalf = max( dot( normal, dirHalfVector ), 0.0 );",
				"float dirSpecularWeight = specularStrength * max( pow( dirDotNormalHalf, shininess ), 0.0 );",

				"#ifdef PHYSICALLY_BASED_SHADING",

					/*
					// fresnel term from skin shader
					"const float F0 = 0.128;",

					"float base = 1.0 - dot( viewPosition, dirHalfVector );",
					"float exponential = pow( base, 5.0 );",

					"float fresnel = exponential + F0 * ( 1.0 - exponential );",
					*/

					/*
					// fresnel term from fresnel shader
					"const float mFresnelBias = 0.08;",
					"const float mFresnelScale = 0.3;",
					"const float mFresnelPower = 5.0;",

					"float fresnel = mFresnelBias + mFresnelScale * pow( 1.0 + dot( normalize( -viewPosition ), normal ), mFresnelPower );",
					*/

					// 2.0 => 2.0001 is hack to work around ANGLE bug

					"float specularNormalization = ( shininess + 2.0001 ) / 8.0;",

					//"dirSpecular += specular * directionalLightColor[ i ] * dirSpecularWeight * dirDiffuseWeight * specularNormalization * fresnel;",

					"vec3 schlick = specular + vec3( 1.0 - specular ) * pow( 1.0 - dot( dirVector, dirHalfVector ), 5.0 );",
					"dirSpecular += schlick * directionalLightColor[ i ] * dirSpecularWeight * dirDiffuseWeight * specularNormalization;",

				"#else",

					"dirSpecular += specular * directionalLightColor[ i ] * dirSpecularWeight * dirDiffuseWeight;",

				"#endif",

			"}",

		"#endif",

		"#if MAX_HEMI_LIGHTS > 0",

			"vec3 hemiDiffuse  = vec3( 0.0 );",
			"vec3 hemiSpecular = vec3( 0.0 );" ,

			"for( int i = 0; i < MAX_HEMI_LIGHTS; i ++ ) {",

				"vec4 lDirection = viewMatrix * vec4( hemisphereLightDirection[ i ], 0.0 );",
				"vec3 lVector = normalize( lDirection.xyz );",

				// diffuse

				"float dotProduct = dot( normal, lVector );",
				"float hemiDiffuseWeight = 0.5 * dotProduct + 0.5;",

				"vec3 hemiColor = mix( hemisphereLightGroundColor[ i ], hemisphereLightSkyColor[ i ], hemiDiffuseWeight );",

				"hemiDiffuse += diffuse * hemiColor;",

				// specular (sky light)

				"vec3 hemiHalfVectorSky = normalize( lVector + viewPosition );",
				"float hemiDotNormalHalfSky = 0.5 * dot( normal, hemiHalfVectorSky ) + 0.5;",
				"float hemiSpecularWeightSky = specularStrength * max( pow( hemiDotNormalHalfSky, shininess ), 0.0 );",

				// specular (ground light)

				"vec3 lVectorGround = -lVector;",

				"vec3 hemiHalfVectorGround = normalize( lVectorGround + viewPosition );",
				"float hemiDotNormalHalfGround = 0.5 * dot( normal, hemiHalfVectorGround ) + 0.5;",
				"float hemiSpecularWeightGround = specularStrength * max( pow( hemiDotNormalHalfGround, shininess ), 0.0 );",

				"#ifdef PHYSICALLY_BASED_SHADING",

					"float dotProductGround = dot( normal, lVectorGround );",

					// 2.0 => 2.0001 is hack to work around ANGLE bug

					"float specularNormalization = ( shininess + 2.0001 ) / 8.0;",

					"vec3 schlickSky = specular + vec3( 1.0 - specular ) * pow( 1.0 - dot( lVector, hemiHalfVectorSky ), 5.0 );",
					"vec3 schlickGround = specular + vec3( 1.0 - specular ) * pow( 1.0 - dot( lVectorGround, hemiHalfVectorGround ), 5.0 );",
					"hemiSpecular += hemiColor * specularNormalization * ( schlickSky * hemiSpecularWeightSky * max( dotProduct, 0.0 ) + schlickGround * hemiSpecularWeightGround * max( dotProductGround, 0.0 ) );",

				"#else",

					"hemiSpecular += specular * hemiColor * ( hemiSpecularWeightSky + hemiSpecularWeightGround ) * hemiDiffuseWeight;",

				"#endif",

			"}",

		"#endif",

		"vec3 totalDiffuse = vec3( 0.0 );",
		"vec3 totalSpecular = vec3( 0.0 );",

		"#if MAX_DIR_LIGHTS > 0",

			"totalDiffuse += dirDiffuse;",
			"totalSpecular += dirSpecular;",

		"#endif",

		"#if MAX_HEMI_LIGHTS > 0",

			"totalDiffuse += hemiDiffuse;",
			"totalSpecular += hemiSpecular;",

		"#endif",

		"#if MAX_POINT_LIGHTS > 0",

			"totalDiffuse += pointDiffuse;",
			"totalSpecular += pointSpecular;",

		"#endif",

		"#if MAX_SPOT_LIGHTS > 0",

			"totalDiffuse += spotDiffuse;",
			"totalSpecular += spotSpecular;",

		"#endif",

		"#ifdef METAL",

			"gl_FragColor.xyz = gl_FragColor.xyz * ( emissive + totalDiffuse + ambientLightColor * ambient + totalSpecular );",

		"#else",

			"gl_FragColor.xyz = gl_FragColor.xyz * ( emissive + totalDiffuse + ambientLightColor * ambient ) + totalSpecular;",

		"#endif"

	].join("\n"),

	// VERTEX COLORS

	color_pars_fragment: [

		"#ifdef USE_COLOR",

			"varying vec3 vColor;",

		"#endif"

	].join("\n"),


	color_fragment: [

		"#ifdef USE_COLOR",

			"gl_FragColor = gl_FragColor * vec4( vColor, opacity );",

		"#endif"

	].join("\n"),

	color_pars_vertex: [

		"#ifdef USE_COLOR",

			"varying vec3 vColor;",

		"#endif"

	].join("\n"),


	color_vertex: [

		"#ifdef USE_COLOR",

			"#ifdef GAMMA_INPUT",

				"vColor = color * color;",

			"#else",

				"vColor = color;",

			"#endif",

		"#endif"

	].join("\n"),

	// SKINNING

	skinning_pars_vertex: [

		"#ifdef USE_SKINNING",

			"#ifdef BONE_TEXTURE",

				"uniform sampler2D boneTexture;",

				"mat4 getBoneMatrix( const in float i ) {",

					"float j = i * 4.0;",
					"float x = mod( j, N_BONE_PIXEL_X );",
					"float y = floor( j / N_BONE_PIXEL_X );",

					"const float dx = 1.0 / N_BONE_PIXEL_X;",
					"const float dy = 1.0 / N_BONE_PIXEL_Y;",

					"y = dy * ( y + 0.5 );",

					"vec4 v1 = texture2D( boneTexture, vec2( dx * ( x + 0.5 ), y ) );",
					"vec4 v2 = texture2D( boneTexture, vec2( dx * ( x + 1.5 ), y ) );",
					"vec4 v3 = texture2D( boneTexture, vec2( dx * ( x + 2.5 ), y ) );",
					"vec4 v4 = texture2D( boneTexture, vec2( dx * ( x + 3.5 ), y ) );",

					"mat4 bone = mat4( v1, v2, v3, v4 );",

					"return bone;",

				"}",

			"#else",

				"uniform mat4 boneGlobalMatrices[ MAX_BONES ];",

				"mat4 getBoneMatrix( const in float i ) {",

					"mat4 bone = boneGlobalMatrices[ int(i) ];",
					"return bone;",

				"}",

			"#endif",

		"#endif"

	].join("\n"),

	skinbase_vertex: [

		"#ifdef USE_SKINNING",

			"mat4 boneMatX = getBoneMatrix( skinIndex.x );",
			"mat4 boneMatY = getBoneMatrix( skinIndex.y );",

		"#endif"

	].join("\n"),

	skinning_vertex: [

		"#ifdef USE_SKINNING",

			"#ifdef USE_MORPHTARGETS",

			"vec4 skinVertex = vec4( morphed, 1.0 );",

			"#else",

			"vec4 skinVertex = vec4( position, 1.0 );",

			"#endif",

			"vec4 skinned  = boneMatX * skinVertex * skinWeight.x;",
			"skinned 	  += boneMatY * skinVertex * skinWeight.y;",

		"#endif"

	].join("\n"),

	// MORPHING

	morphtarget_pars_vertex: [

		"#ifdef USE_MORPHTARGETS",

			"#ifndef USE_MORPHNORMALS",

			"uniform float morphTargetInfluences[ 8 ];",

			"#else",

			"uniform float morphTargetInfluences[ 4 ];",

			"#endif",

		"#endif"

	].join("\n"),

	morphtarget_vertex: [

		"#ifdef USE_MORPHTARGETS",

			"vec3 morphed = vec3( 0.0 );",
			"morphed += ( morphTarget0 - position ) * morphTargetInfluences[ 0 ];",
			"morphed += ( morphTarget1 - position ) * morphTargetInfluences[ 1 ];",
			"morphed += ( morphTarget2 - position ) * morphTargetInfluences[ 2 ];",
			"morphed += ( morphTarget3 - position ) * morphTargetInfluences[ 3 ];",

			"#ifndef USE_MORPHNORMALS",

			"morphed += ( morphTarget4 - position ) * morphTargetInfluences[ 4 ];",
			"morphed += ( morphTarget5 - position ) * morphTargetInfluences[ 5 ];",
			"morphed += ( morphTarget6 - position ) * morphTargetInfluences[ 6 ];",
			"morphed += ( morphTarget7 - position ) * morphTargetInfluences[ 7 ];",

			"#endif",

			"morphed += position;",

		"#endif"

	].join("\n"),

	default_vertex : [

		"vec4 mvPosition;",

		"#ifdef USE_SKINNING",

			"mvPosition = modelViewMatrix * skinned;",

		"#endif",

		"#if !defined( USE_SKINNING ) && defined( USE_MORPHTARGETS )",

			"mvPosition = modelViewMatrix * vec4( morphed, 1.0 );",

		"#endif",

		"#if !defined( USE_SKINNING ) && ! defined( USE_MORPHTARGETS )",

			"mvPosition = modelViewMatrix * vec4( position, 1.0 );",

		"#endif",

		"gl_Position = projectionMatrix * mvPosition;"

	].join("\n"),

	morphnormal_vertex: [

		"#ifdef USE_MORPHNORMALS",

			"vec3 morphedNormal = vec3( 0.0 );",

			"morphedNormal +=  ( morphNormal0 - normal ) * morphTargetInfluences[ 0 ];",
			"morphedNormal +=  ( morphNormal1 - normal ) * morphTargetInfluences[ 1 ];",
			"morphedNormal +=  ( morphNormal2 - normal ) * morphTargetInfluences[ 2 ];",
			"morphedNormal +=  ( morphNormal3 - normal ) * morphTargetInfluences[ 3 ];",

			"morphedNormal += normal;",

		"#endif"

	].join("\n"),

	skinnormal_vertex: [

		"#ifdef USE_SKINNING",

			"mat4 skinMatrix = skinWeight.x * boneMatX;",
			"skinMatrix 	+= skinWeight.y * boneMatY;",

			"#ifdef USE_MORPHNORMALS",

			"vec4 skinnedNormal = skinMatrix * vec4( morphedNormal, 0.0 );",

			"#else",

			"vec4 skinnedNormal = skinMatrix * vec4( normal, 0.0 );",

			"#endif",

		"#endif"

	].join("\n"),

	defaultnormal_vertex: [

		"vec3 objectNormal;",

		"#ifdef USE_SKINNING",

			"objectNormal = skinnedNormal.xyz;",

		"#endif",

		"#if !defined( USE_SKINNING ) && defined( USE_MORPHNORMALS )",

			"objectNormal = morphedNormal;",

		"#endif",

		"#if !defined( USE_SKINNING ) && ! defined( USE_MORPHNORMALS )",

			"objectNormal = normal;",

		"#endif",

		"#ifdef FLIP_SIDED",

			"objectNormal = -objectNormal;",

		"#endif",

		"vec3 transformedNormal = normalMatrix * objectNormal;"

	].join("\n"),

	// SHADOW MAP

	// based on SpiderGL shadow map and Fabien Sanglard's GLSL shadow mapping examples
	//  http://spidergl.org/example.php?id=6
	// 	http://fabiensanglard.net/shadowmapping

	shadowmap_pars_fragment: [

		"#ifdef USE_SHADOWMAP",

			"uniform sampler2D shadowMap[ MAX_SHADOWS ];",
			"uniform vec2 shadowMapSize[ MAX_SHADOWS ];",

			"uniform float shadowDarkness[ MAX_SHADOWS ];",
			"uniform float shadowBias[ MAX_SHADOWS ];",

			"varying vec4 vShadowCoord[ MAX_SHADOWS ];",

			"float unpackDepth( const in vec4 rgba_depth ) {",

				"const vec4 bit_shift = vec4( 1.0 / ( 256.0 * 256.0 * 256.0 ), 1.0 / ( 256.0 * 256.0 ), 1.0 / 256.0, 1.0 );",
				"float depth = dot( rgba_depth, bit_shift );",
				"return depth;",

			"}",

		"#endif"

	].join("\n"),

	shadowmap_fragment: [

		"#ifdef USE_SHADOWMAP",

			"#ifdef SHADOWMAP_DEBUG",

				"vec3 frustumColors[3];",
				"frustumColors[0] = vec3( 1.0, 0.5, 0.0 );",
				"frustumColors[1] = vec3( 0.0, 1.0, 0.8 );",
				"frustumColors[2] = vec3( 0.0, 0.5, 1.0 );",

			"#endif",

			"#ifdef SHADOWMAP_CASCADE",

				"int inFrustumCount = 0;",

			"#endif",

			"float fDepth;",
			"vec3 shadowColor = vec3( 1.0 );",

			"for( int i = 0; i < MAX_SHADOWS; i ++ ) {",

				"vec3 shadowCoord = vShadowCoord[ i ].xyz / vShadowCoord[ i ].w;",

				// "if ( something && something )" 		 breaks ATI OpenGL shader compiler
				// "if ( all( something, something ) )"  using this instead

				"bvec4 inFrustumVec = bvec4 ( shadowCoord.x >= 0.0, shadowCoord.x <= 1.0, shadowCoord.y >= 0.0, shadowCoord.y <= 1.0 );",
				"bool inFrustum = all( inFrustumVec );",

				// don't shadow pixels outside of light frustum
				// use just first frustum (for cascades)
				// don't shadow pixels behind far plane of light frustum

				"#ifdef SHADOWMAP_CASCADE",

					"inFrustumCount += int( inFrustum );",
					"bvec3 frustumTestVec = bvec3( inFrustum, inFrustumCount == 1, shadowCoord.z <= 1.0 );",

				"#else",

					"bvec2 frustumTestVec = bvec2( inFrustum, shadowCoord.z <= 1.0 );",

				"#endif",

				"bool frustumTest = all( frustumTestVec );",

				"if ( frustumTest ) {",

					"shadowCoord.z += shadowBias[ i ];",

					"#if defined( SHADOWMAP_TYPE_PCF )",

						// Percentage-close filtering
						// (9 pixel kernel)
						// http://fabiensanglard.net/shadowmappingPCF/

						"float shadow = 0.0;",

						/*
						// nested loops breaks shader compiler / validator on some ATI cards when using OpenGL
						// must enroll loop manually

						"for ( float y = -1.25; y <= 1.25; y += 1.25 )",
							"for ( float x = -1.25; x <= 1.25; x += 1.25 ) {",

								"vec4 rgbaDepth = texture2D( shadowMap[ i ], vec2( x * xPixelOffset, y * yPixelOffset ) + shadowCoord.xy );",

								// doesn't seem to produce any noticeable visual difference compared to simple "texture2D" lookup
								//"vec4 rgbaDepth = texture2DProj( shadowMap[ i ], vec4( vShadowCoord[ i ].w * ( vec2( x * xPixelOffset, y * yPixelOffset ) + shadowCoord.xy ), 0.05, vShadowCoord[ i ].w ) );",

								"float fDepth = unpackDepth( rgbaDepth );",

								"if ( fDepth < shadowCoord.z )",
									"shadow += 1.0;",

						"}",

						"shadow /= 9.0;",

						*/

						"const float shadowDelta = 1.0 / 9.0;",

						"float xPixelOffset = 1.0 / shadowMapSize[ i ].x;",
						"float yPixelOffset = 1.0 / shadowMapSize[ i ].y;",

						"float dx0 = -1.25 * xPixelOffset;",
						"float dy0 = -1.25 * yPixelOffset;",
						"float dx1 = 1.25 * xPixelOffset;",
						"float dy1 = 1.25 * yPixelOffset;",

						"fDepth = unpackDepth( texture2D( shadowMap[ i ], shadowCoord.xy + vec2( dx0, dy0 ) ) );",
						"if ( fDepth < shadowCoord.z ) shadow += shadowDelta;",

						"fDepth = unpackDepth( texture2D( shadowMap[ i ], shadowCoord.xy + vec2( 0.0, dy0 ) ) );",
						"if ( fDepth < shadowCoord.z ) shadow += shadowDelta;",

						"fDepth = unpackDepth( texture2D( shadowMap[ i ], shadowCoord.xy + vec2( dx1, dy0 ) ) );",
						"if ( fDepth < shadowCoord.z ) shadow += shadowDelta;",

						"fDepth = unpackDepth( texture2D( shadowMap[ i ], shadowCoord.xy + vec2( dx0, 0.0 ) ) );",
						"if ( fDepth < shadowCoord.z ) shadow += shadowDelta;",

						"fDepth = unpackDepth( texture2D( shadowMap[ i ], shadowCoord.xy ) );",
						"if ( fDepth < shadowCoord.z ) shadow += shadowDelta;",

						"fDepth = unpackDepth( texture2D( shadowMap[ i ], shadowCoord.xy + vec2( dx1, 0.0 ) ) );",
						"if ( fDepth < shadowCoord.z ) shadow += shadowDelta;",

						"fDepth = unpackDepth( texture2D( shadowMap[ i ], shadowCoord.xy + vec2( dx0, dy1 ) ) );",
						"if ( fDepth < shadowCoord.z ) shadow += shadowDelta;",

						"fDepth = unpackDepth( texture2D( shadowMap[ i ], shadowCoord.xy + vec2( 0.0, dy1 ) ) );",
						"if ( fDepth < shadowCoord.z ) shadow += shadowDelta;",

						"fDepth = unpackDepth( texture2D( shadowMap[ i ], shadowCoord.xy + vec2( dx1, dy1 ) ) );",
						"if ( fDepth < shadowCoord.z ) shadow += shadowDelta;",

						"shadowColor = shadowColor * vec3( ( 1.0 - shadowDarkness[ i ] * shadow ) );",

					"#elif defined( SHADOWMAP_TYPE_PCF_SOFT )",

						// Percentage-close filtering
						// (9 pixel kernel)
						// http://fabiensanglard.net/shadowmappingPCF/

						"float shadow = 0.0;",

						"float xPixelOffset = 1.0 / shadowMapSize[ i ].x;",
						"float yPixelOffset = 1.0 / shadowMapSize[ i ].y;",

						"float dx0 = -1.0 * xPixelOffset;",
						"float dy0 = -1.0 * yPixelOffset;",
						"float dx1 = 1.0 * xPixelOffset;",
						"float dy1 = 1.0 * yPixelOffset;",

						"mat3 shadowKernel;",
						"mat3 depthKernel;",

						"depthKernel[0][0] = unpackDepth( texture2D( shadowMap[ i ], shadowCoord.xy + vec2( dx0, dy0 ) ) );",
						"depthKernel[0][1] = unpackDepth( texture2D( shadowMap[ i ], shadowCoord.xy + vec2( dx0, 0.0 ) ) );",
						"depthKernel[0][2] = unpackDepth( texture2D( shadowMap[ i ], shadowCoord.xy + vec2( dx0, dy1 ) ) );",
						"depthKernel[1][0] = unpackDepth( texture2D( shadowMap[ i ], shadowCoord.xy + vec2( 0.0, dy0 ) ) );",
						"depthKernel[1][1] = unpackDepth( texture2D( shadowMap[ i ], shadowCoord.xy ) );",
						"depthKernel[1][2] = unpackDepth( texture2D( shadowMap[ i ], shadowCoord.xy + vec2( 0.0, dy1 ) ) );",
						"depthKernel[2][0] = unpackDepth( texture2D( shadowMap[ i ], shadowCoord.xy + vec2( dx1, dy0 ) ) );",
						"depthKernel[2][1] = unpackDepth( texture2D( shadowMap[ i ], shadowCoord.xy + vec2( dx1, 0.0 ) ) );",
						"depthKernel[2][2] = unpackDepth( texture2D( shadowMap[ i ], shadowCoord.xy + vec2( dx1, dy1 ) ) );",

						"vec3 shadowZ = vec3( shadowCoord.z );",
						"shadowKernel[0] = vec3(lessThan(depthKernel[0], shadowZ ));",
						"shadowKernel[0] *= vec3(0.25);",
													
						"shadowKernel[1] = vec3(lessThan(depthKernel[1], shadowZ ));",
						"shadowKernel[1] *= vec3(0.25);",

						"shadowKernel[2] = vec3(lessThan(depthKernel[2], shadowZ ));",
						"shadowKernel[2] *= vec3(0.25);",

						"vec2 fractionalCoord = 1.0 - fract( shadowCoord.xy * shadowMapSize[i].xy );",

						"shadowKernel[0] = mix( shadowKernel[1], shadowKernel[0], fractionalCoord.x );",
						"shadowKernel[1] = mix( shadowKernel[2], shadowKernel[1], fractionalCoord.x );",

						"vec4 shadowValues;",
						"shadowValues.x = mix( shadowKernel[0][1], shadowKernel[0][0], fractionalCoord.y );",
						"shadowValues.y = mix( shadowKernel[0][2], shadowKernel[0][1], fractionalCoord.y );",
						"shadowValues.z = mix( shadowKernel[1][1], shadowKernel[1][0], fractionalCoord.y );",
						"shadowValues.w = mix( shadowKernel[1][2], shadowKernel[1][1], fractionalCoord.y );",

						"shadow = dot( shadowValues, vec4( 1.0 ) );",

						"shadowColor = shadowColor * vec3( ( 1.0 - shadowDarkness[ i ] * shadow ) );",

					"#else",

						"vec4 rgbaDepth = texture2D( shadowMap[ i ], shadowCoord.xy );",
						"float fDepth = unpackDepth( rgbaDepth );",

						"if ( fDepth < shadowCoord.z )",

							// spot with multiple shadows is darker

							"shadowColor = shadowColor * vec3( 1.0 - shadowDarkness[ i ] );",

							// spot with multiple shadows has the same color as single shadow spot

							//"shadowColor = min( shadowColor, vec3( shadowDarkness[ i ] ) );",

					"#endif",

				"}",


				"#ifdef SHADOWMAP_DEBUG",

					"#ifdef SHADOWMAP_CASCADE",

						"if ( inFrustum && inFrustumCount == 1 ) gl_FragColor.xyz *= frustumColors[ i ];",

					"#else",

						"if ( inFrustum ) gl_FragColor.xyz *= frustumColors[ i ];",

					"#endif",

				"#endif",

			"}",

			"#ifdef GAMMA_OUTPUT",

				"shadowColor *= shadowColor;",

			"#endif",

			"gl_FragColor.xyz = gl_FragColor.xyz * shadowColor;",

		"#endif"

	].join("\n"),

	shadowmap_pars_vertex: [

		"#ifdef USE_SHADOWMAP",

			"varying vec4 vShadowCoord[ MAX_SHADOWS ];",
			"uniform mat4 shadowMatrix[ MAX_SHADOWS ];",

		"#endif"

	].join("\n"),

	shadowmap_vertex: [

		"#ifdef USE_SHADOWMAP",

			"for( int i = 0; i < MAX_SHADOWS; i ++ ) {",

				"vShadowCoord[ i ] = shadowMatrix[ i ] * worldPosition;",

			"}",

		"#endif"

	].join("\n"),

	// ALPHATEST

	alphatest_fragment: [

		"#ifdef ALPHATEST",

			"if ( gl_FragColor.a < ALPHATEST ) discard;",

		"#endif"

	].join("\n"),

	// LINEAR SPACE

	linear_to_gamma_fragment: [

		"#ifdef GAMMA_OUTPUT",

			"gl_FragColor.xyz = sqrt( gl_FragColor.xyz );",

		"#endif"

	].join("\n")


};

THREE.UniformsUtils = {

	merge: function ( uniforms ) {

		var u, p, tmp, merged = {};

		for ( u = 0; u < uniforms.length; u ++ ) {

			tmp = this.clone( uniforms[ u ] );

			for ( p in tmp ) {

				merged[ p ] = tmp[ p ];

			}

		}

		return merged;

	},

	clone: function ( uniforms_src ) {

		var u, p, parameter, parameter_src, uniforms_dst = {};

		for ( u in uniforms_src ) {

			uniforms_dst[ u ] = {};

			for ( p in uniforms_src[ u ] ) {

				parameter_src = uniforms_src[ u ][ p ];

				if ( parameter_src instanceof THREE.Color ||
					 parameter_src instanceof THREE.Vector2 ||
					 parameter_src instanceof THREE.Vector3 ||
					 parameter_src instanceof THREE.Vector4 ||
					 parameter_src instanceof THREE.Matrix4 ||
					 parameter_src instanceof THREE.Texture ) {

					uniforms_dst[ u ][ p ] = parameter_src.clone();

				} else if ( parameter_src instanceof Array ) {

					uniforms_dst[ u ][ p ] = parameter_src.slice();

				} else {

					uniforms_dst[ u ][ p ] = parameter_src;

				}

			}

		}

		return uniforms_dst;

	}

};

THREE.UniformsLib = {

	common: {

		"diffuse" : { type: "c", value: new THREE.Color( 0xeeeeee ) },
		"opacity" : { type: "f", value: 1.0 },

		"map" : { type: "t", value: null },
		"offsetRepeat" : { type: "v4", value: new THREE.Vector4( 0, 0, 1, 1 ) },

		"lightMap" : { type: "t", value: null },
		"specularMap" : { type: "t", value: null },

		"envMap" : { type: "t", value: null },
		"flipEnvMap" : { type: "f", value: -1 },
		"useRefract" : { type: "i", value: 0 },
		"reflectivity" : { type: "f", value: 1.0 },
		"refractionRatio" : { type: "f", value: 0.98 },
		"combine" : { type: "i", value: 0 },

		"morphTargetInfluences" : { type: "f", value: 0 }

	},

	bump: {

		"bumpMap" : { type: "t", value: null },
		"bumpScale" : { type: "f", value: 1 }

	},

	normalmap: {

		"normalMap" : { type: "t", value: null },
		"normalScale" : { type: "v2", value: new THREE.Vector2( 1, 1 ) }
	},

	fog : {

		"fogDensity" : { type: "f", value: 0.00025 },
		"fogNear" : { type: "f", value: 1 },
		"fogFar" : { type: "f", value: 2000 },
		"fogColor" : { type: "c", value: new THREE.Color( 0xffffff ) }

	},

	lights: {

		"ambientLightColor" : { type: "fv", value: [] },

		"directionalLightDirection" : { type: "fv", value: [] },
		"directionalLightColor" : { type: "fv", value: [] },

		"hemisphereLightDirection" : { type: "fv", value: [] },
		"hemisphereLightSkyColor" : { type: "fv", value: [] },
		"hemisphereLightGroundColor" : { type: "fv", value: [] },

		"pointLightColor" : { type: "fv", value: [] },
		"pointLightPosition" : { type: "fv", value: [] },
		"pointLightDistance" : { type: "fv1", value: [] },

		"spotLightColor" : { type: "fv", value: [] },
		"spotLightPosition" : { type: "fv", value: [] },
		"spotLightDirection" : { type: "fv", value: [] },
		"spotLightDistance" : { type: "fv1", value: [] },
		"spotLightAngleCos" : { type: "fv1", value: [] },
		"spotLightExponent" : { type: "fv1", value: [] }

	},

	particle: {

		"psColor" : { type: "c", value: new THREE.Color( 0xeeeeee ) },
		"opacity" : { type: "f", value: 1.0 },
		"size" : { type: "f", value: 1.0 },
		"scale" : { type: "f", value: 1.0 },
		"map" : { type: "t", value: null },

		"fogDensity" : { type: "f", value: 0.00025 },
		"fogNear" : { type: "f", value: 1 },
		"fogFar" : { type: "f", value: 2000 },
		"fogColor" : { type: "c", value: new THREE.Color( 0xffffff ) }

	},

	shadowmap: {

		"shadowMap": { type: "tv", value: [] },
		"shadowMapSize": { type: "v2v", value: [] },

		"shadowBias" : { type: "fv1", value: [] },
		"shadowDarkness": { type: "fv1", value: [] },

		"shadowMatrix" : { type: "m4v", value: [] }

	}

};

THREE.ShaderLib = {

	'basic': {

		uniforms: THREE.UniformsUtils.merge( [

			THREE.UniformsLib[ "common" ],
			THREE.UniformsLib[ "fog" ],
			THREE.UniformsLib[ "shadowmap" ]

		] ),

		vertexShader: [

			THREE.ShaderChunk[ "map_pars_vertex" ],
			THREE.ShaderChunk[ "lightmap_pars_vertex" ],
			THREE.ShaderChunk[ "envmap_pars_vertex" ],
			THREE.ShaderChunk[ "color_pars_vertex" ],
			THREE.ShaderChunk[ "morphtarget_pars_vertex" ],
			THREE.ShaderChunk[ "skinning_pars_vertex" ],
			THREE.ShaderChunk[ "shadowmap_pars_vertex" ],

			"void main() {",

				THREE.ShaderChunk[ "map_vertex" ],
				THREE.ShaderChunk[ "lightmap_vertex" ],
				THREE.ShaderChunk[ "color_vertex" ],
				THREE.ShaderChunk[ "skinbase_vertex" ],

				"#ifdef USE_ENVMAP",

				THREE.ShaderChunk[ "morphnormal_vertex" ],
				THREE.ShaderChunk[ "skinnormal_vertex" ],
				THREE.ShaderChunk[ "defaultnormal_vertex" ],

				"#endif",

				THREE.ShaderChunk[ "morphtarget_vertex" ],
				THREE.ShaderChunk[ "skinning_vertex" ],
				THREE.ShaderChunk[ "default_vertex" ],

				THREE.ShaderChunk[ "worldpos_vertex" ],
				THREE.ShaderChunk[ "envmap_vertex" ],
				THREE.ShaderChunk[ "shadowmap_vertex" ],

			"}"

		].join("\n"),

		fragmentShader: [

			"uniform vec3 diffuse;",
			"uniform float opacity;",

			THREE.ShaderChunk[ "color_pars_fragment" ],
			THREE.ShaderChunk[ "map_pars_fragment" ],
			THREE.ShaderChunk[ "lightmap_pars_fragment" ],
			THREE.ShaderChunk[ "envmap_pars_fragment" ],
			THREE.ShaderChunk[ "fog_pars_fragment" ],
			THREE.ShaderChunk[ "shadowmap_pars_fragment" ],
			THREE.ShaderChunk[ "specularmap_pars_fragment" ],

			"void main() {",

				"gl_FragColor = vec4( diffuse, opacity );",

				THREE.ShaderChunk[ "map_fragment" ],
				THREE.ShaderChunk[ "alphatest_fragment" ],
				THREE.ShaderChunk[ "specularmap_fragment" ],
				THREE.ShaderChunk[ "lightmap_fragment" ],
				THREE.ShaderChunk[ "color_fragment" ],
				THREE.ShaderChunk[ "envmap_fragment" ],
				THREE.ShaderChunk[ "shadowmap_fragment" ],

				THREE.ShaderChunk[ "linear_to_gamma_fragment" ],

				THREE.ShaderChunk[ "fog_fragment" ],

			"}"

		].join("\n")

	},

	'lambert': {

		uniforms: THREE.UniformsUtils.merge( [

			THREE.UniformsLib[ "common" ],
			THREE.UniformsLib[ "fog" ],
			THREE.UniformsLib[ "lights" ],
			THREE.UniformsLib[ "shadowmap" ],

			{
				"ambient"  : { type: "c", value: new THREE.Color( 0xffffff ) },
				"emissive" : { type: "c", value: new THREE.Color( 0x000000 ) },
				"wrapRGB"  : { type: "v3", value: new THREE.Vector3( 1, 1, 1 ) }
			}

		] ),

		vertexShader: [

			"#define LAMBERT",

			"varying vec3 vLightFront;",

			"#ifdef DOUBLE_SIDED",

				"varying vec3 vLightBack;",

			"#endif",

			THREE.ShaderChunk[ "map_pars_vertex" ],
			THREE.ShaderChunk[ "lightmap_pars_vertex" ],
			THREE.ShaderChunk[ "envmap_pars_vertex" ],
			THREE.ShaderChunk[ "lights_lambert_pars_vertex" ],
			THREE.ShaderChunk[ "color_pars_vertex" ],
			THREE.ShaderChunk[ "morphtarget_pars_vertex" ],
			THREE.ShaderChunk[ "skinning_pars_vertex" ],
			THREE.ShaderChunk[ "shadowmap_pars_vertex" ],

			"void main() {",

				THREE.ShaderChunk[ "map_vertex" ],
				THREE.ShaderChunk[ "lightmap_vertex" ],
				THREE.ShaderChunk[ "color_vertex" ],

				THREE.ShaderChunk[ "morphnormal_vertex" ],
				THREE.ShaderChunk[ "skinbase_vertex" ],
				THREE.ShaderChunk[ "skinnormal_vertex" ],
				THREE.ShaderChunk[ "defaultnormal_vertex" ],

				THREE.ShaderChunk[ "morphtarget_vertex" ],
				THREE.ShaderChunk[ "skinning_vertex" ],
				THREE.ShaderChunk[ "default_vertex" ],

				THREE.ShaderChunk[ "worldpos_vertex" ],
				THREE.ShaderChunk[ "envmap_vertex" ],
				THREE.ShaderChunk[ "lights_lambert_vertex" ],
				THREE.ShaderChunk[ "shadowmap_vertex" ],

			"}"

		].join("\n"),

		fragmentShader: [

			"uniform float opacity;",

			"varying vec3 vLightFront;",

			"#ifdef DOUBLE_SIDED",

				"varying vec3 vLightBack;",

			"#endif",

			THREE.ShaderChunk[ "color_pars_fragment" ],
			THREE.ShaderChunk[ "map_pars_fragment" ],
			THREE.ShaderChunk[ "lightmap_pars_fragment" ],
			THREE.ShaderChunk[ "envmap_pars_fragment" ],
			THREE.ShaderChunk[ "fog_pars_fragment" ],
			THREE.ShaderChunk[ "shadowmap_pars_fragment" ],
			THREE.ShaderChunk[ "specularmap_pars_fragment" ],

			"void main() {",

				"gl_FragColor = vec4( vec3 ( 1.0 ), opacity );",

				THREE.ShaderChunk[ "map_fragment" ],
				THREE.ShaderChunk[ "alphatest_fragment" ],
				THREE.ShaderChunk[ "specularmap_fragment" ],

				"#ifdef DOUBLE_SIDED",

					//"float isFront = float( gl_FrontFacing );",
					//"gl_FragColor.xyz *= isFront * vLightFront + ( 1.0 - isFront ) * vLightBack;",

					"if ( gl_FrontFacing )",
						"gl_FragColor.xyz *= vLightFront;",
					"else",
						"gl_FragColor.xyz *= vLightBack;",

				"#else",

					"gl_FragColor.xyz *= vLightFront;",

				"#endif",

				THREE.ShaderChunk[ "lightmap_fragment" ],
				THREE.ShaderChunk[ "color_fragment" ],
				THREE.ShaderChunk[ "envmap_fragment" ],
				THREE.ShaderChunk[ "shadowmap_fragment" ],

				THREE.ShaderChunk[ "linear_to_gamma_fragment" ],

				THREE.ShaderChunk[ "fog_fragment" ],

			"}"

		].join("\n")

	},

	'phong': {

		uniforms: THREE.UniformsUtils.merge( [

			THREE.UniformsLib[ "common" ],
			THREE.UniformsLib[ "bump" ],
			THREE.UniformsLib[ "normalmap" ],
			THREE.UniformsLib[ "fog" ],
			THREE.UniformsLib[ "lights" ],
			THREE.UniformsLib[ "shadowmap" ],

			{
				"ambient"  : { type: "c", value: new THREE.Color( 0xffffff ) },
				"emissive" : { type: "c", value: new THREE.Color( 0x000000 ) },
				"specular" : { type: "c", value: new THREE.Color( 0x111111 ) },
				"shininess": { type: "f", value: 30 },
				"wrapRGB"  : { type: "v3", value: new THREE.Vector3( 1, 1, 1 ) }
			}

		] ),

		vertexShader: [

			"#define PHONG",

			"varying vec3 vViewPosition;",
			"varying vec3 vNormal;",

			THREE.ShaderChunk[ "map_pars_vertex" ],
			THREE.ShaderChunk[ "lightmap_pars_vertex" ],
			THREE.ShaderChunk[ "envmap_pars_vertex" ],
			THREE.ShaderChunk[ "lights_phong_pars_vertex" ],
			THREE.ShaderChunk[ "color_pars_vertex" ],
			THREE.ShaderChunk[ "morphtarget_pars_vertex" ],
			THREE.ShaderChunk[ "skinning_pars_vertex" ],
			THREE.ShaderChunk[ "shadowmap_pars_vertex" ],

			"void main() {",

				THREE.ShaderChunk[ "map_vertex" ],
				THREE.ShaderChunk[ "lightmap_vertex" ],
				THREE.ShaderChunk[ "color_vertex" ],

				THREE.ShaderChunk[ "morphnormal_vertex" ],
				THREE.ShaderChunk[ "skinbase_vertex" ],
				THREE.ShaderChunk[ "skinnormal_vertex" ],
				THREE.ShaderChunk[ "defaultnormal_vertex" ],

				"vNormal = normalize( transformedNormal );",

				THREE.ShaderChunk[ "morphtarget_vertex" ],
				THREE.ShaderChunk[ "skinning_vertex" ],
				THREE.ShaderChunk[ "default_vertex" ],

				"vViewPosition = -mvPosition.xyz;",

				THREE.ShaderChunk[ "worldpos_vertex" ],
				THREE.ShaderChunk[ "envmap_vertex" ],
				THREE.ShaderChunk[ "lights_phong_vertex" ],
				THREE.ShaderChunk[ "shadowmap_vertex" ],

			"}"

		].join("\n"),

		fragmentShader: [

			"uniform vec3 diffuse;",
			"uniform float opacity;",

			"uniform vec3 ambient;",
			"uniform vec3 emissive;",
			"uniform vec3 specular;",
			"uniform float shininess;",

			THREE.ShaderChunk[ "color_pars_fragment" ],
			THREE.ShaderChunk[ "map_pars_fragment" ],
			THREE.ShaderChunk[ "lightmap_pars_fragment" ],
			THREE.ShaderChunk[ "envmap_pars_fragment" ],
			THREE.ShaderChunk[ "fog_pars_fragment" ],
			THREE.ShaderChunk[ "lights_phong_pars_fragment" ],
			THREE.ShaderChunk[ "shadowmap_pars_fragment" ],
			THREE.ShaderChunk[ "bumpmap_pars_fragment" ],
			THREE.ShaderChunk[ "normalmap_pars_fragment" ],
			THREE.ShaderChunk[ "specularmap_pars_fragment" ],

			"void main() {",

				"gl_FragColor = vec4( vec3 ( 1.0 ), opacity );",

				THREE.ShaderChunk[ "map_fragment" ],
				THREE.ShaderChunk[ "alphatest_fragment" ],
				THREE.ShaderChunk[ "specularmap_fragment" ],

				THREE.ShaderChunk[ "lights_phong_fragment" ],

				THREE.ShaderChunk[ "lightmap_fragment" ],
				THREE.ShaderChunk[ "color_fragment" ],
				THREE.ShaderChunk[ "envmap_fragment" ],
				THREE.ShaderChunk[ "shadowmap_fragment" ],

				THREE.ShaderChunk[ "linear_to_gamma_fragment" ],

				THREE.ShaderChunk[ "fog_fragment" ],

			"}"

		].join("\n")

	},

	'particle_basic': {

		uniforms:  THREE.UniformsUtils.merge( [

			THREE.UniformsLib[ "particle" ],
			THREE.UniformsLib[ "shadowmap" ]

		] ),

		vertexShader: [

			"uniform float size;",
			"uniform float scale;",

			THREE.ShaderChunk[ "color_pars_vertex" ],
			THREE.ShaderChunk[ "shadowmap_pars_vertex" ],

			"void main() {",

				THREE.ShaderChunk[ "color_vertex" ],

				"vec4 mvPosition = modelViewMatrix * vec4( position, 1.0 );",

				"#ifdef USE_SIZEATTENUATION",
					"gl_PointSize = size * ( scale / length( mvPosition.xyz ) );",
				"#else",
					"gl_PointSize = size;",
				"#endif",

				"gl_Position = projectionMatrix * mvPosition;",

				THREE.ShaderChunk[ "worldpos_vertex" ],
				THREE.ShaderChunk[ "shadowmap_vertex" ],

			"}"

		].join("\n"),

		fragmentShader: [

			"uniform vec3 psColor;",
			"uniform float opacity;",

			THREE.ShaderChunk[ "color_pars_fragment" ],
			THREE.ShaderChunk[ "map_particle_pars_fragment" ],
			THREE.ShaderChunk[ "fog_pars_fragment" ],
			THREE.ShaderChunk[ "shadowmap_pars_fragment" ],

			"void main() {",

				"gl_FragColor = vec4( psColor, opacity );",

				THREE.ShaderChunk[ "map_particle_fragment" ],
				THREE.ShaderChunk[ "alphatest_fragment" ],
				THREE.ShaderChunk[ "color_fragment" ],
				THREE.ShaderChunk[ "shadowmap_fragment" ],
				THREE.ShaderChunk[ "fog_fragment" ],

			"}"

		].join("\n")

	},

	'dashed': {

		uniforms: THREE.UniformsUtils.merge( [

			THREE.UniformsLib[ "common" ],
			THREE.UniformsLib[ "fog" ],

			{
				"scale":     { type: "f", value: 1 },
				"dashSize":  { type: "f", value: 1 },
				"totalSize": { type: "f", value: 2 }
			}

		] ),

		vertexShader: [

			"uniform float scale;",
			"attribute float lineDistance;",

			"varying float vLineDistance;",

			THREE.ShaderChunk[ "color_pars_vertex" ],

			"void main() {",

				THREE.ShaderChunk[ "color_vertex" ],

				"vLineDistance = scale * lineDistance;",

				"vec4 mvPosition = modelViewMatrix * vec4( position, 1.0 );",
				"gl_Position = projectionMatrix * mvPosition;",

			"}"

		].join("\n"),

		fragmentShader: [

			"uniform vec3 diffuse;",
			"uniform float opacity;",

			"uniform float dashSize;",
			"uniform float totalSize;",

			"varying float vLineDistance;",

			THREE.ShaderChunk[ "color_pars_fragment" ],
			THREE.ShaderChunk[ "fog_pars_fragment" ],

			"void main() {",

				"if ( mod( vLineDistance, totalSize ) > dashSize ) {",

					"discard;",

				"}",

				"gl_FragColor = vec4( diffuse, opacity );",

				THREE.ShaderChunk[ "color_fragment" ],
				THREE.ShaderChunk[ "fog_fragment" ],

			"}"

		].join("\n")

	},

	'depth': {

		uniforms: {

			"mNear": { type: "f", value: 1.0 },
			"mFar" : { type: "f", value: 2000.0 },
			"opacity" : { type: "f", value: 1.0 }

		},

		vertexShader: [

			"void main() {",

				"gl_Position = projectionMatrix * modelViewMatrix * vec4( position, 1.0 );",

			"}"

		].join("\n"),

		fragmentShader: [

			"uniform float mNear;",
			"uniform float mFar;",
			"uniform float opacity;",

			"void main() {",

				"float depth = gl_FragCoord.z / gl_FragCoord.w;",
				"float color = 1.0 - smoothstep( mNear, mFar, depth );",
				"gl_FragColor = vec4( vec3( color ), opacity );",

			"}"

		].join("\n")

	},

	'normal': {

		uniforms: {

			"opacity" : { type: "f", value: 1.0 }

		},

		vertexShader: [

			"varying vec3 vNormal;",

			THREE.ShaderChunk[ "morphtarget_pars_vertex" ],

			"void main() {",

				"vNormal = normalize( normalMatrix * normal );",

				THREE.ShaderChunk[ "morphtarget_vertex" ],
				THREE.ShaderChunk[ "default_vertex" ],

			"}"

		].join("\n"),

		fragmentShader: [

			"uniform float opacity;",
			"varying vec3 vNormal;",

			"void main() {",

				"gl_FragColor = vec4( 0.5 * normalize( vNormal ) + 0.5, opacity );",

			"}"

		].join("\n")

	},

	/* -------------------------------------------------------------------------
	//	Normal map shader
	//		- Blinn-Phong
	//		- normal + diffuse + specular + AO + displacement + reflection + shadow maps
	//		- point and directional lights (use with "lights: true" material option)
	 ------------------------------------------------------------------------- */

	'normalmap' : {

		uniforms: THREE.UniformsUtils.merge( [

			THREE.UniformsLib[ "fog" ],
			THREE.UniformsLib[ "lights" ],
			THREE.UniformsLib[ "shadowmap" ],

			{

			"enableAO"		  : { type: "i", value: 0 },
			"enableDiffuse"	  : { type: "i", value: 0 },
			"enableSpecular"  : { type: "i", value: 0 },
			"enableReflection": { type: "i", value: 0 },
			"enableDisplacement": { type: "i", value: 0 },

			"tDisplacement": { type: "t", value: null }, // must go first as this is vertex texture
			"tDiffuse"	   : { type: "t", value: null },
			"tCube"		   : { type: "t", value: null },
			"tNormal"	   : { type: "t", value: null },
			"tSpecular"	   : { type: "t", value: null },
			"tAO"		   : { type: "t", value: null },

			"uNormalScale": { type: "v2", value: new THREE.Vector2( 1, 1 ) },

			"uDisplacementBias": { type: "f", value: 0.0 },
			"uDisplacementScale": { type: "f", value: 1.0 },

			"uDiffuseColor": { type: "c", value: new THREE.Color( 0xffffff ) },
			"uSpecularColor": { type: "c", value: new THREE.Color( 0x111111 ) },
			"uAmbientColor": { type: "c", value: new THREE.Color( 0xffffff ) },
			"uShininess": { type: "f", value: 30 },
			"uOpacity": { type: "f", value: 1 },

			"useRefract": { type: "i", value: 0 },
			"uRefractionRatio": { type: "f", value: 0.98 },
			"uReflectivity": { type: "f", value: 0.5 },

			"uOffset" : { type: "v2", value: new THREE.Vector2( 0, 0 ) },
			"uRepeat" : { type: "v2", value: new THREE.Vector2( 1, 1 ) },

			"wrapRGB"  : { type: "v3", value: new THREE.Vector3( 1, 1, 1 ) }

			}

		] ),

		fragmentShader: [

			"uniform vec3 uAmbientColor;",
			"uniform vec3 uDiffuseColor;",
			"uniform vec3 uSpecularColor;",
			"uniform float uShininess;",
			"uniform float uOpacity;",

			"uniform bool enableDiffuse;",
			"uniform bool enableSpecular;",
			"uniform bool enableAO;",
			"uniform bool enableReflection;",

			"uniform sampler2D tDiffuse;",
			"uniform sampler2D tNormal;",
			"uniform sampler2D tSpecular;",
			"uniform sampler2D tAO;",

			"uniform samplerCube tCube;",

			"uniform vec2 uNormalScale;",

			"uniform bool useRefract;",
			"uniform float uRefractionRatio;",
			"uniform float uReflectivity;",

			"varying vec3 vTangent;",
			"varying vec3 vBinormal;",
			"varying vec3 vNormal;",
			"varying vec2 vUv;",

			"uniform vec3 ambientLightColor;",

			"#if MAX_DIR_LIGHTS > 0",

				"uniform vec3 directionalLightColor[ MAX_DIR_LIGHTS ];",
				"uniform vec3 directionalLightDirection[ MAX_DIR_LIGHTS ];",

			"#endif",

			"#if MAX_HEMI_LIGHTS > 0",

				"uniform vec3 hemisphereLightSkyColor[ MAX_HEMI_LIGHTS ];",
				"uniform vec3 hemisphereLightGroundColor[ MAX_HEMI_LIGHTS ];",
				"uniform vec3 hemisphereLightDirection[ MAX_HEMI_LIGHTS ];",

			"#endif",

			"#if MAX_POINT_LIGHTS > 0",

				"uniform vec3 pointLightColor[ MAX_POINT_LIGHTS ];",
				"uniform vec3 pointLightPosition[ MAX_POINT_LIGHTS ];",
				"uniform float pointLightDistance[ MAX_POINT_LIGHTS ];",

			"#endif",

			"#if MAX_SPOT_LIGHTS > 0",

				"uniform vec3 spotLightColor[ MAX_SPOT_LIGHTS ];",
				"uniform vec3 spotLightPosition[ MAX_SPOT_LIGHTS ];",
				"uniform vec3 spotLightDirection[ MAX_SPOT_LIGHTS ];",
				"uniform float spotLightAngleCos[ MAX_SPOT_LIGHTS ];",
				"uniform float spotLightExponent[ MAX_SPOT_LIGHTS ];",
				"uniform float spotLightDistance[ MAX_SPOT_LIGHTS ];",

			"#endif",

			"#ifdef WRAP_AROUND",

				"uniform vec3 wrapRGB;",

			"#endif",

			"varying vec3 vWorldPosition;",
			"varying vec3 vViewPosition;",

			THREE.ShaderChunk[ "shadowmap_pars_fragment" ],
			THREE.ShaderChunk[ "fog_pars_fragment" ],

			"void main() {",

				"gl_FragColor = vec4( vec3( 1.0 ), uOpacity );",

				"vec3 specularTex = vec3( 1.0 );",

				"vec3 normalTex = texture2D( tNormal, vUv ).xyz * 2.0 - 1.0;",
				"normalTex.xy *= uNormalScale;",
				"normalTex = normalize( normalTex );",

				"if( enableDiffuse ) {",

					"#ifdef GAMMA_INPUT",

						"vec4 texelColor = texture2D( tDiffuse, vUv );",
						"texelColor.xyz *= texelColor.xyz;",

						"gl_FragColor = gl_FragColor * texelColor;",

					"#else",

						"gl_FragColor = gl_FragColor * texture2D( tDiffuse, vUv );",

					"#endif",

				"}",

				"if( enableAO ) {",

					"#ifdef GAMMA_INPUT",

						"vec4 aoColor = texture2D( tAO, vUv );",
						"aoColor.xyz *= aoColor.xyz;",

						"gl_FragColor.xyz = gl_FragColor.xyz * aoColor.xyz;",

					"#else",

						"gl_FragColor.xyz = gl_FragColor.xyz * texture2D( tAO, vUv ).xyz;",

					"#endif",

				"}",

				"if( enableSpecular )",
					"specularTex = texture2D( tSpecular, vUv ).xyz;",

				"mat3 tsb = mat3( normalize( vTangent ), normalize( vBinormal ), normalize( vNormal ) );",
				"vec3 finalNormal = tsb * normalTex;",

				"#ifdef FLIP_SIDED",

					"finalNormal = -finalNormal;",

				"#endif",

				"vec3 normal = normalize( finalNormal );",
				"vec3 viewPosition = normalize( vViewPosition );",

				// point lights

				"#if MAX_POINT_LIGHTS > 0",

					"vec3 pointDiffuse = vec3( 0.0 );",
					"vec3 pointSpecular = vec3( 0.0 );",

					"for ( int i = 0; i < MAX_POINT_LIGHTS; i ++ ) {",

						"vec4 lPosition = viewMatrix * vec4( pointLightPosition[ i ], 1.0 );",
						"vec3 pointVector = lPosition.xyz + vViewPosition.xyz;",

						"float pointDistance = 1.0;",
						"if ( pointLightDistance[ i ] > 0.0 )",
							"pointDistance = 1.0 - min( ( length( pointVector ) / pointLightDistance[ i ] ), 1.0 );",

						"pointVector = normalize( pointVector );",

						// diffuse

						"#ifdef WRAP_AROUND",

							"float pointDiffuseWeightFull = max( dot( normal, pointVector ), 0.0 );",
							"float pointDiffuseWeightHalf = max( 0.5 * dot( normal, pointVector ) + 0.5, 0.0 );",

							"vec3 pointDiffuseWeight = mix( vec3 ( pointDiffuseWeightFull ), vec3( pointDiffuseWeightHalf ), wrapRGB );",

						"#else",

							"float pointDiffuseWeight = max( dot( normal, pointVector ), 0.0 );",

						"#endif",

						"pointDiffuse += pointDistance * pointLightColor[ i ] * uDiffuseColor * pointDiffuseWeight;",

						// specular

						"vec3 pointHalfVector = normalize( pointVector + viewPosition );",
						"float pointDotNormalHalf = max( dot( normal, pointHalfVector ), 0.0 );",
						"float pointSpecularWeight = specularTex.r * max( pow( pointDotNormalHalf, uShininess ), 0.0 );",

						"#ifdef PHYSICALLY_BASED_SHADING",

							// 2.0 => 2.0001 is hack to work around ANGLE bug

							"float specularNormalization = ( uShininess + 2.0001 ) / 8.0;",

							"vec3 schlick = uSpecularColor + vec3( 1.0 - uSpecularColor ) * pow( 1.0 - dot( pointVector, pointHalfVector ), 5.0 );",
							"pointSpecular += schlick * pointLightColor[ i ] * pointSpecularWeight * pointDiffuseWeight * pointDistance * specularNormalization;",

						"#else",

							"pointSpecular += pointDistance * pointLightColor[ i ] * uSpecularColor * pointSpecularWeight * pointDiffuseWeight;",

						"#endif",

					"}",

				"#endif",

				// spot lights

				"#if MAX_SPOT_LIGHTS > 0",

					"vec3 spotDiffuse = vec3( 0.0 );",
					"vec3 spotSpecular = vec3( 0.0 );",

					"for ( int i = 0; i < MAX_SPOT_LIGHTS; i ++ ) {",

						"vec4 lPosition = viewMatrix * vec4( spotLightPosition[ i ], 1.0 );",
						"vec3 spotVector = lPosition.xyz + vViewPosition.xyz;",

						"float spotDistance = 1.0;",
						"if ( spotLightDistance[ i ] > 0.0 )",
							"spotDistance = 1.0 - min( ( length( spotVector ) / spotLightDistance[ i ] ), 1.0 );",

						"spotVector = normalize( spotVector );",

						"float spotEffect = dot( spotLightDirection[ i ], normalize( spotLightPosition[ i ] - vWorldPosition ) );",

						"if ( spotEffect > spotLightAngleCos[ i ] ) {",

							"spotEffect = max( pow( spotEffect, spotLightExponent[ i ] ), 0.0 );",

							// diffuse

							"#ifdef WRAP_AROUND",

								"float spotDiffuseWeightFull = max( dot( normal, spotVector ), 0.0 );",
								"float spotDiffuseWeightHalf = max( 0.5 * dot( normal, spotVector ) + 0.5, 0.0 );",

								"vec3 spotDiffuseWeight = mix( vec3 ( spotDiffuseWeightFull ), vec3( spotDiffuseWeightHalf ), wrapRGB );",

							"#else",

								"float spotDiffuseWeight = max( dot( normal, spotVector ), 0.0 );",

							"#endif",

							"spotDiffuse += spotDistance * spotLightColor[ i ] * uDiffuseColor * spotDiffuseWeight * spotEffect;",

							// specular

							"vec3 spotHalfVector = normalize( spotVector + viewPosition );",
							"float spotDotNormalHalf = max( dot( normal, spotHalfVector ), 0.0 );",
							"float spotSpecularWeight = specularTex.r * max( pow( spotDotNormalHalf, uShininess ), 0.0 );",

							"#ifdef PHYSICALLY_BASED_SHADING",

								// 2.0 => 2.0001 is hack to work around ANGLE bug

								"float specularNormalization = ( uShininess + 2.0001 ) / 8.0;",

								"vec3 schlick = uSpecularColor + vec3( 1.0 - uSpecularColor ) * pow( 1.0 - dot( spotVector, spotHalfVector ), 5.0 );",
								"spotSpecular += schlick * spotLightColor[ i ] * spotSpecularWeight * spotDiffuseWeight * spotDistance * specularNormalization * spotEffect;",

							"#else",

								"spotSpecular += spotDistance * spotLightColor[ i ] * uSpecularColor * spotSpecularWeight * spotDiffuseWeight * spotEffect;",

							"#endif",

						"}",

					"}",

				"#endif",

				// directional lights

				"#if MAX_DIR_LIGHTS > 0",

					"vec3 dirDiffuse = vec3( 0.0 );",
					"vec3 dirSpecular = vec3( 0.0 );",

					"for( int i = 0; i < MAX_DIR_LIGHTS; i++ ) {",

						"vec4 lDirection = viewMatrix * vec4( directionalLightDirection[ i ], 0.0 );",
						"vec3 dirVector = normalize( lDirection.xyz );",

						// diffuse

						"#ifdef WRAP_AROUND",

							"float directionalLightWeightingFull = max( dot( normal, dirVector ), 0.0 );",
							"float directionalLightWeightingHalf = max( 0.5 * dot( normal, dirVector ) + 0.5, 0.0 );",

							"vec3 dirDiffuseWeight = mix( vec3( directionalLightWeightingFull ), vec3( directionalLightWeightingHalf ), wrapRGB );",

						"#else",

							"float dirDiffuseWeight = max( dot( normal, dirVector ), 0.0 );",

						"#endif",

						"dirDiffuse += directionalLightColor[ i ] * uDiffuseColor * dirDiffuseWeight;",

						// specular

						"vec3 dirHalfVector = normalize( dirVector + viewPosition );",
						"float dirDotNormalHalf = max( dot( normal, dirHalfVector ), 0.0 );",
						"float dirSpecularWeight = specularTex.r * max( pow( dirDotNormalHalf, uShininess ), 0.0 );",

						"#ifdef PHYSICALLY_BASED_SHADING",

							// 2.0 => 2.0001 is hack to work around ANGLE bug

							"float specularNormalization = ( uShininess + 2.0001 ) / 8.0;",

							"vec3 schlick = uSpecularColor + vec3( 1.0 - uSpecularColor ) * pow( 1.0 - dot( dirVector, dirHalfVector ), 5.0 );",
							"dirSpecular += schlick * directionalLightColor[ i ] * dirSpecularWeight * dirDiffuseWeight * specularNormalization;",

						"#else",

							"dirSpecular += directionalLightColor[ i ] * uSpecularColor * dirSpecularWeight * dirDiffuseWeight;",

						"#endif",

					"}",

				"#endif",

				// hemisphere lights

				"#if MAX_HEMI_LIGHTS > 0",

					"vec3 hemiDiffuse  = vec3( 0.0 );",
					"vec3 hemiSpecular = vec3( 0.0 );" ,

					"for( int i = 0; i < MAX_HEMI_LIGHTS; i ++ ) {",

						"vec4 lDirection = viewMatrix * vec4( hemisphereLightDirection[ i ], 0.0 );",
						"vec3 lVector = normalize( lDirection.xyz );",

						// diffuse

						"float dotProduct = dot( normal, lVector );",
						"float hemiDiffuseWeight = 0.5 * dotProduct + 0.5;",

						"vec3 hemiColor = mix( hemisphereLightGroundColor[ i ], hemisphereLightSkyColor[ i ], hemiDiffuseWeight );",

						"hemiDiffuse += uDiffuseColor * hemiColor;",

						// specular (sky light)


						"vec3 hemiHalfVectorSky = normalize( lVector + viewPosition );",
						"float hemiDotNormalHalfSky = 0.5 * dot( normal, hemiHalfVectorSky ) + 0.5;",
						"float hemiSpecularWeightSky = specularTex.r * max( pow( hemiDotNormalHalfSky, uShininess ), 0.0 );",

						// specular (ground light)

						"vec3 lVectorGround = -lVector;",

						"vec3 hemiHalfVectorGround = normalize( lVectorGround + viewPosition );",
						"float hemiDotNormalHalfGround = 0.5 * dot( normal, hemiHalfVectorGround ) + 0.5;",
						"float hemiSpecularWeightGround = specularTex.r * max( pow( hemiDotNormalHalfGround, uShininess ), 0.0 );",

						"#ifdef PHYSICALLY_BASED_SHADING",

							"float dotProductGround = dot( normal, lVectorGround );",

							// 2.0 => 2.0001 is hack to work around ANGLE bug

							"float specularNormalization = ( uShininess + 2.0001 ) / 8.0;",

							"vec3 schlickSky = uSpecularColor + vec3( 1.0 - uSpecularColor ) * pow( 1.0 - dot( lVector, hemiHalfVectorSky ), 5.0 );",
							"vec3 schlickGround = uSpecularColor + vec3( 1.0 - uSpecularColor ) * pow( 1.0 - dot( lVectorGround, hemiHalfVectorGround ), 5.0 );",
							"hemiSpecular += hemiColor * specularNormalization * ( schlickSky * hemiSpecularWeightSky * max( dotProduct, 0.0 ) + schlickGround * hemiSpecularWeightGround * max( dotProductGround, 0.0 ) );",

						"#else",

							"hemiSpecular += uSpecularColor * hemiColor * ( hemiSpecularWeightSky + hemiSpecularWeightGround ) * hemiDiffuseWeight;",

						"#endif",

					"}",

				"#endif",

				// all lights contribution summation

				"vec3 totalDiffuse = vec3( 0.0 );",
				"vec3 totalSpecular = vec3( 0.0 );",

				"#if MAX_DIR_LIGHTS > 0",

					"totalDiffuse += dirDiffuse;",
					"totalSpecular += dirSpecular;",

				"#endif",

				"#if MAX_HEMI_LIGHTS > 0",

					"totalDiffuse += hemiDiffuse;",
					"totalSpecular += hemiSpecular;",

				"#endif",

				"#if MAX_POINT_LIGHTS > 0",

					"totalDiffuse += pointDiffuse;",
					"totalSpecular += pointSpecular;",

				"#endif",

				"#if MAX_SPOT_LIGHTS > 0",

					"totalDiffuse += spotDiffuse;",
					"totalSpecular += spotSpecular;",

				"#endif",

				"#ifdef METAL",

					"gl_FragColor.xyz = gl_FragColor.xyz * ( totalDiffuse + ambientLightColor * uAmbientColor + totalSpecular );",

				"#else",

					"gl_FragColor.xyz = gl_FragColor.xyz * ( totalDiffuse + ambientLightColor * uAmbientColor ) + totalSpecular;",

				"#endif",

				"if ( enableReflection ) {",

					"vec3 vReflect;",
					"vec3 cameraToVertex = normalize( vWorldPosition - cameraPosition );",

					"if ( useRefract ) {",

						"vReflect = refract( cameraToVertex, normal, uRefractionRatio );",

					"} else {",

						"vReflect = reflect( cameraToVertex, normal );",

					"}",

					"vec4 cubeColor = textureCube( tCube, vec3( -vReflect.x, vReflect.yz ) );",

					"#ifdef GAMMA_INPUT",

						"cubeColor.xyz *= cubeColor.xyz;",

					"#endif",

					"gl_FragColor.xyz = mix( gl_FragColor.xyz, cubeColor.xyz, specularTex.r * uReflectivity );",

				"}",

				THREE.ShaderChunk[ "shadowmap_fragment" ],
				THREE.ShaderChunk[ "linear_to_gamma_fragment" ],
				THREE.ShaderChunk[ "fog_fragment" ],

			"}"

		].join("\n"),

		vertexShader: [

			"attribute vec4 tangent;",

			"uniform vec2 uOffset;",
			"uniform vec2 uRepeat;",

			"uniform bool enableDisplacement;",

			"#ifdef VERTEX_TEXTURES",

				"uniform sampler2D tDisplacement;",
				"uniform float uDisplacementScale;",
				"uniform float uDisplacementBias;",

			"#endif",

			"varying vec3 vTangent;",
			"varying vec3 vBinormal;",
			"varying vec3 vNormal;",
			"varying vec2 vUv;",

			"varying vec3 vWorldPosition;",
			"varying vec3 vViewPosition;",

			THREE.ShaderChunk[ "skinning_pars_vertex" ],
			THREE.ShaderChunk[ "shadowmap_pars_vertex" ],

			"void main() {",

				THREE.ShaderChunk[ "skinbase_vertex" ],
				THREE.ShaderChunk[ "skinnormal_vertex" ],

				// normal, tangent and binormal vectors

				"#ifdef USE_SKINNING",

					"vNormal = normalize( normalMatrix * skinnedNormal.xyz );",

					"vec4 skinnedTangent = skinMatrix * vec4( tangent.xyz, 0.0 );",
					"vTangent = normalize( normalMatrix * skinnedTangent.xyz );",

				"#else",

					"vNormal = normalize( normalMatrix * normal );",
					"vTangent = normalize( normalMatrix * tangent.xyz );",

				"#endif",

				"vBinormal = normalize( cross( vNormal, vTangent ) * tangent.w );",

				"vUv = uv * uRepeat + uOffset;",

				// displacement mapping

				"vec3 displacedPosition;",

				"#ifdef VERTEX_TEXTURES",

					"if ( enableDisplacement ) {",

						"vec3 dv = texture2D( tDisplacement, uv ).xyz;",
						"float df = uDisplacementScale * dv.x + uDisplacementBias;",
						"displacedPosition = position + normalize( normal ) * df;",

					"} else {",

						"#ifdef USE_SKINNING",

							"vec4 skinVertex = vec4( position, 1.0 );",

							"vec4 skinned  = boneMatX * skinVertex * skinWeight.x;",
							"skinned 	  += boneMatY * skinVertex * skinWeight.y;",

							"displacedPosition  = skinned.xyz;",

						"#else",

							"displacedPosition = position;",

						"#endif",

					"}",

				"#else",

					"#ifdef USE_SKINNING",

						"vec4 skinVertex = vec4( position, 1.0 );",

						"vec4 skinned  = boneMatX * skinVertex * skinWeight.x;",
						"skinned 	  += boneMatY * skinVertex * skinWeight.y;",

						"displacedPosition  = skinned.xyz;",

					"#else",

						"displacedPosition = position;",

					"#endif",

				"#endif",

				//

				"vec4 mvPosition = modelViewMatrix * vec4( displacedPosition, 1.0 );",
				"vec4 worldPosition = modelMatrix * vec4( displacedPosition, 1.0 );",

				"gl_Position = projectionMatrix * mvPosition;",

				//

				"vWorldPosition = worldPosition.xyz;",
				"vViewPosition = -mvPosition.xyz;",

				// shadows

				"#ifdef USE_SHADOWMAP",

					"for( int i = 0; i < MAX_SHADOWS; i ++ ) {",

						"vShadowCoord[ i ] = shadowMatrix[ i ] * worldPosition;",

					"}",

				"#endif",

			"}"

		].join("\n")

	},

	/* -------------------------------------------------------------------------
	//	Cube map shader
	 ------------------------------------------------------------------------- */

	'cube': {

		uniforms: { "tCube": { type: "t", value: null },
					"tFlip": { type: "f", value: -1 } },

		vertexShader: [

			"varying vec3 vWorldPosition;",

			"void main() {",

				"vec4 worldPosition = modelMatrix * vec4( position, 1.0 );",
				"vWorldPosition = worldPosition.xyz;",

				"gl_Position = projectionMatrix * modelViewMatrix * vec4( position, 1.0 );",

			"}"

		].join("\n"),

		fragmentShader: [

			"uniform samplerCube tCube;",
			"uniform float tFlip;",

			"varying vec3 vWorldPosition;",

			"void main() {",

				"gl_FragColor = textureCube( tCube, vec3( tFlip * vWorldPosition.x, vWorldPosition.yz ) );",

			"}"

		].join("\n")

	},

	// Depth encoding into RGBA texture
	// 	based on SpiderGL shadow map example
	// 		http://spidergl.org/example.php?id=6
	// 	originally from
	//		http://www.gamedev.net/topic/442138-packing-a-float-into-a-a8r8g8b8-texture-shader/page__whichpage__1%25EF%25BF%25BD
	// 	see also here:
	//		http://aras-p.info/blog/2009/07/30/encoding-floats-to-rgba-the-final/

	'depthRGBA': {

		uniforms: {},

		vertexShader: [

			THREE.ShaderChunk[ "morphtarget_pars_vertex" ],
			THREE.ShaderChunk[ "skinning_pars_vertex" ],

			"void main() {",

				THREE.ShaderChunk[ "skinbase_vertex" ],
				THREE.ShaderChunk[ "morphtarget_vertex" ],
				THREE.ShaderChunk[ "skinning_vertex" ],
				THREE.ShaderChunk[ "default_vertex" ],

			"}"

		].join("\n"),

		fragmentShader: [

			"vec4 pack_depth( const in float depth ) {",

				"const vec4 bit_shift = vec4( 256.0 * 256.0 * 256.0, 256.0 * 256.0, 256.0, 1.0 );",
				"const vec4 bit_mask  = vec4( 0.0, 1.0 / 256.0, 1.0 / 256.0, 1.0 / 256.0 );",
				"vec4 res = fract( depth * bit_shift );",
				"res -= res.xxyz * bit_mask;",
				"return res;",

			"}",

			"void main() {",

				"gl_FragData[ 0 ] = pack_depth( gl_FragCoord.z );",

				//"gl_FragData[ 0 ] = pack_depth( gl_FragCoord.z / gl_FragCoord.w );",
				//"float z = ( ( gl_FragCoord.z / gl_FragCoord.w ) - 3.0 ) / ( 4000.0 - 3.0 );",
				//"gl_FragData[ 0 ] = pack_depth( z );",
				//"gl_FragData[ 0 ] = vec4( z, z, z, 1.0 );",

			"}"

		].join("\n")

	}

};
/**
 * @author supereggbert / http://www.paulbrunt.co.uk/
 * @author mrdoob / http://mrdoob.com/
 * @author alteredq / http://alteredqualia.com/
 * @author szimek / https://github.com/szimek/
 */

THREE.WebGLRenderer = function ( parameters ) {

	console.log( 'THREE.WebGLRenderer', THREE.REVISION );

	parameters = parameters || {};

	var _canvas = parameters.canvas !== undefined ? parameters.canvas : document.createElement( 'canvas' ),

	_precision = parameters.precision !== undefined ? parameters.precision : 'highp',

	_alpha = parameters.alpha !== undefined ? parameters.alpha : true,
	_premultipliedAlpha = parameters.premultipliedAlpha !== undefined ? parameters.premultipliedAlpha : true,
	_antialias = parameters.antialias !== undefined ? parameters.antialias : false,
	_stencil = parameters.stencil !== undefined ? parameters.stencil : true,
	_preserveDrawingBuffer = parameters.preserveDrawingBuffer !== undefined ? parameters.preserveDrawingBuffer : false,

	_clearColor = new THREE.Color( 0x000000 ),
	_clearAlpha = 0;

	if ( parameters.clearColor !== undefined ) {

		console.warn( 'DEPRECATED: clearColor in WebGLRenderer constructor parameters is being removed. Use .setClearColor() instead.' );
		_clearColor.setHex( parameters.clearColor );

	}

	if ( parameters.clearAlpha !== undefined ) {

		console.warn( 'DEPRECATED: clearAlpha in WebGLRenderer constructor parameters is being removed. Use .setClearColor() instead.' );
		_clearAlpha = parameters.clearAlpha;

	}

	// public properties

	this.domElement = _canvas;
	this.context = null;
	this.devicePixelRatio = parameters.devicePixelRatio !== undefined
				? parameters.devicePixelRatio
				: window.devicePixelRatio !== undefined
					? window.devicePixelRatio
					: 1;

	// clearing

	this.autoClear = true;
	this.autoClearColor = true;
	this.autoClearDepth = true;
	this.autoClearStencil = true;

	// scene graph

	this.sortObjects = true;
	this.autoUpdateObjects = true;

	// physically based shading

	this.gammaInput = false;
	this.gammaOutput = false;
	this.physicallyBasedShading = false;

	// shadow map

	this.shadowMapEnabled = false;
	this.shadowMapAutoUpdate = true;
	this.shadowMapType = THREE.PCFShadowMap;
	this.shadowMapCullFace = THREE.CullFaceFront;
	this.shadowMapDebug = false;
	this.shadowMapCascade = false;

	// morphs

	this.maxMorphTargets = 8;
	this.maxMorphNormals = 4;

	// flags

	this.autoScaleCubemaps = true;

	// custom render plugins

	this.renderPluginsPre = [];
	this.renderPluginsPost = [];

	// info

	this.info = {

		memory: {

			programs: 0,
			geometries: 0,
			textures: 0

		},

		render: {

			calls: 0,
			vertices: 0,
			faces: 0,
			points: 0

		}

	};

	// internal properties

	var _this = this,

	_programs = [],
	_programs_counter = 0,

	// internal state cache

	_currentProgram = null,
	_currentFramebuffer = null,
	_currentMaterialId = -1,
	_currentGeometryGroupHash = null,
	_currentCamera = null,
	_geometryGroupCounter = 0,

	_usedTextureUnits = 0,

	// GL state cache

	_oldDoubleSided = -1,
	_oldFlipSided = -1,

	_oldBlending = -1,

	_oldBlendEquation = -1,
	_oldBlendSrc = -1,
	_oldBlendDst = -1,

	_oldDepthTest = -1,
	_oldDepthWrite = -1,

	_oldPolygonOffset = null,
	_oldPolygonOffsetFactor = null,
	_oldPolygonOffsetUnits = null,

	_oldLineWidth = null,

	_viewportX = 0,
	_viewportY = 0,
	_viewportWidth = 0,
	_viewportHeight = 0,
	_currentWidth = 0,
	_currentHeight = 0,

	_enabledAttributes = {},

	// frustum

	_frustum = new THREE.Frustum(),

	 // camera matrices cache

	_projScreenMatrix = new THREE.Matrix4(),
	_projScreenMatrixPS = new THREE.Matrix4(),

	_vector3 = new THREE.Vector3(),

	// light arrays cache

	_direction = new THREE.Vector3(),

	_lightsNeedUpdate = true,

	_lights = {

		ambient: [ 0, 0, 0 ],
		directional: { length: 0, colors: new Array(), positions: new Array() },
		point: { length: 0, colors: new Array(), positions: new Array(), distances: new Array() },
		spot: { length: 0, colors: new Array(), positions: new Array(), distances: new Array(), directions: new Array(), anglesCos: new Array(), exponents: new Array() },
		hemi: { length: 0, skyColors: new Array(), groundColors: new Array(), positions: new Array() }

	};

	// initialize

	var _gl;

	var _glExtensionTextureFloat;
	var _glExtensionStandardDerivatives;
	var _glExtensionTextureFilterAnisotropic;
	var _glExtensionCompressedTextureS3TC;

	initGL();

	setDefaultGLState();

	this.context = _gl;

	// GPU capabilities

	var _maxTextures = _gl.getParameter( _gl.MAX_TEXTURE_IMAGE_UNITS );
	var _maxVertexTextures = _gl.getParameter( _gl.MAX_VERTEX_TEXTURE_IMAGE_UNITS );
	var _maxTextureSize = _gl.getParameter( _gl.MAX_TEXTURE_SIZE );
	var _maxCubemapSize = _gl.getParameter( _gl.MAX_CUBE_MAP_TEXTURE_SIZE );

	var _maxAnisotropy = _glExtensionTextureFilterAnisotropic ? _gl.getParameter( _glExtensionTextureFilterAnisotropic.MAX_TEXTURE_MAX_ANISOTROPY_EXT ) : 0;

	var _supportsVertexTextures = ( _maxVertexTextures > 0 );
	var _supportsBoneTextures = _supportsVertexTextures && _glExtensionTextureFloat;

	var _compressedTextureFormats = _glExtensionCompressedTextureS3TC ? _gl.getParameter( _gl.COMPRESSED_TEXTURE_FORMATS ) : [];

	//

	var _vertexShaderPrecisionHighpFloat = _gl.getShaderPrecisionFormat( _gl.VERTEX_SHADER, _gl.HIGH_FLOAT );
	var _vertexShaderPrecisionMediumpFloat = _gl.getShaderPrecisionFormat( _gl.VERTEX_SHADER, _gl.MEDIUM_FLOAT );
	var _vertexShaderPrecisionLowpFloat = _gl.getShaderPrecisionFormat( _gl.VERTEX_SHADER, _gl.LOW_FLOAT );

	var _fragmentShaderPrecisionHighpFloat = _gl.getShaderPrecisionFormat( _gl.FRAGMENT_SHADER, _gl.HIGH_FLOAT );
	var _fragmentShaderPrecisionMediumpFloat = _gl.getShaderPrecisionFormat( _gl.FRAGMENT_SHADER, _gl.MEDIUM_FLOAT );
	var _fragmentShaderPrecisionLowpFloat = _gl.getShaderPrecisionFormat( _gl.FRAGMENT_SHADER, _gl.LOW_FLOAT );

	var _vertexShaderPrecisionHighpInt = _gl.getShaderPrecisionFormat( _gl.VERTEX_SHADER, _gl.HIGH_INT );
	var _vertexShaderPrecisionMediumpInt = _gl.getShaderPrecisionFormat( _gl.VERTEX_SHADER, _gl.MEDIUM_INT );
	var _vertexShaderPrecisionLowpInt = _gl.getShaderPrecisionFormat( _gl.VERTEX_SHADER, _gl.LOW_INT );

	var _fragmentShaderPrecisionHighpInt = _gl.getShaderPrecisionFormat( _gl.FRAGMENT_SHADER, _gl.HIGH_INT );
	var _fragmentShaderPrecisionMediumpInt = _gl.getShaderPrecisionFormat( _gl.FRAGMENT_SHADER, _gl.MEDIUM_INT );
[truncated: 445,307 more chars]
